# Supplementary material for: Multiplex DNA fluorescence in situ hybridization to analyze maternal vs. paternal C. elegans chromosomes
Source: Genome Biol. 2024 Mar 14;25:71. doi: 10.1186/s13059-024-03199-6 (PMC10941459; doi:10.1186/s13059-024-03199-6)
Supplement: Supplementary file 2 — Additional file 2: Table S1-S3. Sequences of all probes and primers used in this study. [file 13059_2024_3199_MOESM2_ESM.xls]

## Sheet: Table S1_probes_primers
HI probe set - universal amplification primers:
Universal_l5 = TAGGCATGCGAGCGACGGTT
Universal_r5 = AGGGCATCGTTACGCGGCAA
N2 probe set - universal amplification primers:
Universal_l4 = CAATCGACTGCGAGGTACGG
Universal_r4 = GCGAACGGAATCACGGACGT
Secondary Oligo for N2 probes:
Secondary{1} = CGCAACGCTTGGGACGGTTCCAATCGGATC
Secondary Oligo for HI probes:
Secondary{21} = GGACACGGGATCGACGGTAGTGGATCGATT
Secondary Oligos for ChrV tracing probes:
Secondary{10} = CCGTCGTCTCCGGTCCACCGTTGCGCTTAC
Secondary{11} = GGCCAATGGCCCAGGTCCGTCACGCAATTT
Secondary{12} = TTGATCGAATCGGAGCGTAGCGGAATCTGC
Secondary{13} = CGCGCGGATCCGCTTGTCGGGAACGGATAC
Secondary{14} = GCCTCGATTACGACGGATGTAATTCGGCCG
Secondary{15} = GCCCGTATTCCCGCTTGCGAGTAGGGCAAT
Secondary{16} = GCGGGAAGCACGTGGATTAGGGCATCGACC
Secondary{17} = ATTTGCGTGCCGTGCTAGCCGTTGTTATGG
Secondary{18} = AGGGTCATCGCCGTAAGGTGGGACCGAGGG
Secondary{19} = TTGTGTATCCCGCCGGATCTTTGAATCAAC
Secondary{20} = TGCTAGTTCGATCGCGCAATTGCGTAGTTC
Secondary{30} = GGGTACTCGCGTCTGGAACGACGGATTCAG
Secondary{31} = AACATCGGATCGGTGCGGTGGGATGGATAA
Secondary{32} = AGACGACGCACGTTCGTACCGCGTACTTCG
Secondary{33} = TTTGCTCGCAAGTGCGCACGAGTTGAACTG
Secondary{34} = CCAATGTACCTCGCCGCGTTTAGACGGGCT
Secondary{35} = AGTTTCCATACGCGGCGTGAATATCGCGGC
Secondary{36} = GCTACAGCGTTACGGGCCCAGACGTTTCAT
Secondary{37} = TTTATCGTGCGTGTCCGCCAGTACCGTGAG
Secondary{38} = TTAGGTCCGGCGATTAGCGCTCGTGCGCGA
Secondary{39} = CGTGCGGGAACCGTATCCCTGGCGCGGACT
Secondary{40} = AATCCGGCGTACGTAAGGCAGCTTGCGTTA

## Sheet: Table S2_probe_sequences_HI
TAGGCATGCGAGCGACGGTTGGACACGGGATCGACGGTAGTGGATCGATTGCTGCTGAGTTGGTTTAAGGTACCAGACCTGGACACGGGATCGACGGTAGTGGATCGATTAGGGCATCGTTACGCGGCAA
TAGGCATGCGAGCGACGGTTGGACACGGGATCGACGGTAGTGGATCGATTTTCTTCCAATGTATGGAATGCTTTTCATGGGGACACGGGATCGACGGTAGTGGATCGATTAGGGCATCGTTACGCGGCAA
TAGGCATGCGAGCGACGGTTGGACACGGGATCGACGGTAGTGGATCGATTCGAGAGATTAGAAAGTGGCAATAAAAAATAGGACACGGGATCGACGGTAGTGGATCGATTAGGGCATCGTTACGCGGCAA
TAGGCATGCGAGCGACGGTTGGACACGGGATCGACGGTAGTGGATCGATTAATCATATAGAGACGATGAAACTGAACGAGGGACACGGGATCGACGGTAGTGGATCGATTAGGGCATCGTTACGCGGCAA
TAGGCATGCGAGCGACGGTTGGACACGGGATCGACGGTAGTGGATCGATTCCTTTACCTACTATTCTGTGGAGACCAATTGGACACGGGATCGACGGTAGTGGATCGATTAGGGCATCGTTACGCGGCAA
TAGGCATGCGAGCGACGGTTGGACACGGGATCGACGGTAGTGGATCGATTTGGGTCGTTCCGCCAACTCTACCACGGAGAGGACACGGGATCGACGGTAGTGGATCGATTAGGGCATCGTTACGCGGCAA
TAGGCATGCGAGCGACGGTTGGACACGGGATCGACGGTAGTGGATCGATTGTTTTTCTAATTTGGGACTCCCAGCTCAAAGGACACGGGATCGACGGTAGTGGATCGATTAGGGCATCGTTACGCGGCAA
TAGGCATGCGAGCGACGGTTGGACACGGGATCGACGGTAGTGGATCGATTCTCTCACTTACAAAGTTTGCGCGAATGGCCGGACACGGGATCGACGGTAGTGGATCGATTAGGGCATCGTTACGCGGCAA
TAGGCATGCGAGCGACGGTTGGACACGGGATCGACGGTAGTGGATCGATTGTTTTTCCTGCGCCGCTCTGATTGTAACACGGACACGGGATCGACGGTAGTGGATCGATTAGGGCATCGTTACGCGGCAA
TAGGCATGCGAGCGACGGTTGGACACGGGATCGACGGTAGTGGATCGATTCACTTTGAAGTGCGTAAAAATCGGTCTGAAGGACACGGGATCGACGGTAGTGGATCGATTAGGGCATCGTTACGCGGCAA
TAGGCATGCGAGCGACGGTTGGACACGGGATCGACGGTAGTGGATCGATTGGTCACCAAACTCAACGTTTAGGCGCTGGAGGACACGGGATCGACGGTAGTGGATCGATTAGGGCATCGTTACGCGGCAA
TAGGCATGCGAGCGACGGTTGGACACGGGATCGACGGTAGTGGATCGATTCAAGAAAATTTGCTGTCAAAATTTGGTCACGGACACGGGATCGACGGTAGTGGATCGATTAGGGCATCGTTACGCGGCAA
TAGGCATGCGAGCGACGGTTGGACACGGGATCGACGGTAGTGGATCGATTATCTGAAATCTGATCAATTGAACTTGTTTGGGACACGGGATCGACGGTAGTGGATCGATTAGGGCATCGTTACGCGGCAA
TAGGCATGCGAGCGACGGTTGGACACGGGATCGACGGTAGTGGATCGATTAATGTTTTGGAAGAAACAATGTAAGAGAAGGGACACGGGATCGACGGTAGTGGATCGATTAGGGCATCGTTACGCGGCAA
TAGGCATGCGAGCGACGGTTGGACACGGGATCGACGGTAGTGGATCGATTGGATGATTCAAGTTGGGAAAATTTTATGAGGGACACGGGATCGACGGTAGTGGATCGATTAGGGCATCGTTACGCGGCAA
TAGGCATGCGAGCGACGGTTGGACACGGGATCGACGGTAGTGGATCGATTTAAATCATATCGAACTGCTGTGATGCAAATGGACACGGGATCGACGGTAGTGGATCGATTAGGGCATCGTTACGCGGCAA
TAGGCATGCGAGCGACGGTTGGACACGGGATCGACGGTAGTGGATCGATTTTGTCGAAAGTCTCGTTATAGTTATTGTTCGGACACGGGATCGACGGTAGTGGATCGATTAGGGCATCGTTACGCGGCAA
TAGGCATGCGAGCGACGGTTGGACACGGGATCGACGGTAGTGGATCGATTGTTACATCTTGCTCTGTCGGACTTCACGGAGGACACGGGATCGACGGTAGTGGATCGATTAGGGCATCGTTACGCGGCAA
TAGGCATGCGAGCGACGGTTGGACACGGGATCGACGGTAGTGGATCGATTGGTATTTTTTGCATTATTCTCAAGTAGTGAGGACACGGGATCGACGGTAGTGGATCGATTAGGGCATCGTTACGCGGCAA
TAGGCATGCGAGCGACGGTTGGACACGGGATCGACGGTAGTGGATCGATTCCTTAATTCTTGCTGTATTTCCATTAATGAGGACACGGGATCGACGGTAGTGGATCGATTAGGGCATCGTTACGCGGCAA
TAGGCATGCGAGCGACGGTTGGACACGGGATCGACGGTAGTGGATCGATTCTTTATTGTATCTCTTTCCAAGCTATTGTTGGACACGGGATCGACGGTAGTGGATCGATTAGGGCATCGTTACGCGGCAA
TAGGCATGCGAGCGACGGTTGGACACGGGATCGACGGTAGTGGATCGATTCGTATGTTTTGGATTTTTTCATGTTCTATCGGACACGGGATCGACGGTAGTGGATCGATTAGGGCATCGTTACGCGGCAA
TAGGCATGCGAGCGACGGTTGGACACGGGATCGACGGTAGTGGATCGATTCTTGGGTTCTATCATTTTTATCCATTCAAAGGACACGGGATCGACGGTAGTGGATCGATTAGGGCATCGTTACGCGGCAA
TAGGCATGCGAGCGACGGTTGGACACGGGATCGACGGTAGTGGATCGATTGCGTTGAACGATACCGATAAGAGAGCTTTAGGACACGGGATCGACGGTAGTGGATCGATTAGGGCATCGTTACGCGGCAA
TAGGCATGCGAGCGACGGTTGGACACGGGATCGACGGTAGTGGATCGATTCTAGAGAGTTTTTCGATTACAAAGTTTTCAGGACACGGGATCGACGGTAGTGGATCGATTAGGGCATCGTTACGCGGCAA
TAGGCATGCGAGCGACGGTTGGACACGGGATCGACGGTAGTGGATCGATTCTAGCCGCGCTGATAAAATTTCCATGTCCAGGACACGGGATCGACGGTAGTGGATCGATTAGGGCATCGTTACGCGGCAA
TAGGCATGCGAGCGACGGTTGGACACGGGATCGACGGTAGTGGATCGATTACTCATACCTGAAGACCAAGACGCCGCTAAGGACACGGGATCGACGGTAGTGGATCGATTAGGGCATCGTTACGCGGCAA
TAGGCATGCGAGCGACGGTTGGACACGGGATCGACGGTAGTGGATCGATTCTCCCATTTTTATTTTCAACGTATTTCTTCGGACACGGGATCGACGGTAGTGGATCGATTAGGGCATCGTTACGCGGCAA
TAGGCATGCGAGCGACGGTTGGACACGGGATCGACGGTAGTGGATCGATTGCTCTAGTTCAGAACAGATTTAGAATCACTGGACACGGGATCGACGGTAGTGGATCGATTAGGGCATCGTTACGCGGCAA
TAGGCATGCGAGCGACGGTTGGACACGGGATCGACGGTAGTGGATCGATTCTACATTTATCTTTTCGAGAGCCGCTCCAGGGACACGGGATCGACGGTAGTGGATCGATTAGGGCATCGTTACGCGGCAA
TAGGCATGCGAGCGACGGTTGGACACGGGATCGACGGTAGTGGATCGATTTATATGTTCATGCTTCAGCAGCTGCCGCTTGGACACGGGATCGACGGTAGTGGATCGATTAGGGCATCGTTACGCGGCAA
TAGGCATGCGAGCGACGGTTGGACACGGGATCGACGGTAGTGGATCGATTGTATCGTGTGAGTTTTGATATCCATTAAAAGGACACGGGATCGACGGTAGTGGATCGATTAGGGCATCGTTACGCGGCAA
TAGGCATGCGAGCGACGGTTGGACACGGGATCGACGGTAGTGGATCGATTAAGTGAACCTGTACAACCGTTTTGGAGCTGGGACACGGGATCGACGGTAGTGGATCGATTAGGGCATCGTTACGCGGCAA
TAGGCATGCGAGCGACGGTTGGACACGGGATCGACGGTAGTGGATCGATTTAACCTCTTCTGCGTAATAGTGACCTCTAGGGACACGGGATCGACGGTAGTGGATCGATTAGGGCATCGTTACGCGGCAA
TAGGCATGCGAGCGACGGTTGGACACGGGATCGACGGTAGTGGATCGATTAGAGAGAGGTGAGCATGTAGAAATACACAGGGACACGGGATCGACGGTAGTGGATCGATTAGGGCATCGTTACGCGGCAA
TAGGCATGCGAGCGACGGTTGGACACGGGATCGACGGTAGTGGATCGATTAACTATCTTAGTTGGTAGTTGGTACATCAGGGACACGGGATCGACGGTAGTGGATCGATTAGGGCATCGTTACGCGGCAA
TAGGCATGCGAGCGACGGTTGGACACGGGATCGACGGTAGTGGATCGATTTTTACGTCCAATAGTGGCATGAATCCTTCCGGACACGGGATCGACGGTAGTGGATCGATTAGGGCATCGTTACGCGGCAA
TAGGCATGCGAGCGACGGTTGGACACGGGATCGACGGTAGTGGATCGATTGTCTTTTAATGGAACTACAATTGTTTCAGCGGACACGGGATCGACGGTAGTGGATCGATTAGGGCATCGTTACGCGGCAA
TAGGCATGCGAGCGACGGTTGGACACGGGATCGACGGTAGTGGATCGATTAGAGGGGGCAAATTGTACTGAATAGGAATAGGACACGGGATCGACGGTAGTGGATCGATTAGGGCATCGTTACGCGGCAA
TAGGCATGCGAGCGACGGTTGGACACGGGATCGACGGTAGTGGATCGATTGTTCATTGTTAGGGGACATTTTAAAAATCTGGACACGGGATCGACGGTAGTGGATCGATTAGGGCATCGTTACGCGGCAA
TAGGCATGCGAGCGACGGTTGGACACGGGATCGACGGTAGTGGATCGATTCCAAGGGAGCATTACTCAAAAAAGGCATTGGGACACGGGATCGACGGTAGTGGATCGATTAGGGCATCGTTACGCGGCAA
TAGGCATGCGAGCGACGGTTGGACACGGGATCGACGGTAGTGGATCGATTCCAGGACGCAACAAATTAGGAGGCATTCACGGACACGGGATCGACGGTAGTGGATCGATTAGGGCATCGTTACGCGGCAA
TAGGCATGCGAGCGACGGTTGGACACGGGATCGACGGTAGTGGATCGATTAGAACAATTCATCTGAATGAGGCCCACACTGGACACGGGATCGACGGTAGTGGATCGATTAGGGCATCGTTACGCGGCAA
TAGGCATGCGAGCGACGGTTGGACACGGGATCGACGGTAGTGGATCGATTAGGCAGAGAGAAACACAAGAACATTATTGAGGACACGGGATCGACGGTAGTGGATCGATTAGGGCATCGTTACGCGGCAA
TAGGCATGCGAGCGACGGTTGGACACGGGATCGACGGTAGTGGATCGATTCGAATACTTATGGCAATTGGAATGTATAAAGGACACGGGATCGACGGTAGTGGATCGATTAGGGCATCGTTACGCGGCAA
TAGGCATGCGAGCGACGGTTGGACACGGGATCGACGGTAGTGGATCGATTGAAGAAGATGTACTTATGCGGTTTGGAACGGGACACGGGATCGACGGTAGTGGATCGATTAGGGCATCGTTACGCGGCAA
TAGGCATGCGAGCGACGGTTGGACACGGGATCGACGGTAGTGGATCGATTCTGATTTGAACGCAAAAATCACCATTGTCTGGACACGGGATCGACGGTAGTGGATCGATTAGGGCATCGTTACGCGGCAA
TAGGCATGCGAGCGACGGTTGGACACGGGATCGACGGTAGTGGATCGATTGCATGGTTTCGCCTAAATAAATAATTTTGTGGACACGGGATCGACGGTAGTGGATCGATTAGGGCATCGTTACGCGGCAA
TAGGCATGCGAGCGACGGTTGGACACGGGATCGACGGTAGTGGATCGATTATTTGTCGCATAGGGCATACATTTCTTGCCGGACACGGGATCGACGGTAGTGGATCGATTAGGGCATCGTTACGCGGCAA
TAGGCATGCGAGCGACGGTTGGACACGGGATCGACGGTAGTGGATCGATTATCATATCGCCACTGCATAAAAAGTGCGAAGGACACGGGATCGACGGTAGTGGATCGATTAGGGCATCGTTACGCGGCAA
TAGGCATGCGAGCGACGGTTGGACACGGGATCGACGGTAGTGGATCGATTGTGGATCTGGAAAATTCAATATTTAACTTCGGACACGGGATCGACGGTAGTGGATCGATTAGGGCATCGTTACGCGGCAA
TAGGCATGCGAGCGACGGTTGGACACGGGATCGACGGTAGTGGATCGATTCAGCAAGGCTTGTCATAAAGTATATGAGAAGGACACGGGATCGACGGTAGTGGATCGATTAGGGCATCGTTACGCGGCAA
TAGGCATGCGAGCGACGGTTGGACACGGGATCGACGGTAGTGGATCGATTCATCACCCAATGAATGAATAAACTTGAATTGGACACGGGATCGACGGTAGTGGATCGATTAGGGCATCGTTACGCGGCAA
TAGGCATGCGAGCGACGGTTGGACACGGGATCGACGGTAGTGGATCGATTCAATTAATGGCGTGGTTATATAGTCTGTCAGGACACGGGATCGACGGTAGTGGATCGATTAGGGCATCGTTACGCGGCAA
TAGGCATGCGAGCGACGGTTGGACACGGGATCGACGGTAGTGGATCGATTCTCCTGTTGCATGACAAATATGATACTTGGGGACACGGGATCGACGGTAGTGGATCGATTAGGGCATCGTTACGCGGCAA
TAGGCATGCGAGCGACGGTTGGACACGGGATCGACGGTAGTGGATCGATTGCACTAAATGAAGAGAACAAGAGGTTCATGGGACACGGGATCGACGGTAGTGGATCGATTAGGGCATCGTTACGCGGCAA
TAGGCATGCGAGCGACGGTTGGACACGGGATCGACGGTAGTGGATCGATTGAAATTGCACATAACATTGAAGAACTTTCGGGACACGGGATCGACGGTAGTGGATCGATTAGGGCATCGTTACGCGGCAA
TAGGCATGCGAGCGACGGTTGGACACGGGATCGACGGTAGTGGATCGATTGACACAGATTTTTTATCTTTCTTTCTAGCTGGACACGGGATCGACGGTAGTGGATCGATTAGGGCATCGTTACGCGGCAA
TAGGCATGCGAGCGACGGTTGGACACGGGATCGACGGTAGTGGATCGATTCTAAGTCGCCACAAAAATATTTTTAATAGGGGACACGGGATCGACGGTAGTGGATCGATTAGGGCATCGTTACGCGGCAA
TAGGCATGCGAGCGACGGTTGGACACGGGATCGACGGTAGTGGATCGATTTTTATTCGAGTCATCTGAAAGCTCAGGCTTGGACACGGGATCGACGGTAGTGGATCGATTAGGGCATCGTTACGCGGCAA
TAGGCATGCGAGCGACGGTTGGACACGGGATCGACGGTAGTGGATCGATTTTTCTGTTTTTGTAAAAGTAGACTGTGGTCGGACACGGGATCGACGGTAGTGGATCGATTAGGGCATCGTTACGCGGCAA
TAGGCATGCGAGCGACGGTTGGACACGGGATCGACGGTAGTGGATCGATTGAATGAAGAGAACAAAAGGTTCATGTTTCTGGACACGGGATCGACGGTAGTGGATCGATTAGGGCATCGTTACGCGGCAA
TAGGCATGCGAGCGACGGTTGGACACGGGATCGACGGTAGTGGATCGATTTGCACAGAACATTGAACAACTTCCGAAAACGGACACGGGATCGACGGTAGTGGATCGATTAGGGCATCGTTACGCGGCAA
TAGGCATGCGAGCGACGGTTGGACACGGGATCGACGGTAGTGGATCGATTTACACGTGGCAATACAGTAGCACCCGTTCTGGACACGGGATCGACGGTAGTGGATCGATTAGGGCATCGTTACGCGGCAA
TAGGCATGCGAGCGACGGTTGGACACGGGATCGACGGTAGTGGATCGATTTTGATGTTCAATGTGTTGAGTAATTTGTAGGGACACGGGATCGACGGTAGTGGATCGATTAGGGCATCGTTACGCGGCAA
TAGGCATGCGAGCGACGGTTGGACACGGGATCGACGGTAGTGGATCGATTTCAGTTACAATTGTAAGATGATGTTGTTGTGGACACGGGATCGACGGTAGTGGATCGATTAGGGCATCGTTACGCGGCAA
TAGGCATGCGAGCGACGGTTGGACACGGGATCGACGGTAGTGGATCGATTAAGTTGAATGATAAGTGGTGTTGTGATAAAGGACACGGGATCGACGGTAGTGGATCGATTAGGGCATCGTTACGCGGCAA
TAGGCATGCGAGCGACGGTTGGACACGGGATCGACGGTAGTGGATCGATTCAAGAGCTTCATGTTCCTCTTGTTGCACGCGGACACGGGATCGACGGTAGTGGATCGATTAGGGCATCGTTACGCGGCAA
TAGGCATGCGAGCGACGGTTGGACACGGGATCGACGGTAGTGGATCGATTGATGGTTGAATAAAGTTAATCGTATTCACAGGACACGGGATCGACGGTAGTGGATCGATTAGGGCATCGTTACGCGGCAA
TAGGCATGCGAGCGACGGTTGGACACGGGATCGACGGTAGTGGATCGATTGATTAGAATGAGAACCTGCTTCAATATAAAGGACACGGGATCGACGGTAGTGGATCGATTAGGGCATCGTTACGCGGCAA
TAGGCATGCGAGCGACGGTTGGACACGGGATCGACGGTAGTGGATCGATTGGCGTCGGTATCATAGTCTTTACCTATTGCGGACACGGGATCGACGGTAGTGGATCGATTAGGGCATCGTTACGCGGCAA
TAGGCATGCGAGCGACGGTTGGACACGGGATCGACGGTAGTGGATCGATTCTTGATTGTTCGACCTGACCGGTGAAGCATGGACACGGGATCGACGGTAGTGGATCGATTAGGGCATCGTTACGCGGCAA
TAGGCATGCGAGCGACGGTTGGACACGGGATCGACGGTAGTGGATCGATTACGTTGAATCCAACATAAATGCCTTTGAAAGGACACGGGATCGACGGTAGTGGATCGATTAGGGCATCGTTACGCGGCAA
TAGGCATGCGAGCGACGGTTGGACACGGGATCGACGGTAGTGGATCGATTGGTTCGCCGCCCACCCCCCGATGTGTGTGTGGACACGGGATCGACGGTAGTGGATCGATTAGGGCATCGTTACGCGGCAA
TAGGCATGCGAGCGACGGTTGGACACGGGATCGACGGTAGTGGATCGATTGGCCAAAATTCTGAGCACCATGAAGTATTTGGACACGGGATCGACGGTAGTGGATCGATTAGGGCATCGTTACGCGGCAA
TAGGCATGCGAGCGACGGTTGGACACGGGATCGACGGTAGTGGATCGATTCGAAATTGTGGTTTTGTGACGTTGTCTCTTGGACACGGGATCGACGGTAGTGGATCGATTAGGGCATCGTTACGCGGCAA
TAGGCATGCGAGCGACGGTTGGACACGGGATCGACGGTAGTGGATCGATTAGCTCAAAAGACCTAGTCGGATTTTTGTTCGGACACGGGATCGACGGTAGTGGATCGATTAGGGCATCGTTACGCGGCAA
TAGGCATGCGAGCGACGGTTGGACACGGGATCGACGGTAGTGGATCGATTACAAATTCTAACAAGGCTGGTTAATCAAAAGGACACGGGATCGACGGTAGTGGATCGATTAGGGCATCGTTACGCGGCAA
TAGGCATGCGAGCGACGGTTGGACACGGGATCGACGGTAGTGGATCGATTGTGCCACCAAGCAAAACAATAGTGAAAATGGGACACGGGATCGACGGTAGTGGATCGATTAGGGCATCGTTACGCGGCAA
TAGGCATGCGAGCGACGGTTGGACACGGGATCGACGGTAGTGGATCGATTGTTTCCTTCCATGATTCCGTAGTATGTATAGGACACGGGATCGACGGTAGTGGATCGATTAGGGCATCGTTACGCGGCAA
TAGGCATGCGAGCGACGGTTGGACACGGGATCGACGGTAGTGGATCGATTAACGAACGTCTATACCTTCAAGATATGGACGGACACGGGATCGACGGTAGTGGATCGATTAGGGCATCGTTACGCGGCAA
TAGGCATGCGAGCGACGGTTGGACACGGGATCGACGGTAGTGGATCGATTTCTCGTGGTTTACTTTATTAGCGTATATATGGACACGGGATCGACGGTAGTGGATCGATTAGGGCATCGTTACGCGGCAA
TAGGCATGCGAGCGACGGTTGGACACGGGATCGACGGTAGTGGATCGATTGGGAAAAGTATAGAAAAAATCGTTCAATTGGGACACGGGATCGACGGTAGTGGATCGATTAGGGCATCGTTACGCGGCAA
TAGGCATGCGAGCGACGGTTGGACACGGGATCGACGGTAGTGGATCGATTGAGTTTCAATTAGAGTAGTTCCTTTTGAAAGGACACGGGATCGACGGTAGTGGATCGATTAGGGCATCGTTACGCGGCAA
TAGGCATGCGAGCGACGGTTGGACACGGGATCGACGGTAGTGGATCGATTAATGTCTATGGTAAAGCACGTCATCCAGTGGGACACGGGATCGACGGTAGTGGATCGATTAGGGCATCGTTACGCGGCAA
TAGGCATGCGAGCGACGGTTGGACACGGGATCGACGGTAGTGGATCGATTGAATGTATAAAAGGGCAGAGATAAATACAAGGACACGGGATCGACGGTAGTGGATCGATTAGGGCATCGTTACGCGGCAA
TAGGCATGCGAGCGACGGTTGGACACGGGATCGACGGTAGTGGATCGATTGACTGCAAATTCACAAATTTTCGAATACTTGGACACGGGATCGACGGTAGTGGATCGATTAGGGCATCGTTACGCGGCAA
TAGGCATGCGAGCGACGGTTGGACACGGGATCGACGGTAGTGGATCGATTCAGCATAATATACTTATGCGGTTTGGAACGGGACACGGGATCGACGGTAGTGGATCGATTAGGGCATCGTTACGCGGCAA
TAGGCATGCGAGCGACGGTTGGACACGGGATCGACGGTAGTGGATCGATTCCGGTTTGAAAATGAAAACCACTATTGTCTGGACACGGGATCGACGGTAGTGGATCGATTAGGGCATCGTTACGCGGCAA
TAGGCATGCGAGCGACGGTTGGACACGGGATCGACGGTAGTGGATCGATTGTGCTTAATTGTACTTTACAGTGTTTTCATGGACACGGGATCGACGGTAGTGGATCGATTAGGGCATCGTTACGCGGCAA
TAGGCATGCGAGCGACGGTTGGACACGGGATCGACGGTAGTGGATCGATTGACTGCAAGTTAACAAACTTAAACCATATAGGACACGGGATCGACGGTAGTGGATCGATTAGGGCATCGTTACGCGGCAA
TAGGCATGCGAGCGACGGTTGGACACGGGATCGACGGTAGTGGATCGATTAATTGTTTTTTGTGGTGTAAAGCGTTGAACGGACACGGGATCGACGGTAGTGGATCGATTAGGGCATCGTTACGCGGCAA
TAGGCATGCGAGCGACGGTTGGACACGGGATCGACGGTAGTGGATCGATTTTAACGTGAAAATTTTTATTGTTTGCAGGGGGACACGGGATCGACGGTAGTGGATCGATTAGGGCATCGTTACGCGGCAA
TAGGCATGCGAGCGACGGTTGGACACGGGATCGACGGTAGTGGATCGATTTGAAAGAAATCTGAAAATTTGCTAACCGATGGACACGGGATCGACGGTAGTGGATCGATTAGGGCATCGTTACGCGGCAA
TAGGCATGCGAGCGACGGTTGGACACGGGATCGACGGTAGTGGATCGATTCCCATGTACATACATTCGAATCACAATTTTGGACACGGGATCGACGGTAGTGGATCGATTAGGGCATCGTTACGCGGCAA
TAGGCATGCGAGCGACGGTTGGACACGGGATCGACGGTAGTGGATCGATTTTTGGCGTTGCTGCAAATTCACAAATTACTGGACACGGGATCGACGGTAGTGGATCGATTAGGGCATCGTTACGCGGCAA
TAGGCATGCGAGCGACGGTTGGACACGGGATCGACGGTAGTGGATCGATTTTCTAATTTTGAACCGTGCAAGTATTAAACGGACACGGGATCGACGGTAGTGGATCGATTAGGGCATCGTTACGCGGCAA
TAGGCATGCGAGCGACGGTTGGACACGGGATCGACGGTAGTGGATCGATTGGCAACGTTTTTAAATTGCACCAAAAAATTGGACACGGGATCGACGGTAGTGGATCGATTAGGGCATCGTTACGCGGCAA
TAGGCATGCGAGCGACGGTTGGACACGGGATCGACGGTAGTGGATCGATTTCTGGTGATTGGGTAGATGAAAATCTGAAAGGACACGGGATCGACGGTAGTGGATCGATTAGGGCATCGTTACGCGGCAA
TAGGCATGCGAGCGACGGTTGGACACGGGATCGACGGTAGTGGATCGATTGGTAATAAACGTTTACCATTTGACTAAAGTGGACACGGGATCGACGGTAGTGGATCGATTAGGGCATCGTTACGCGGCAA
TAGGCATGCGAGCGACGGTTGGACACGGGATCGACGGTAGTGGATCGATTCAGCATGAAATACACGTTAAGACAAATATCGGACACGGGATCGACGGTAGTGGATCGATTAGGGCATCGTTACGCGGCAA
TAGGCATGCGAGCGACGGTTGGACACGGGATCGACGGTAGTGGATCGATTGGCTTACGGAAAATGCAGTTTGATGAATAAGGACACGGGATCGACGGTAGTGGATCGATTAGGGCATCGTTACGCGGCAA
TAGGCATGCGAGCGACGGTTGGACACGGGATCGACGGTAGTGGATCGATTCTGAAGTATTATCTTAAATCAACAGTGAGAGGACACGGGATCGACGGTAGTGGATCGATTAGGGCATCGTTACGCGGCAA
TAGGCATGCGAGCGACGGTTGGACACGGGATCGACGGTAGTGGATCGATTCCATAGACAAACAATATTGTGGATGATATTGGACACGGGATCGACGGTAGTGGATCGATTAGGGCATCGTTACGCGGCAA
TAGGCATGCGAGCGACGGTTGGACACGGGATCGACGGTAGTGGATCGATTTTAACACATGGAATGCTTGCGTCATTACGCGGACACGGGATCGACGGTAGTGGATCGATTAGGGCATCGTTACGCGGCAA
TAGGCATGCGAGCGACGGTTGGACACGGGATCGACGGTAGTGGATCGATTAGGAAGAACCGTTCAACTGCGAGTACAAACGGACACGGGATCGACGGTAGTGGATCGATTAGGGCATCGTTACGCGGCAA
TAGGCATGCGAGCGACGGTTGGACACGGGATCGACGGTAGTGGATCGATTAAACATTGTTTCGCTAGATGGAAAACAACAGGACACGGGATCGACGGTAGTGGATCGATTAGGGCATCGTTACGCGGCAA
TAGGCATGCGAGCGACGGTTGGACACGGGATCGACGGTAGTGGATCGATTGTTTGATTTGGATGATCCTTTGCAAAAATTGGACACGGGATCGACGGTAGTGGATCGATTAGGGCATCGTTACGCGGCAA
TAGGCATGCGAGCGACGGTTGGACACGGGATCGACGGTAGTGGATCGATTCGCATGAAAATTCCTTGAAAAACAGAAAAAGGACACGGGATCGACGGTAGTGGATCGATTAGGGCATCGTTACGCGGCAA
TAGGCATGCGAGCGACGGTTGGACACGGGATCGACGGTAGTGGATCGATTATTGCCACAATTGTCCAAACAGAGAATATGGGACACGGGATCGACGGTAGTGGATCGATTAGGGCATCGTTACGCGGCAA
TAGGCATGCGAGCGACGGTTGGACACGGGATCGACGGTAGTGGATCGATTCAAGAAATCCACCCAATAGTGGTCTTGAAGGGACACGGGATCGACGGTAGTGGATCGATTAGGGCATCGTTACGCGGCAA
TAGGCATGCGAGCGACGGTTGGACACGGGATCGACGGTAGTGGATCGATTTGAAAGTGCTAATTTTCAGCCCCTTGAGGGGGACACGGGATCGACGGTAGTGGATCGATTAGGGCATCGTTACGCGGCAA
TAGGCATGCGAGCGACGGTTGGACACGGGATCGACGGTAGTGGATCGATTTTGTTGCCCCCTGAGAGCGTGGCCCTCTTAGGACACGGGATCGACGGTAGTGGATCGATTAGGGCATCGTTACGCGGCAA
TAGGCATGCGAGCGACGGTTGGACACGGGATCGACGGTAGTGGATCGATTCTAATGCTCCCTTGGAGTGAATTTCCCCTAGGACACGGGATCGACGGTAGTGGATCGATTAGGGCATCGTTACGCGGCAA
TAGGCATGCGAGCGACGGTTGGACACGGGATCGACGGTAGTGGATCGATTTGCACTGCTCTGAGATTTTTGAGAATGCCCGGACACGGGATCGACGGTAGTGGATCGATTAGGGCATCGTTACGCGGCAA
TAGGCATGCGAGCGACGGTTGGACACGGGATCGACGGTAGTGGATCGATTGTTCCATTAAAAGTAGTATCCTTATTCAGTGGACACGGGATCGACGGTAGTGGATCGATTAGGGCATCGTTACGCGGCAA
TAGGCATGCGAGCGACGGTTGGACACGGGATCGACGGTAGTGGATCGATTTTGGACGTAAATGAGGTTTACGGGGCTGAAGGACACGGGATCGACGGTAGTGGATCGATTAGGGCATCGTTACGCGGCAA
TAGGCATGCGAGCGACGGTTGGACACGGGATCGACGGTAGTGGATCGATTTCTCCCTATCTGAATGACGTTGGTCGGAAGGGACACGGGATCGACGGTAGTGGATCGATTAGGGCATCGTTACGCGGCAA
TAGGCATGCGAGCGACGGTTGGACACGGGATCGACGGTAGTGGATCGATTTAGCATAGTTGGTACCTCTTCAATTCCGCCGGACACGGGATCGACGGTAGTGGATCGATTAGGGCATCGTTACGCGGCAA
TAGGCATGCGAGCGACGGTTGGACACGGGATCGACGGTAGTGGATCGATTATGTAAAACTAACTCTATTTCAGCTGAGCAGGACACGGGATCGACGGTAGTGGATCGATTAGGGCATCGTTACGCGGCAA
TAGGCATGCGAGCGACGGTTGGACACGGGATCGACGGTAGTGGATCGATTGCTAACTGATTTGATGTTAGTATCGCAAGCGGACACGGGATCGACGGTAGTGGATCGATTAGGGCATCGTTACGCGGCAA
TAGGCATGCGAGCGACGGTTGGACACGGGATCGACGGTAGTGGATCGATTTTTGGTTAGGGGTTCTATATCGATTTATAAGGACACGGGATCGACGGTAGTGGATCGATTAGGGCATCGTTACGCGGCAA
TAGGCATGCGAGCGACGGTTGGACACGGGATCGACGGTAGTGGATCGATTCTCCTAGGAACTATTTAAAATTGCTGAATTGGACACGGGATCGACGGTAGTGGATCGATTAGGGCATCGTTACGCGGCAA
TAGGCATGCGAGCGACGGTTGGACACGGGATCGACGGTAGTGGATCGATTGCTCTGAATTCTTCTGCTATGGCCATAGCAGGACACGGGATCGACGGTAGTGGATCGATTAGGGCATCGTTACGCGGCAA
TAGGCATGCGAGCGACGGTTGGACACGGGATCGACGGTAGTGGATCGATTATGGCCAACCGGTAAGAAATTCGGATTTTAGGACACGGGATCGACGGTAGTGGATCGATTAGGGCATCGTTACGCGGCAA
TAGGCATGCGAGCGACGGTTGGACACGGGATCGACGGTAGTGGATCGATTTTTCAGTTGCTGTCTATTGCTGGCCACCAGGGACACGGGATCGACGGTAGTGGATCGATTAGGGCATCGTTACGCGGCAA
TAGGCATGCGAGCGACGGTTGGACACGGGATCGACGGTAGTGGATCGATTATGTTCAAGATCCTCATCGCCGTCTCTCTGGGACACGGGATCGACGGTAGTGGATCGATTAGGGCATCGTTACGCGGCAA
TAGGCATGCGAGCGACGGTTGGACACGGGATCGACGGTAGTGGATCGATTGCCTGAAAATTCAACAACTCGTTCATTCAAGGACACGGGATCGACGGTAGTGGATCGATTAGGGCATCGTTACGCGGCAA
TAGGCATGCGAGCGACGGTTGGACACGGGATCGACGGTAGTGGATCGATTAGTTTTCGAATAGTATAAAATGGGAGTGAAGGACACGGGATCGACGGTAGTGGATCGATTAGGGCATCGTTACGCGGCAA
TAGGCATGCGAGCGACGGTTGGACACGGGATCGACGGTAGTGGATCGATTGGTACCGTTCTTTTGGTGTCAACCGGGAAGGGACACGGGATCGACGGTAGTGGATCGATTAGGGCATCGTTACGCGGCAA
TAGGCATGCGAGCGACGGTTGGACACGGGATCGACGGTAGTGGATCGATTCCAGTCTGGCCACTGTATTTGAACAGTTGCGGACACGGGATCGACGGTAGTGGATCGATTAGGGCATCGTTACGCGGCAA
TAGGCATGCGAGCGACGGTTGGACACGGGATCGACGGTAGTGGATCGATTGTTTTCAACTTTTGAAAAACACGATCACTTGGACACGGGATCGACGGTAGTGGATCGATTAGGGCATCGTTACGCGGCAA
TAGGCATGCGAGCGACGGTTGGACACGGGATCGACGGTAGTGGATCGATTTGTAGAGGTGGAGGTGAACAACAAATCACGGGACACGGGATCGACGGTAGTGGATCGATTAGGGCATCGTTACGCGGCAA
TAGGCATGCGAGCGACGGTTGGACACGGGATCGACGGTAGTGGATCGATTTGTCCCCTCAGTGATCGTTCTCTGTCTTGTGGACACGGGATCGACGGTAGTGGATCGATTAGGGCATCGTTACGCGGCAA
TAGGCATGCGAGCGACGGTTGGACACGGGATCGACGGTAGTGGATCGATTCAAATCACAAATCATACAGTCACGCCTCCGGGACACGGGATCGACGGTAGTGGATCGATTAGGGCATCGTTACGCGGCAA
TAGGCATGCGAGCGACGGTTGGACACGGGATCGACGGTAGTGGATCGATTTATTGACGGCTTACTGTTATGATTCACCGGGGACACGGGATCGACGGTAGTGGATCGATTAGGGCATCGTTACGCGGCAA
TAGGCATGCGAGCGACGGTTGGACACGGGATCGACGGTAGTGGATCGATTTCCATTCGGAAAATTATATGTCAACACGAAGGACACGGGATCGACGGTAGTGGATCGATTAGGGCATCGTTACGCGGCAA
TAGGCATGCGAGCGACGGTTGGACACGGGATCGACGGTAGTGGATCGATTGCACTTCATTTCATTTGTTTTTATACCGAAGGACACGGGATCGACGGTAGTGGATCGATTAGGGCATCGTTACGCGGCAA
TAGGCATGCGAGCGACGGTTGGACACGGGATCGACGGTAGTGGATCGATTGGAGCTTGAACATTTTGAAATAAATATTCGGGACACGGGATCGACGGTAGTGGATCGATTAGGGCATCGTTACGCGGCAA
TAGGCATGCGAGCGACGGTTGGACACGGGATCGACGGTAGTGGATCGATTACAGCGACGGCGAGGAATGAAACGGCAATGGGACACGGGATCGACGGTAGTGGATCGATTAGGGCATCGTTACGCGGCAA
TAGGCATGCGAGCGACGGTTGGACACGGGATCGACGGTAGTGGATCGATTACCTGTTGGCCAGCCTGGTGGAGCTGTGTAGGACACGGGATCGACGGTAGTGGATCGATTAGGGCATCGTTACGCGGCAA
TAGGCATGCGAGCGACGGTTGGACACGGGATCGACGGTAGTGGATCGATTGCATAGAATAGAAAGTTAACCCTTTCAAAAGGACACGGGATCGACGGTAGTGGATCGATTAGGGCATCGTTACGCGGCAA
TAGGCATGCGAGCGACGGTTGGACACGGGATCGACGGTAGTGGATCGATTGGGCATATTTCAAAAGTTTACATACTATCTGGACACGGGATCGACGGTAGTGGATCGATTAGGGCATCGTTACGCGGCAA
TAGGCATGCGAGCGACGGTTGGACACGGGATCGACGGTAGTGGATCGATTATTGCAGCGCAACTTGATTAGGAACCTCATGGACACGGGATCGACGGTAGTGGATCGATTAGGGCATCGTTACGCGGCAA
TAGGCATGCGAGCGACGGTTGGACACGGGATCGACGGTAGTGGATCGATTAACCTGTAAGTTTGACAATTGCTGGGGGGCGGACACGGGATCGACGGTAGTGGATCGATTAGGGCATCGTTACGCGGCAA
TAGGCATGCGAGCGACGGTTGGACACGGGATCGACGGTAGTGGATCGATTGATGAAAAATAACGCTTGCATTAAATGTTGGGACACGGGATCGACGGTAGTGGATCGATTAGGGCATCGTTACGCGGCAA
TAGGCATGCGAGCGACGGTTGGACACGGGATCGACGGTAGTGGATCGATTTGCTTGTTCAGCTGAAATTTAAAAGTGTTGGGACACGGGATCGACGGTAGTGGATCGATTAGGGCATCGTTACGCGGCAA
TAGGCATGCGAGCGACGGTTGGACACGGGATCGACGGTAGTGGATCGATTTGGAGAGCCCGGAAGCAAGGAGTTCAGCACGGACACGGGATCGACGGTAGTGGATCGATTAGGGCATCGTTACGCGGCAA
TAGGCATGCGAGCGACGGTTGGACACGGGATCGACGGTAGTGGATCGATTGCGAGCTCTGGAAAATGATTTGCAGACTGGGGACACGGGATCGACGGTAGTGGATCGATTAGGGCATCGTTACGCGGCAA
TAGGCATGCGAGCGACGGTTGGACACGGGATCGACGGTAGTGGATCGATTATTGCGCCAACAGCTCGATTCAAAACTCCCGGACACGGGATCGACGGTAGTGGATCGATTAGGGCATCGTTACGCGGCAA
TAGGCATGCGAGCGACGGTTGGACACGGGATCGACGGTAGTGGATCGATTTGTAACATTCAGCTCAACGAATTTTGCAATGGACACGGGATCGACGGTAGTGGATCGATTAGGGCATCGTTACGCGGCAA
TAGGCATGCGAGCGACGGTTGGACACGGGATCGACGGTAGTGGATCGATTATATCATAACCTACAGCAAATACTCTTCCAGGACACGGGATCGACGGTAGTGGATCGATTAGGGCATCGTTACGCGGCAA
TAGGCATGCGAGCGACGGTTGGACACGGGATCGACGGTAGTGGATCGATTGTTCTTCGGATATTGCTGAAAATATAGTTTGGACACGGGATCGACGGTAGTGGATCGATTAGGGCATCGTTACGCGGCAA
TAGGCATGCGAGCGACGGTTGGACACGGGATCGACGGTAGTGGATCGATTGTTGATAAAATGTTCCTGGCATTGCCGGAAGGACACGGGATCGACGGTAGTGGATCGATTAGGGCATCGTTACGCGGCAA
TAGGCATGCGAGCGACGGTTGGACACGGGATCGACGGTAGTGGATCGATTCAGTTTTGAAAAAGTGCCGAGCAAAATGCTGGACACGGGATCGACGGTAGTGGATCGATTAGGGCATCGTTACGCGGCAA
TAGGCATGCGAGCGACGGTTGGACACGGGATCGACGGTAGTGGATCGATTAGAGATCCGTGAATCTTGAAGGTGCGGCCTGGACACGGGATCGACGGTAGTGGATCGATTAGGGCATCGTTACGCGGCAA
TAGGCATGCGAGCGACGGTTGGACACGGGATCGACGGTAGTGGATCGATTATTGCCCGATTGATGATATTACATATCGATGGACACGGGATCGACGGTAGTGGATCGATTAGGGCATCGTTACGCGGCAA
TAGGCATGCGAGCGACGGTTGGACACGGGATCGACGGTAGTGGATCGATTAACCATCATGCTAAAATACTGAACATCATGGGACACGGGATCGACGGTAGTGGATCGATTAGGGCATCGTTACGCGGCAA
TAGGCATGCGAGCGACGGTTGGACACGGGATCGACGGTAGTGGATCGATTTGTTGAATTTAAGATCGGGCATATAAATCTGGACACGGGATCGACGGTAGTGGATCGATTAGGGCATCGTTACGCGGCAA
TAGGCATGCGAGCGACGGTTGGACACGGGATCGACGGTAGTGGATCGATTCAAAAATCGAAGAACAATTCGTGCACTAGTGGACACGGGATCGACGGTAGTGGATCGATTAGGGCATCGTTACGCGGCAA
TAGGCATGCGAGCGACGGTTGGACACGGGATCGACGGTAGTGGATCGATTATGGTGAAATGAATTCATTCTGACATAATCGGACACGGGATCGACGGTAGTGGATCGATTAGGGCATCGTTACGCGGCAA
TAGGCATGCGAGCGACGGTTGGACACGGGATCGACGGTAGTGGATCGATTCAGAAAATCTGATCAGTAATTTGTACTTTGGGACACGGGATCGACGGTAGTGGATCGATTAGGGCATCGTTACGCGGCAA
TAGGCATGCGAGCGACGGTTGGACACGGGATCGACGGTAGTGGATCGATTAGAAGTCAGAGTTCGAGGCTCGCATTGCTGGGACACGGGATCGACGGTAGTGGATCGATTAGGGCATCGTTACGCGGCAA
TAGGCATGCGAGCGACGGTTGGACACGGGATCGACGGTAGTGGATCGATTCAAGCTGCCTACAACTCTTTCATTGCCAAGGGACACGGGATCGACGGTAGTGGATCGATTAGGGCATCGTTACGCGGCAA
TAGGCATGCGAGCGACGGTTGGACACGGGATCGACGGTAGTGGATCGATTCACCTACGTTAAAACTCAATCTTCTGAAGAGGACACGGGATCGACGGTAGTGGATCGATTAGGGCATCGTTACGCGGCAA
TAGGCATGCGAGCGACGGTTGGACACGGGATCGACGGTAGTGGATCGATTGGAACTGAAATTGATCGTGACACTGCTCGTGGACACGGGATCGACGGTAGTGGATCGATTAGGGCATCGTTACGCGGCAA
TAGGCATGCGAGCGACGGTTGGACACGGGATCGACGGTAGTGGATCGATTCGTGCTGACCTCCTTGCATCCGGACTCTCCGGACACGGGATCGACGGTAGTGGATCGATTAGGGCATCGTTACGCGGCAA
TAGGCATGCGAGCGACGGTTGGACACGGGATCGACGGTAGTGGATCGATTGCTTTGCTCAATTTTTTAATTCTGCAGATTGGACACGGGATCGACGGTAGTGGATCGATTAGGGCATCGTTACGCGGCAA
TAGGCATGCGAGCGACGGTTGGACACGGGATCGACGGTAGTGGATCGATTTTCTGAAAACCTTGAATACCGGCCCCATAGGGACACGGGATCGACGGTAGTGGATCGATTAGGGCATCGTTACGCGGCAA
TAGGCATGCGAGCGACGGTTGGACACGGGATCGACGGTAGTGGATCGATTGGAAATTTACAAAAAATCTGCATCCAAGAAGGACACGGGATCGACGGTAGTGGATCGATTAGGGCATCGTTACGCGGCAA
TAGGCATGCGAGCGACGGTTGGACACGGGATCGACGGTAGTGGATCGATTTACAACAAACAAGAAAACCGATTAAGTTTGGGACACGGGATCGACGGTAGTGGATCGATTAGGGCATCGTTACGCGGCAA
TAGGCATGCGAGCGACGGTTGGACACGGGATCGACGGTAGTGGATCGATTCCTTAGATTCCGTAGATCCTAAATGCGAATGGACACGGGATCGACGGTAGTGGATCGATTAGGGCATCGTTACGCGGCAA
TAGGCATGCGAGCGACGGTTGGACACGGGATCGACGGTAGTGGATCGATTTAAAGGTTCAGTAGCGCCAATGATGATTTTGGACACGGGATCGACGGTAGTGGATCGATTAGGGCATCGTTACGCGGCAA
TAGGCATGCGAGCGACGGTTGGACACGGGATCGACGGTAGTGGATCGATTGAAATCATTGTTTTTCACACAGGAATTCATGGACACGGGATCGACGGTAGTGGATCGATTAGGGCATCGTTACGCGGCAA
TAGGCATGCGAGCGACGGTTGGACACGGGATCGACGGTAGTGGATCGATTCTTGGAAACCACAGACCACCACAAGAACCAGGACACGGGATCGACGGTAGTGGATCGATTAGGGCATCGTTACGCGGCAA
TAGGCATGCGAGCGACGGTTGGACACGGGATCGACGGTAGTGGATCGATTCGTATCAACAATGTGTTGTTTTTCTTGTTTGGACACGGGATCGACGGTAGTGGATCGATTAGGGCATCGTTACGCGGCAA
TAGGCATGCGAGCGACGGTTGGACACGGGATCGACGGTAGTGGATCGATTATCTCTGGATTGCTCGTATCAGGTTAATGCGGACACGGGATCGACGGTAGTGGATCGATTAGGGCATCGTTACGCGGCAA
TAGGCATGCGAGCGACGGTTGGACACGGGATCGACGGTAGTGGATCGATTATGGAAAACGACCAAAACAAAAATAGTCGTGGACACGGGATCGACGGTAGTGGATCGATTAGGGCATCGTTACGCGGCAA
TAGGCATGCGAGCGACGGTTGGACACGGGATCGACGGTAGTGGATCGATTACATAATATCAGTTGGGAAAGCTTTAGAGTGGACACGGGATCGACGGTAGTGGATCGATTAGGGCATCGTTACGCGGCAA
TAGGCATGCGAGCGACGGTTGGACACGGGATCGACGGTAGTGGATCGATTTTTGAACCCTAGTACCTATCATGAGAGTTCGGACACGGGATCGACGGTAGTGGATCGATTAGGGCATCGTTACGCGGCAA
TAGGCATGCGAGCGACGGTTGGACACGGGATCGACGGTAGTGGATCGATTCCCCTGATTTTTGGTCCAATTTTGTGTTTTGGACACGGGATCGACGGTAGTGGATCGATTAGGGCATCGTTACGCGGCAA
TAGGCATGCGAGCGACGGTTGGACACGGGATCGACGGTAGTGGATCGATTGGAAATGTGGAAAAATCAATAAAGTGATTCGGACACGGGATCGACGGTAGTGGATCGATTAGGGCATCGTTACGCGGCAA
TAGGCATGCGAGCGACGGTTGGACACGGGATCGACGGTAGTGGATCGATTACCAGAGCTTGGTGAAATTTCAGTTTTAGGGGACACGGGATCGACGGTAGTGGATCGATTAGGGCATCGTTACGCGGCAA
TAGGCATGCGAGCGACGGTTGGACACGGGATCGACGGTAGTGGATCGATTGCCAAAATGAAGTTGAAAATAAGTGGTAGGGGACACGGGATCGACGGTAGTGGATCGATTAGGGCATCGTTACGCGGCAA
TAGGCATGCGAGCGACGGTTGGACACGGGATCGACGGTAGTGGATCGATTTTTAGAGCGCAAATCTACATTTTAGAGCGCGGACACGGGATCGACGGTAGTGGATCGATTAGGGCATCGTTACGCGGCAA
TAGGCATGCGAGCGACGGTTGGACACGGGATCGACGGTAGTGGATCGATTACGACGACATCTGGAATTTTGATTTAAAGAGGACACGGGATCGACGGTAGTGGATCGATTAGGGCATCGTTACGCGGCAA
TAGGCATGCGAGCGACGGTTGGACACGGGATCGACGGTAGTGGATCGATTATGTCCTTCATCATTTCGCAATGCTCTTGAGGACACGGGATCGACGGTAGTGGATCGATTAGGGCATCGTTACGCGGCAA
TAGGCATGCGAGCGACGGTTGGACACGGGATCGACGGTAGTGGATCGATTCAATGTTAATTGTACGAAAAGTGATGTAGAGGACACGGGATCGACGGTAGTGGATCGATTAGGGCATCGTTACGCGGCAA
TAGGCATGCGAGCGACGGTTGGACACGGGATCGACGGTAGTGGATCGATTGTGCTACAAGAGAACAGATCAATTGGAATAGGACACGGGATCGACGGTAGTGGATCGATTAGGGCATCGTTACGCGGCAA
TAGGCATGCGAGCGACGGTTGGACACGGGATCGACGGTAGTGGATCGATTAACCAGAAGCTTGCTGCAATCACCGTTGGCGGACACGGGATCGACGGTAGTGGATCGATTAGGGCATCGTTACGCGGCAA
TAGGCATGCGAGCGACGGTTGGACACGGGATCGACGGTAGTGGATCGATTATATGAAACAGTTTTGCGTTTCTCGATTTCGGACACGGGATCGACGGTAGTGGATCGATTAGGGCATCGTTACGCGGCAA
TAGGCATGCGAGCGACGGTTGGACACGGGATCGACGGTAGTGGATCGATTATACCATTTTTCCTATGTTCTATGCAACTCGGACACGGGATCGACGGTAGTGGATCGATTAGGGCATCGTTACGCGGCAA
TAGGCATGCGAGCGACGGTTGGACACGGGATCGACGGTAGTGGATCGATTTTAGAGGAAGTATTGCGGATTGTGTTGTCAGGACACGGGATCGACGGTAGTGGATCGATTAGGGCATCGTTACGCGGCAA
TAGGCATGCGAGCGACGGTTGGACACGGGATCGACGGTAGTGGATCGATTTCTGAACGTTTTTCTTCCAAAAATCAGTTAGGACACGGGATCGACGGTAGTGGATCGATTAGGGCATCGTTACGCGGCAA
TAGGCATGCGAGCGACGGTTGGACACGGGATCGACGGTAGTGGATCGATTCTGTTTTCCGGAATTTGATAGTTAGAAAATGGACACGGGATCGACGGTAGTGGATCGATTAGGGCATCGTTACGCGGCAA
TAGGCATGCGAGCGACGGTTGGACACGGGATCGACGGTAGTGGATCGATTTTTTGGCACATTTTCAGCTGGTGGGTGCACGGACACGGGATCGACGGTAGTGGATCGATTAGGGCATCGTTACGCGGCAA
TAGGCATGCGAGCGACGGTTGGACACGGGATCGACGGTAGTGGATCGATTCTATCTTTCACACTTCTTCACCTTTCTTTCGGACACGGGATCGACGGTAGTGGATCGATTAGGGCATCGTTACGCGGCAA
TAGGCATGCGAGCGACGGTTGGACACGGGATCGACGGTAGTGGATCGATTTACTTAAAATATACTCGGCAATTTGGTTCTGGACACGGGATCGACGGTAGTGGATCGATTAGGGCATCGTTACGCGGCAA
TAGGCATGCGAGCGACGGTTGGACACGGGATCGACGGTAGTGGATCGATTACCAGAATCAATTATAAGACAGAGAAAGTTGGACACGGGATCGACGGTAGTGGATCGATTAGGGCATCGTTACGCGGCAA
TAGGCATGCGAGCGACGGTTGGACACGGGATCGACGGTAGTGGATCGATTGGATAAGCACAGGTTTATTAGAAGAATCAAGGACACGGGATCGACGGTAGTGGATCGATTAGGGCATCGTTACGCGGCAA
TAGGCATGCGAGCGACGGTTGGACACGGGATCGACGGTAGTGGATCGATTCCACTGTTGTGTCTCCAAGACAATAAGAGTGGACACGGGATCGACGGTAGTGGATCGATTAGGGCATCGTTACGCGGCAA
TAGGCATGCGAGCGACGGTTGGACACGGGATCGACGGTAGTGGATCGATTACACGCTGCCAAGTCCTCGAATCCTTGATCGGACACGGGATCGACGGTAGTGGATCGATTAGGGCATCGTTACGCGGCAA
TAGGCATGCGAGCGACGGTTGGACACGGGATCGACGGTAGTGGATCGATTTAGGTTGCTAGCCTGGAGTTCCACTTACTTGGACACGGGATCGACGGTAGTGGATCGATTAGGGCATCGTTACGCGGCAA
TAGGCATGCGAGCGACGGTTGGACACGGGATCGACGGTAGTGGATCGATTGAGATCAAAAAACTGGTGTTCGAAGCTAAGGGACACGGGATCGACGGTAGTGGATCGATTAGGGCATCGTTACGCGGCAA
TAGGCATGCGAGCGACGGTTGGACACGGGATCGACGGTAGTGGATCGATTGTAACGATTCTCCAACGCTTTGCCAAGGCGGGACACGGGATCGACGGTAGTGGATCGATTAGGGCATCGTTACGCGGCAA
TAGGCATGCGAGCGACGGTTGGACACGGGATCGACGGTAGTGGATCGATTATTACGAAACTTCGAGATCTGTCAACTCTCGGACACGGGATCGACGGTAGTGGATCGATTAGGGCATCGTTACGCGGCAA
TAGGCATGCGAGCGACGGTTGGACACGGGATCGACGGTAGTGGATCGATTTTTCCCTTAACTCGAATTTAACCAGGAAAAGGACACGGGATCGACGGTAGTGGATCGATTAGGGCATCGTTACGCGGCAA
TAGGCATGCGAGCGACGGTTGGACACGGGATCGACGGTAGTGGATCGATTTCTGCTCCGATCTTCACTAACACTACTACTGGACACGGGATCGACGGTAGTGGATCGATTAGGGCATCGTTACGCGGCAA
TAGGCATGCGAGCGACGGTTGGACACGGGATCGACGGTAGTGGATCGATTCGGACAATTTACTTTAAATTGCCTACTCCGGGACACGGGATCGACGGTAGTGGATCGATTAGGGCATCGTTACGCGGCAA
TAGGCATGCGAGCGACGGTTGGACACGGGATCGACGGTAGTGGATCGATTTACCACAGTCCTCCTAGATCTTCCTTGACTGGACACGGGATCGACGGTAGTGGATCGATTAGGGCATCGTTACGCGGCAA
TAGGCATGCGAGCGACGGTTGGACACGGGATCGACGGTAGTGGATCGATTGGACATCGGACAAACCTTCTCTGTTCATCCGGACACGGGATCGACGGTAGTGGATCGATTAGGGCATCGTTACGCGGCAA
TAGGCATGCGAGCGACGGTTGGACACGGGATCGACGGTAGTGGATCGATTCTCAACACTCTCCTCATCAGTTGAGATTTTGGACACGGGATCGACGGTAGTGGATCGATTAGGGCATCGTTACGCGGCAA
TAGGCATGCGAGCGACGGTTGGACACGGGATCGACGGTAGTGGATCGATTACGTCTCAGATGCACTCACGCTGGACCACTGGACACGGGATCGACGGTAGTGGATCGATTAGGGCATCGTTACGCGGCAA
TAGGCATGCGAGCGACGGTTGGACACGGGATCGACGGTAGTGGATCGATTGCAATGGACATGACAGTTTTACTCTGAGACGGACACGGGATCGACGGTAGTGGATCGATTAGGGCATCGTTACGCGGCAA
TAGGCATGCGAGCGACGGTTGGACACGGGATCGACGGTAGTGGATCGATTCACGCGACCCCCTTCCCTCCCAAACAATCAGGACACGGGATCGACGGTAGTGGATCGATTAGGGCATCGTTACGCGGCAA
TAGGCATGCGAGCGACGGTTGGACACGGGATCGACGGTAGTGGATCGATTTGTGTACATCTATTAGCTCGATCCTCATCAGGACACGGGATCGACGGTAGTGGATCGATTAGGGCATCGTTACGCGGCAA
TAGGCATGCGAGCGACGGTTGGACACGGGATCGACGGTAGTGGATCGATTCTATGCTTCAGCTGATGTGCACTGGTCCGGGGACACGGGATCGACGGTAGTGGATCGATTAGGGCATCGTTACGCGGCAA
TAGGCATGCGAGCGACGGTTGGACACGGGATCGACGGTAGTGGATCGATTGTACTTTTTGAGTTCCATAGATTCCAATAAGGACACGGGATCGACGGTAGTGGATCGATTAGGGCATCGTTACGCGGCAA
TAGGCATGCGAGCGACGGTTGGACACGGGATCGACGGTAGTGGATCGATTAAAAGTCTTCCCAAATGGACTCTTTCCAAAGGACACGGGATCGACGGTAGTGGATCGATTAGGGCATCGTTACGCGGCAA
TAGGCATGCGAGCGACGGTTGGACACGGGATCGACGGTAGTGGATCGATTCATCGGTCTTAGTGACACTGTTGGGCAGCTGGACACGGGATCGACGGTAGTGGATCGATTAGGGCATCGTTACGCGGCAA
TAGGCATGCGAGCGACGGTTGGACACGGGATCGACGGTAGTGGATCGATTATCATTGAACGTGCACCTCCATCAATTATGGGACACGGGATCGACGGTAGTGGATCGATTAGGGCATCGTTACGCGGCAA
TAGGCATGCGAGCGACGGTTGGACACGGGATCGACGGTAGTGGATCGATTAAACGTCTTCTTGACTTCAGGTTGATCTTGGGACACGGGATCGACGGTAGTGGATCGATTAGGGCATCGTTACGCGGCAA
TAGGCATGCGAGCGACGGTTGGACACGGGATCGACGGTAGTGGATCGATTGTTGCTACCCCACACAACACCTCCCCTCGTGGACACGGGATCGACGGTAGTGGATCGATTAGGGCATCGTTACGCGGCAA
TAGGCATGCGAGCGACGGTTGGACACGGGATCGACGGTAGTGGATCGATTTTGTCCACGTCAATATACTTCTTTCTGGAGGGACACGGGATCGACGGTAGTGGATCGATTAGGGCATCGTTACGCGGCAA
TAGGCATGCGAGCGACGGTTGGACACGGGATCGACGGTAGTGGATCGATTAAGAGTTCAGTTCTATTCACACGCGTTGATGGACACGGGATCGACGGTAGTGGATCGATTAGGGCATCGTTACGCGGCAA
TAGGCATGCGAGCGACGGTTGGACACGGGATCGACGGTAGTGGATCGATTAAAATTTCTTGTGTAGTTGATCCCTACACAGGACACGGGATCGACGGTAGTGGATCGATTAGGGCATCGTTACGCGGCAA
TAGGCATGCGAGCGACGGTTGGACACGGGATCGACGGTAGTGGATCGATTAGGTCCTCGGTCACGTCAATAGAATAAATAGGACACGGGATCGACGGTAGTGGATCGATTAGGGCATCGTTACGCGGCAA
TAGGCATGCGAGCGACGGTTGGACACGGGATCGACGGTAGTGGATCGATTAAAATACAGCCCCTTGGTATGACAAATACCGGACACGGGATCGACGGTAGTGGATCGATTAGGGCATCGTTACGCGGCAA
TAGGCATGCGAGCGACGGTTGGACACGGGATCGACGGTAGTGGATCGATTCCAGAGATATAGATCAAATTTGGATGTGTAGGACACGGGATCGACGGTAGTGGATCGATTAGGGCATCGTTACGCGGCAA
TAGGCATGCGAGCGACGGTTGGACACGGGATCGACGGTAGTGGATCGATTAGAACCTGCCCACGAAGCTGTGGCAATAGCGGACACGGGATCGACGGTAGTGGATCGATTAGGGCATCGTTACGCGGCAA
TAGGCATGCGAGCGACGGTTGGACACGGGATCGACGGTAGTGGATCGATTGATTTGTTATTAATAGAAGCGCAGTAAGACGGACACGGGATCGACGGTAGTGGATCGATTAGGGCATCGTTACGCGGCAA
TAGGCATGCGAGCGACGGTTGGACACGGGATCGACGGTAGTGGATCGATTTTCAGTTCGGTGAATCTCATTGCAAGCAATGGACACGGGATCGACGGTAGTGGATCGATTAGGGCATCGTTACGCGGCAA
TAGGCATGCGAGCGACGGTTGGACACGGGATCGACGGTAGTGGATCGATTAAAAGTTCGGTTCCCGTCGAACAGAATACGGGACACGGGATCGACGGTAGTGGATCGATTAGGGCATCGTTACGCGGCAA
TAGGCATGCGAGCGACGGTTGGACACGGGATCGACGGTAGTGGATCGATTTGGTATAGCTAAGAGGTATGATTAAAGCTAGGACACGGGATCGACGGTAGTGGATCGATTAGGGCATCGTTACGCGGCAA
TAGGCATGCGAGCGACGGTTGGACACGGGATCGACGGTAGTGGATCGATTAGAGCTGGTTGATTGAAGAATAGAAAGTATGGACACGGGATCGACGGTAGTGGATCGATTAGGGCATCGTTACGCGGCAA
TAGGCATGCGAGCGACGGTTGGACACGGGATCGACGGTAGTGGATCGATTTCAAAAAACCAGGAATGAAATTTCGAGGTGGGACACGGGATCGACGGTAGTGGATCGATTAGGGCATCGTTACGCGGCAA
TAGGCATGCGAGCGACGGTTGGACACGGGATCGACGGTAGTGGATCGATTTTCTGCACCTTTGTCTTCAAAAATCATTGGGGACACGGGATCGACGGTAGTGGATCGATTAGGGCATCGTTACGCGGCAA
TAGGCATGCGAGCGACGGTTGGACACGGGATCGACGGTAGTGGATCGATTCGCGAAAACAATAAAACAGTTGTTGAATAAGGACACGGGATCGACGGTAGTGGATCGATTAGGGCATCGTTACGCGGCAA
TAGGCATGCGAGCGACGGTTGGACACGGGATCGACGGTAGTGGATCGATTCACAACAAAAGAAGATGTACAGAAAACATGGGACACGGGATCGACGGTAGTGGATCGATTAGGGCATCGTTACGCGGCAA
TAGGCATGCGAGCGACGGTTGGACACGGGATCGACGGTAGTGGATCGATTGCTTTTGTGTCCTTCGTTTTAGCTCCAAGTGGACACGGGATCGACGGTAGTGGATCGATTAGGGCATCGTTACGCGGCAA
TAGGCATGCGAGCGACGGTTGGACACGGGATCGACGGTAGTGGATCGATTAGCTTTCTCTTACCATTTTTCGAGATTGAGGGACACGGGATCGACGGTAGTGGATCGATTAGGGCATCGTTACGCGGCAA
TAGGCATGCGAGCGACGGTTGGACACGGGATCGACGGTAGTGGATCGATTCCTCGATAGTTGTTCATAATAGATGTAAATGGACACGGGATCGACGGTAGTGGATCGATTAGGGCATCGTTACGCGGCAA
TAGGCATGCGAGCGACGGTTGGACACGGGATCGACGGTAGTGGATCGATTTTCATTTTTTGAGTGTTGTGCGGCCGACGCGGACACGGGATCGACGGTAGTGGATCGATTAGGGCATCGTTACGCGGCAA
TAGGCATGCGAGCGACGGTTGGACACGGGATCGACGGTAGTGGATCGATTTACATCAAAGGGCCAACCCGTGCAGTGTCGGGACACGGGATCGACGGTAGTGGATCGATTAGGGCATCGTTACGCGGCAA
TAGGCATGCGAGCGACGGTTGGACACGGGATCGACGGTAGTGGATCGATTAATATAGGTCTTTCATGGGTAATTATGCAGGGACACGGGATCGACGGTAGTGGATCGATTAGGGCATCGTTACGCGGCAA
TAGGCATGCGAGCGACGGTTGGACACGGGATCGACGGTAGTGGATCGATTGACGATTGAAAGAATATTTGCATGCTCTGAGGACACGGGATCGACGGTAGTGGATCGATTAGGGCATCGTTACGCGGCAA
TAGGCATGCGAGCGACGGTTGGACACGGGATCGACGGTAGTGGATCGATTCGAGGCAGAGAAGTTGACCGCACAAATCAAGGACACGGGATCGACGGTAGTGGATCGATTAGGGCATCGTTACGCGGCAA
TAGGCATGCGAGCGACGGTTGGACACGGGATCGACGGTAGTGGATCGATTGCCACATAAATTGTGTAAATAGAATCATGAGGACACGGGATCGACGGTAGTGGATCGATTAGGGCATCGTTACGCGGCAA
TAGGCATGCGAGCGACGGTTGGACACGGGATCGACGGTAGTGGATCGATTTAGATGAACACGGGCGCTGCATTTCCCATTGGACACGGGATCGACGGTAGTGGATCGATTAGGGCATCGTTACGCGGCAA
TAGGCATGCGAGCGACGGTTGGACACGGGATCGACGGTAGTGGATCGATTCTCGTCTTCTAATTGTTATATTGAATGCAAGGACACGGGATCGACGGTAGTGGATCGATTAGGGCATCGTTACGCGGCAA
TAGGCATGCGAGCGACGGTTGGACACGGGATCGACGGTAGTGGATCGATTATTCTTACGCGAAAGCCAAGCATTTCAAATGGACACGGGATCGACGGTAGTGGATCGATTAGGGCATCGTTACGCGGCAA
TAGGCATGCGAGCGACGGTTGGACACGGGATCGACGGTAGTGGATCGATTCGAATTCTGAAAAAATTGGATGTACAAGTTGGACACGGGATCGACGGTAGTGGATCGATTAGGGCATCGTTACGCGGCAA
TAGGCATGCGAGCGACGGTTGGACACGGGATCGACGGTAGTGGATCGATTTTTTTGAAACCACTGACTTCTTTGCAAAAAGGACACGGGATCGACGGTAGTGGATCGATTAGGGCATCGTTACGCGGCAA
TAGGCATGCGAGCGACGGTTGGACACGGGATCGACGGTAGTGGATCGATTCCTTGAGTTTGAACAGACAATATTGTGGATGGACACGGGATCGACGGTAGTGGATCGATTAGGGCATCGTTACGCGGCAA
TAGGCATGCGAGCGACGGTTGGACACGGGATCGACGGTAGTGGATCGATTCAATTGGTTCTGGATTCAGCCAAGAGTGTTGGACACGGGATCGACGGTAGTGGATCGATTAGGGCATCGTTACGCGGCAA
TAGGCATGCGAGCGACGGTTGGACACGGGATCGACGGTAGTGGATCGATTGTATCGACGTACAGTCAGAGACATTTTTGGGGACACGGGATCGACGGTAGTGGATCGATTAGGGCATCGTTACGCGGCAA
TAGGCATGCGAGCGACGGTTGGACACGGGATCGACGGTAGTGGATCGATTCGGAACTATTCAATGTTTAATATGCTACTTGGACACGGGATCGACGGTAGTGGATCGATTAGGGCATCGTTACGCGGCAA
TAGGCATGCGAGCGACGGTTGGACACGGGATCGACGGTAGTGGATCGATTAATGTTGCTTCGTACTATTCTCACTTATCGGGACACGGGATCGACGGTAGTGGATCGATTAGGGCATCGTTACGCGGCAA
TAGGCATGCGAGCGACGGTTGGACACGGGATCGACGGTAGTGGATCGATTTATTTTTGCAGTCGCATCATTGCTCAGCTGGGACACGGGATCGACGGTAGTGGATCGATTAGGGCATCGTTACGCGGCAA
TAGGCATGCGAGCGACGGTTGGACACGGGATCGACGGTAGTGGATCGATTTGTGAGGGCATTTTTTGAAATCTGTTACCGGGACACGGGATCGACGGTAGTGGATCGATTAGGGCATCGTTACGCGGCAA
TAGGCATGCGAGCGACGGTTGGACACGGGATCGACGGTAGTGGATCGATTCACTTGGCATCTTATACATTATTGAGTTTTGGACACGGGATCGACGGTAGTGGATCGATTAGGGCATCGTTACGCGGCAA
TAGGCATGCGAGCGACGGTTGGACACGGGATCGACGGTAGTGGATCGATTGTGACAATTTCATTCTTAATTGTCATTGCAGGACACGGGATCGACGGTAGTGGATCGATTAGGGCATCGTTACGCGGCAA
TAGGCATGCGAGCGACGGTTGGACACGGGATCGACGGTAGTGGATCGATTAAGTGAACGTTCAACGAAACTGGTGATTTTGGACACGGGATCGACGGTAGTGGATCGATTAGGGCATCGTTACGCGGCAA
TAGGCATGCGAGCGACGGTTGGACACGGGATCGACGGTAGTGGATCGATTCGGATTTTATAAGTTCACGGACAAGGGATAGGACACGGGATCGACGGTAGTGGATCGATTAGGGCATCGTTACGCGGCAA
TAGGCATGCGAGCGACGGTTGGACACGGGATCGACGGTAGTGGATCGATTCACGCTAATCTTGATTTATGAATTTGGAAAGGACACGGGATCGACGGTAGTGGATCGATTAGGGCATCGTTACGCGGCAA
TAGGCATGCGAGCGACGGTTGGACACGGGATCGACGGTAGTGGATCGATTAACTTATTCCATGTACACTACTACCAGCTGGGACACGGGATCGACGGTAGTGGATCGATTAGGGCATCGTTACGCGGCAA
TAGGCATGCGAGCGACGGTTGGACACGGGATCGACGGTAGTGGATCGATTGCTTTATGTTACAAATTCAATTTTTGAGGGGGACACGGGATCGACGGTAGTGGATCGATTAGGGCATCGTTACGCGGCAA
TAGGCATGCGAGCGACGGTTGGACACGGGATCGACGGTAGTGGATCGATTAATATGAATATACCTACCAAGTGAACGAGTGGACACGGGATCGACGGTAGTGGATCGATTAGGGCATCGTTACGCGGCAA
TAGGCATGCGAGCGACGGTTGGACACGGGATCGACGGTAGTGGATCGATTAGTTGTCCCAATCACGTGAGCAACTACTCTGGACACGGGATCGACGGTAGTGGATCGATTAGGGCATCGTTACGCGGCAA
TAGGCATGCGAGCGACGGTTGGACACGGGATCGACGGTAGTGGATCGATTAAAACCATCACATCTTTGGACTCCAGCCCCGGACACGGGATCGACGGTAGTGGATCGATTAGGGCATCGTTACGCGGCAA
TAGGCATGCGAGCGACGGTTGGACACGGGATCGACGGTAGTGGATCGATTCCTTTTATATTCTAAGATGTCTAGAGCTTGGGACACGGGATCGACGGTAGTGGATCGATTAGGGCATCGTTACGCGGCAA
TAGGCATGCGAGCGACGGTTGGACACGGGATCGACGGTAGTGGATCGATTATTATCCTTCTCGTCTTGACTTTCATAGTTGGACACGGGATCGACGGTAGTGGATCGATTAGGGCATCGTTACGCGGCAA
TAGGCATGCGAGCGACGGTTGGACACGGGATCGACGGTAGTGGATCGATTCTGTTCTGTCATACTTATTTTTCAGAATTCGGACACGGGATCGACGGTAGTGGATCGATTAGGGCATCGTTACGCGGCAA
TAGGCATGCGAGCGACGGTTGGACACGGGATCGACGGTAGTGGATCGATTAACAAAACCGAGGTTAGTTTCTGTTCTTTAGGACACGGGATCGACGGTAGTGGATCGATTAGGGCATCGTTACGCGGCAA
TAGGCATGCGAGCGACGGTTGGACACGGGATCGACGGTAGTGGATCGATTGGTTTATTAGAGTACTGGTGGTAAAGTATCGGACACGGGATCGACGGTAGTGGATCGATTAGGGCATCGTTACGCGGCAA
TAGGCATGCGAGCGACGGTTGGACACGGGATCGACGGTAGTGGATCGATTGATCAATTATCAGTATGGTTGGTGGTGATAGGACACGGGATCGACGGTAGTGGATCGATTAGGGCATCGTTACGCGGCAA
TAGGCATGCGAGCGACGGTTGGACACGGGATCGACGGTAGTGGATCGATTGCTCGTTATTGAACTCTATTGGATTATTTTGGACACGGGATCGACGGTAGTGGATCGATTAGGGCATCGTTACGCGGCAA
TAGGCATGCGAGCGACGGTTGGACACGGGATCGACGGTAGTGGATCGATTTAAGTCTACCAAAATCTCCATACATTTCATGGACACGGGATCGACGGTAGTGGATCGATTAGGGCATCGTTACGCGGCAA
TAGGCATGCGAGCGACGGTTGGACACGGGATCGACGGTAGTGGATCGATTGGTAAAGAATACCCTAATTTTTCCCATAAAGGACACGGGATCGACGGTAGTGGATCGATTAGGGCATCGTTACGCGGCAA
TAGGCATGCGAGCGACGGTTGGACACGGGATCGACGGTAGTGGATCGATTGGATGATATCCGTCATATTGAATATGATTTGGACACGGGATCGACGGTAGTGGATCGATTAGGGCATCGTTACGCGGCAA
TAGGCATGCGAGCGACGGTTGGACACGGGATCGACGGTAGTGGATCGATTATGATGGGTGTTGCTATTTGTGATTGTGGGGGACACGGGATCGACGGTAGTGGATCGATTAGGGCATCGTTACGCGGCAA
TAGGCATGCGAGCGACGGTTGGACACGGGATCGACGGTAGTGGATCGATTACCAATGCGAGTGTTTACCATTAGTATTTTGGACACGGGATCGACGGTAGTGGATCGATTAGGGCATCGTTACGCGGCAA
TAGGCATGCGAGCGACGGTTGGACACGGGATCGACGGTAGTGGATCGATTCAACCAGAACATTTTCTGAAGACTCACCTTGGACACGGGATCGACGGTAGTGGATCGATTAGGGCATCGTTACGCGGCAA
TAGGCATGCGAGCGACGGTTGGACACGGGATCGACGGTAGTGGATCGATTAACAACTTTGTGAGTCTGTGGTTATGCAAAGGACACGGGATCGACGGTAGTGGATCGATTAGGGCATCGTTACGCGGCAA
TAGGCATGCGAGCGACGGTTGGACACGGGATCGACGGTAGTGGATCGATTCCCCAGCTTCTCACAAAGTATAGCCAAAAGGGACACGGGATCGACGGTAGTGGATCGATTAGGGCATCGTTACGCGGCAA
TAGGCATGCGAGCGACGGTTGGACACGGGATCGACGGTAGTGGATCGATTGTGTCAAAATTGTGTCAATGTCAATTTTCTGGACACGGGATCGACGGTAGTGGATCGATTAGGGCATCGTTACGCGGCAA
TAGGCATGCGAGCGACGGTTGGACACGGGATCGACGGTAGTGGATCGATTTTCTGGAATTCTTCTGGAATACACAAAAATGGACACGGGATCGACGGTAGTGGATCGATTAGGGCATCGTTACGCGGCAA
TAGGCATGCGAGCGACGGTTGGACACGGGATCGACGGTAGTGGATCGATTGAACCATGTCTTGAATTCTGAAATTGTATTGGACACGGGATCGACGGTAGTGGATCGATTAGGGCATCGTTACGCGGCAA
TAGGCATGCGAGCGACGGTTGGACACGGGATCGACGGTAGTGGATCGATTATGAAAAATATTCGAGATCCGTATTTCGAAGGACACGGGATCGACGGTAGTGGATCGATTAGGGCATCGTTACGCGGCAA
TAGGCATGCGAGCGACGGTTGGACACGGGATCGACGGTAGTGGATCGATTTATGAAGTAGCAAAGGTTTGGAAGGCAGACGGACACGGGATCGACGGTAGTGGATCGATTAGGGCATCGTTACGCGGCAA
TAGGCATGCGAGCGACGGTTGGACACGGGATCGACGGTAGTGGATCGATTCCAAATTTCTGAGATCGTGATTAAAACAAAGGACACGGGATCGACGGTAGTGGATCGATTAGGGCATCGTTACGCGGCAA
TAGGCATGCGAGCGACGGTTGGACACGGGATCGACGGTAGTGGATCGATTCCGAATTGCTGCCACATTGTGGAGGTAGATGGACACGGGATCGACGGTAGTGGATCGATTAGGGCATCGTTACGCGGCAA
TAGGCATGCGAGCGACGGTTGGACACGGGATCGACGGTAGTGGATCGATTCGAAATTGAATCCATTTCAAGGATTTGTTAGGACACGGGATCGACGGTAGTGGATCGATTAGGGCATCGTTACGCGGCAA
TAGGCATGCGAGCGACGGTTGGACACGGGATCGACGGTAGTGGATCGATTGCCAGAGAAAAATGTTGGTTTTGTTTATAAGGACACGGGATCGACGGTAGTGGATCGATTAGGGCATCGTTACGCGGCAA
TAGGCATGCGAGCGACGGTTGGACACGGGATCGACGGTAGTGGATCGATTCCTAGACAATTGGAGTTATTGAACAATAAAGGACACGGGATCGACGGTAGTGGATCGATTAGGGCATCGTTACGCGGCAA
TAGGCATGCGAGCGACGGTTGGACACGGGATCGACGGTAGTGGATCGATTTTAGAACAATTCAGATTGTGATCAACAAGTGGACACGGGATCGACGGTAGTGGATCGATTAGGGCATCGTTACGCGGCAA
TAGGCATGCGAGCGACGGTTGGACACGGGATCGACGGTAGTGGATCGATTGGTTATGACATTGTCACCTGTGCCAATTTCGGACACGGGATCGACGGTAGTGGATCGATTAGGGCATCGTTACGCGGCAA
TAGGCATGCGAGCGACGGTTGGACACGGGATCGACGGTAGTGGATCGATTATAGCGTCAAAAACAAAAACTAAGGCAGTAGGACACGGGATCGACGGTAGTGGATCGATTAGGGCATCGTTACGCGGCAA
TAGGCATGCGAGCGACGGTTGGACACGGGATCGACGGTAGTGGATCGATTACCAGCCTTTTCCAAAAAGGTTGCCTGCTTGGACACGGGATCGACGGTAGTGGATCGATTAGGGCATCGTTACGCGGCAA
TAGGCATGCGAGCGACGGTTGGACACGGGATCGACGGTAGTGGATCGATTGGAAAACGTTTAGAATTACACCAATTATAGGGACACGGGATCGACGGTAGTGGATCGATTAGGGCATCGTTACGCGGCAA
TAGGCATGCGAGCGACGGTTGGACACGGGATCGACGGTAGTGGATCGATTCTCATAGACTTTCGGGAAAGTACAAGAAAAGGACACGGGATCGACGGTAGTGGATCGATTAGGGCATCGTTACGCGGCAA
TAGGCATGCGAGCGACGGTTGGACACGGGATCGACGGTAGTGGATCGATTTCCAGCCATAAATATATTAATTGTCAGTTGGGACACGGGATCGACGGTAGTGGATCGATTAGGGCATCGTTACGCGGCAA
TAGGCATGCGAGCGACGGTTGGACACGGGATCGACGGTAGTGGATCGATTGGAAATCATATGTGTAAAATCACATATTGCGGACACGGGATCGACGGTAGTGGATCGATTAGGGCATCGTTACGCGGCAA
TAGGCATGCGAGCGACGGTTGGACACGGGATCGACGGTAGTGGATCGATTTGTAAAATTCGGGTGTCAAGGATATAACAAGGACACGGGATCGACGGTAGTGGATCGATTAGGGCATCGTTACGCGGCAA
TAGGCATGCGAGCGACGGTTGGACACGGGATCGACGGTAGTGGATCGATTTAGTCAGGACCCTTAGCGTCTTTGTAAGCTGGACACGGGATCGACGGTAGTGGATCGATTAGGGCATCGTTACGCGGCAA
TAGGCATGCGAGCGACGGTTGGACACGGGATCGACGGTAGTGGATCGATTCGCTGGAATGAAAATTGTGTTTAAAAAACAGGACACGGGATCGACGGTAGTGGATCGATTAGGGCATCGTTACGCGGCAA
TAGGCATGCGAGCGACGGTTGGACACGGGATCGACGGTAGTGGATCGATTAGTTTGTACACAAAATATGATTGAGGAAGTGGACACGGGATCGACGGTAGTGGATCGATTAGGGCATCGTTACGCGGCAA
TAGGCATGCGAGCGACGGTTGGACACGGGATCGACGGTAGTGGATCGATTCGCAATCAAAGTAAATACGGAAATCTCAATGGACACGGGATCGACGGTAGTGGATCGATTAGGGCATCGTTACGCGGCAA
TAGGCATGCGAGCGACGGTTGGACACGGGATCGACGGTAGTGGATCGATTAGTTGCTAAGCCAACACCCAGCCAGACTGCGGACACGGGATCGACGGTAGTGGATCGATTAGGGCATCGTTACGCGGCAA
TAGGCATGCGAGCGACGGTTGGACACGGGATCGACGGTAGTGGATCGATTTGGTAGCATCCAACTGCATTCTTAACAGTCGGACACGGGATCGACGGTAGTGGATCGATTAGGGCATCGTTACGCGGCAA
TAGGCATGCGAGCGACGGTTGGACACGGGATCGACGGTAGTGGATCGATTGTTTCATAATTCAATCCATTTATGCTATGCGGACACGGGATCGACGGTAGTGGATCGATTAGGGCATCGTTACGCGGCAA
TAGGCATGCGAGCGACGGTTGGACACGGGATCGACGGTAGTGGATCGATTATATTTTCGCTGACTCCTGGACTCATCTCCGGACACGGGATCGACGGTAGTGGATCGATTAGGGCATCGTTACGCGGCAA
TAGGCATGCGAGCGACGGTTGGACACGGGATCGACGGTAGTGGATCGATTCCACCTTTGACTCATTTTACTTTTTGAAAAGGACACGGGATCGACGGTAGTGGATCGATTAGGGCATCGTTACGCGGCAA
TAGGCATGCGAGCGACGGTTGGACACGGGATCGACGGTAGTGGATCGATTGGGTTTCTGTAGTTTAGGACCAGACGCTTCGGACACGGGATCGACGGTAGTGGATCGATTAGGGCATCGTTACGCGGCAA
TAGGCATGCGAGCGACGGTTGGACACGGGATCGACGGTAGTGGATCGATTCGGTTGGAATGAAATTGACAATTTTTTACAGGACACGGGATCGACGGTAGTGGATCGATTAGGGCATCGTTACGCGGCAA
TAGGCATGCGAGCGACGGTTGGACACGGGATCGACGGTAGTGGATCGATTCTTCACAAATTCAAATATCTAAGACAGCATGGACACGGGATCGACGGTAGTGGATCGATTAGGGCATCGTTACGCGGCAA
TAGGCATGCGAGCGACGGTTGGACACGGGATCGACGGTAGTGGATCGATTAAGATTAGTCTGGTGACATCGAGACAGTTTGGACACGGGATCGACGGTAGTGGATCGATTAGGGCATCGTTACGCGGCAA
TAGGCATGCGAGCGACGGTTGGACACGGGATCGACGGTAGTGGATCGATTTACGGTTCTACAAATGTTTGGGATTAAGAAGGACACGGGATCGACGGTAGTGGATCGATTAGGGCATCGTTACGCGGCAA
TAGGCATGCGAGCGACGGTTGGACACGGGATCGACGGTAGTGGATCGATTTATGTTATCTGATGTCTTTACAGTATAGGAGGACACGGGATCGACGGTAGTGGATCGATTAGGGCATCGTTACGCGGCAA
TAGGCATGCGAGCGACGGTTGGACACGGGATCGACGGTAGTGGATCGATTCTCATATCACTTATCAATGGAACTATTCAAGGACACGGGATCGACGGTAGTGGATCGATTAGGGCATCGTTACGCGGCAA
TAGGCATGCGAGCGACGGTTGGACACGGGATCGACGGTAGTGGATCGATTTATCATTGTTCAGATGGCCGATATTTTCATGGACACGGGATCGACGGTAGTGGATCGATTAGGGCATCGTTACGCGGCAA
TAGGCATGCGAGCGACGGTTGGACACGGGATCGACGGTAGTGGATCGATTTATGAGCTCCTGAAAAATATGTTTGCAGTGGGACACGGGATCGACGGTAGTGGATCGATTAGGGCATCGTTACGCGGCAA
TAGGCATGCGAGCGACGGTTGGACACGGGATCGACGGTAGTGGATCGATTTCCGAGTTCATAGTGTAAGCCGATATTTATGGACACGGGATCGACGGTAGTGGATCGATTAGGGCATCGTTACGCGGCAA
TAGGCATGCGAGCGACGGTTGGACACGGGATCGACGGTAGTGGATCGATTCACTTGGTGCTCTTTATTTAATTGAGATTTGGACACGGGATCGACGGTAGTGGATCGATTAGGGCATCGTTACGCGGCAA
TAGGCATGCGAGCGACGGTTGGACACGGGATCGACGGTAGTGGATCGATTGTTCAACACGGATAGTTATTTTTGTAACAAGGACACGGGATCGACGGTAGTGGATCGATTAGGGCATCGTTACGCGGCAA
TAGGCATGCGAGCGACGGTTGGACACGGGATCGACGGTAGTGGATCGATTAATGTTAGAAGTTCAAAGGATACAAGTGAAGGACACGGGATCGACGGTAGTGGATCGATTAGGGCATCGTTACGCGGCAA
TAGGCATGCGAGCGACGGTTGGACACGGGATCGACGGTAGTGGATCGATTCTATGATTTGTGAATTGAAAAAGCTGAAAGGGACACGGGATCGACGGTAGTGGATCGATTAGGGCATCGTTACGCGGCAA
TAGGCATGCGAGCGACGGTTGGACACGGGATCGACGGTAGTGGATCGATTCCATGTATCCTCTTACCAGCCTGCACTACAGGACACGGGATCGACGGTAGTGGATCGATTAGGGCATCGTTACGCGGCAA
TAGGCATGCGAGCGACGGTTGGACACGGGATCGACGGTAGTGGATCGATTGTTTGCCGAAGGGATTTTGTTCAAACTTATGGACACGGGATCGACGGTAGTGGATCGATTAGGGCATCGTTACGCGGCAA
TAGGCATGCGAGCGACGGTTGGACACGGGATCGACGGTAGTGGATCGATTCTTATCAAGTAAGACAATGGAGTTATATCAGGACACGGGATCGACGGTAGTGGATCGATTAGGGCATCGTTACGCGGCAA
TAGGCATGCGAGCGACGGTTGGACACGGGATCGACGGTAGTGGATCGATTCTATGTGGAAAACTTTTCTCAATACGAATAGGACACGGGATCGACGGTAGTGGATCGATTAGGGCATCGTTACGCGGCAA
TAGGCATGCGAGCGACGGTTGGACACGGGATCGACGGTAGTGGATCGATTATCTTTGGATTCATGCCCCTAATTGCCCAAGGACACGGGATCGACGGTAGTGGATCGATTAGGGCATCGTTACGCGGCAA
TAGGCATGCGAGCGACGGTTGGACACGGGATCGACGGTAGTGGATCGATTGGATTCCGGGAGAATAAAATAATAAAATCCGGACACGGGATCGACGGTAGTGGATCGATTAGGGCATCGTTACGCGGCAA
TAGGCATGCGAGCGACGGTTGGACACGGGATCGACGGTAGTGGATCGATTCTGAACAATAAAATTACTACATGCCAAGAAGGACACGGGATCGACGGTAGTGGATCGATTAGGGCATCGTTACGCGGCAA
TAGGCATGCGAGCGACGGTTGGACACGGGATCGACGGTAGTGGATCGATTGTCTAGACAATTCGTCAAAAACTGACATTCGGACACGGGATCGACGGTAGTGGATCGATTAGGGCATCGTTACGCGGCAA
TAGGCATGCGAGCGACGGTTGGACACGGGATCGACGGTAGTGGATCGATTAAGTAGGGAAAATTTCTAACAAAGCAAAACGGACACGGGATCGACGGTAGTGGATCGATTAGGGCATCGTTACGCGGCAA
TAGGCATGCGAGCGACGGTTGGACACGGGATCGACGGTAGTGGATCGATTCTGGGTTGGAAACAAGTTAAAATTTTACGAGGACACGGGATCGACGGTAGTGGATCGATTAGGGCATCGTTACGCGGCAA
TAGGCATGCGAGCGACGGTTGGACACGGGATCGACGGTAGTGGATCGATTCAAAAATGTATCTTTATTCATAGCATGGACGGACACGGGATCGACGGTAGTGGATCGATTAGGGCATCGTTACGCGGCAA
TAGGCATGCGAGCGACGGTTGGACACGGGATCGACGGTAGTGGATCGATTCAATAGAAACCATACACCTAATTTCATTGTGGACACGGGATCGACGGTAGTGGATCGATTAGGGCATCGTTACGCGGCAA
TAGGCATGCGAGCGACGGTTGGACACGGGATCGACGGTAGTGGATCGATTAACAAATGGAAAAGGTTTACTATTACTCCAGGACACGGGATCGACGGTAGTGGATCGATTAGGGCATCGTTACGCGGCAA
TAGGCATGCGAGCGACGGTTGGACACGGGATCGACGGTAGTGGATCGATTTTAATTGACAGTTGCCTCATAGGCTTACGGGGACACGGGATCGACGGTAGTGGATCGATTAGGGCATCGTTACGCGGCAA
TAGGCATGCGAGCGACGGTTGGACACGGGATCGACGGTAGTGGATCGATTTGAGAAAAATCACAGATTGCAATTCCAATCGGACACGGGATCGACGGTAGTGGATCGATTAGGGCATCGTTACGCGGCAA
TAGGCATGCGAGCGACGGTTGGACACGGGATCGACGGTAGTGGATCGATTGGGCGTCAATATCCCAATGTATGAAATCATGGACACGGGATCGACGGTAGTGGATCGATTAGGGCATCGTTACGCGGCAA
TAGGCATGCGAGCGACGGTTGGACACGGGATCGACGGTAGTGGATCGATTGGATTTCCTTTGTTATGTAAACTCTGTAAAGGACACGGGATCGACGGTAGTGGATCGATTAGGGCATCGTTACGCGGCAA
TAGGCATGCGAGCGACGGTTGGACACGGGATCGACGGTAGTGGATCGATTCCTTCAATACATTAAAAAGACTTTACCAGTGGACACGGGATCGACGGTAGTGGATCGATTAGGGCATCGTTACGCGGCAA
TAGGCATGCGAGCGACGGTTGGACACGGGATCGACGGTAGTGGATCGATTTTCCATAAGATTTTTGACCCGGATCTTATCGGACACGGGATCGACGGTAGTGGATCGATTAGGGCATCGTTACGCGGCAA
TAGGCATGCGAGCGACGGTTGGACACGGGATCGACGGTAGTGGATCGATTCCACAAAACTAAGCAATTTGAATTTTATCGGGACACGGGATCGACGGTAGTGGATCGATTAGGGCATCGTTACGCGGCAA
TAGGCATGCGAGCGACGGTTGGACACGGGATCGACGGTAGTGGATCGATTGCTCGAAAATTTTCTTGATTTCTCAAAAGTGGACACGGGATCGACGGTAGTGGATCGATTAGGGCATCGTTACGCGGCAA
TAGGCATGCGAGCGACGGTTGGACACGGGATCGACGGTAGTGGATCGATTGTTCCAGAGATCGAATCTAAATTTTTTGAAGGACACGGGATCGACGGTAGTGGATCGATTAGGGCATCGTTACGCGGCAA
TAGGCATGCGAGCGACGGTTGGACACGGGATCGACGGTAGTGGATCGATTTAAGTACAAATTTCCAGTAACTTTTCGGTAGGACACGGGATCGACGGTAGTGGATCGATTAGGGCATCGTTACGCGGCAA
TAGGCATGCGAGCGACGGTTGGACACGGGATCGACGGTAGTGGATCGATTCATTTTTTCACTTGACCTGCTGCGCTGGCCGGACACGGGATCGACGGTAGTGGATCGATTAGGGCATCGTTACGCGGCAA
TAGGCATGCGAGCGACGGTTGGACACGGGATCGACGGTAGTGGATCGATTAACGATGTTTGCACATTTGGTAAACTTTTTGGACACGGGATCGACGGTAGTGGATCGATTAGGGCATCGTTACGCGGCAA
TAGGCATGCGAGCGACGGTTGGACACGGGATCGACGGTAGTGGATCGATTATTCAACATATGACTGTGGTAGTGTGCTGAGGACACGGGATCGACGGTAGTGGATCGATTAGGGCATCGTTACGCGGCAA
TAGGCATGCGAGCGACGGTTGGACACGGGATCGACGGTAGTGGATCGATTCTCTTGAAATAAATACTGCAGAGTCAATTAGGACACGGGATCGACGGTAGTGGATCGATTAGGGCATCGTTACGCGGCAA
TAGGCATGCGAGCGACGGTTGGACACGGGATCGACGGTAGTGGATCGATTAACACCATGCCAAACTGCAAGCTTTGGTGAGGACACGGGATCGACGGTAGTGGATCGATTAGGGCATCGTTACGCGGCAA
TAGGCATGCGAGCGACGGTTGGACACGGGATCGACGGTAGTGGATCGATTTGAAAACCACTGCTCGAAGAGTCGCCAAGAGGACACGGGATCGACGGTAGTGGATCGATTAGGGCATCGTTACGCGGCAA
TAGGCATGCGAGCGACGGTTGGACACGGGATCGACGGTAGTGGATCGATTCCAACAACTTATTGATTCAAAATTTGGCATGGACACGGGATCGACGGTAGTGGATCGATTAGGGCATCGTTACGCGGCAA
TAGGCATGCGAGCGACGGTTGGACACGGGATCGACGGTAGTGGATCGATTTCCGCCCAAAATGTAAAATTTATTTCAGATGGACACGGGATCGACGGTAGTGGATCGATTAGGGCATCGTTACGCGGCAA
TAGGCATGCGAGCGACGGTTGGACACGGGATCGACGGTAGTGGATCGATTCCAACGAAGCCGAGGTAAGCTGATCGCACTGGACACGGGATCGACGGTAGTGGATCGATTAGGGCATCGTTACGCGGCAA
TAGGCATGCGAGCGACGGTTGGACACGGGATCGACGGTAGTGGATCGATTGGGGCTTCTTAGAGTGTTTGTTGTCAAATAGGACACGGGATCGACGGTAGTGGATCGATTAGGGCATCGTTACGCGGCAA
TAGGCATGCGAGCGACGGTTGGACACGGGATCGACGGTAGTGGATCGATTCAAGAACTATCAGTATGGTTGGTGGTGATAGGACACGGGATCGACGGTAGTGGATCGATTAGGGCATCGTTACGCGGCAA
TAGGCATGCGAGCGACGGTTGGACACGGGATCGACGGTAGTGGATCGATTCGATGTCTCCTGGATAGTTTTCAAAAGTTGGGACACGGGATCGACGGTAGTGGATCGATTAGGGCATCGTTACGCGGCAA
TAGGCATGCGAGCGACGGTTGGACACGGGATCGACGGTAGTGGATCGATTCTCCGTCTTCTTATACTACAGTGCTCGTGAGGACACGGGATCGACGGTAGTGGATCGATTAGGGCATCGTTACGCGGCAA
TAGGCATGCGAGCGACGGTTGGACACGGGATCGACGGTAGTGGATCGATTGTCTAGAATTCCAATTAACTGGTAAAAAACGGACACGGGATCGACGGTAGTGGATCGATTAGGGCATCGTTACGCGGCAA
TAGGCATGCGAGCGACGGTTGGACACGGGATCGACGGTAGTGGATCGATTTGATCCCAGTTTTCAATCGAGATTATCAAGGGACACGGGATCGACGGTAGTGGATCGATTAGGGCATCGTTACGCGGCAA
TAGGCATGCGAGCGACGGTTGGACACGGGATCGACGGTAGTGGATCGATTAGGAGTTGCTATTTGTGATTCTGGAAGAATGGACACGGGATCGACGGTAGTGGATCGATTAGGGCATCGTTACGCGGCAA
TAGGCATGCGAGCGACGGTTGGACACGGGATCGACGGTAGTGGATCGATTTGCGAGCATTTACCACTAATATTTTTATGGGGACACGGGATCGACGGTAGTGGATCGATTAGGGCATCGTTACGCGGCAA
TAGGCATGCGAGCGACGGTTGGACACGGGATCGACGGTAGTGGATCGATTCAAACATTTTTCATATCACAGTGTTCATGAGGACACGGGATCGACGGTAGTGGATCGATTAGGGCATCGTTACGCGGCAA
TAGGCATGCGAGCGACGGTTGGACACGGGATCGACGGTAGTGGATCGATTCTGCAAAATTCTATATTGGGTATTTGAACTGGACACGGGATCGACGGTAGTGGATCGATTAGGGCATCGTTACGCGGCAA
TAGGCATGCGAGCGACGGTTGGACACGGGATCGACGGTAGTGGATCGATTGTCTAATATTTGGTTGTTCATCGTAAACATGGACACGGGATCGACGGTAGTGGATCGATTAGGGCATCGTTACGCGGCAA
TAGGCATGCGAGCGACGGTTGGACACGGGATCGACGGTAGTGGATCGATTTGCACAATTTTGATGACATGAGTTTTGATGGGACACGGGATCGACGGTAGTGGATCGATTAGGGCATCGTTACGCGGCAA
TAGGCATGCGAGCGACGGTTGGACACGGGATCGACGGTAGTGGATCGATTGCTGTGTTTTTAATTCAAAATTTGGCTTTCGGACACGGGATCGACGGTAGTGGATCGATTAGGGCATCGTTACGCGGCAA
TAGGCATGCGAGCGACGGTTGGACACGGGATCGACGGTAGTGGATCGATTACAAGTCTACACAATGCTTCCGTGTTCAAAGGACACGGGATCGACGGTAGTGGATCGATTAGGGCATCGTTACGCGGCAA
TAGGCATGCGAGCGACGGTTGGACACGGGATCGACGGTAGTGGATCGATTAACGTAGCCTAGAATTACAAAGGAATTTGTGGACACGGGATCGACGGTAGTGGATCGATTAGGGCATCGTTACGCGGCAA
TAGGCATGCGAGCGACGGTTGGACACGGGATCGACGGTAGTGGATCGATTTCCATTTGCTTACTACCAGTGTGAGATCCAGGACACGGGATCGACGGTAGTGGATCGATTAGGGCATCGTTACGCGGCAA
TAGGCATGCGAGCGACGGTTGGACACGGGATCGACGGTAGTGGATCGATTCAGAAATTACAAGAAAATGACTCAGTTGTTGGACACGGGATCGACGGTAGTGGATCGATTAGGGCATCGTTACGCGGCAA
TAGGCATGCGAGCGACGGTTGGACACGGGATCGACGGTAGTGGATCGATTCTCCAGCTTACTATTAGAATTAAATCTTCTGGACACGGGATCGACGGTAGTGGATCGATTAGGGCATCGTTACGCGGCAA
TAGGCATGCGAGCGACGGTTGGACACGGGATCGACGGTAGTGGATCGATTTGAGGCCCAACTTACATGAAACCTGCCGGCGGACACGGGATCGACGGTAGTGGATCGATTAGGGCATCGTTACGCGGCAA
TAGGCATGCGAGCGACGGTTGGACACGGGATCGACGGTAGTGGATCGATTCAGTATTGTCGGAAGCTTCCATGGTAGGCAGGACACGGGATCGACGGTAGTGGATCGATTAGGGCATCGTTACGCGGCAA
TAGGCATGCGAGCGACGGTTGGACACGGGATCGACGGTAGTGGATCGATTTTCATTCATGCTAACATTTTCACTTGTTCTGGACACGGGATCGACGGTAGTGGATCGATTAGGGCATCGTTACGCGGCAA
TAGGCATGCGAGCGACGGTTGGACACGGGATCGACGGTAGTGGATCGATTCGATACTAATTATAAGTGGTTTTTGGTTTCGGACACGGGATCGACGGTAGTGGATCGATTAGGGCATCGTTACGCGGCAA
TAGGCATGCGAGCGACGGTTGGACACGGGATCGACGGTAGTGGATCGATTTAGTCAGGGGACCCCAGTGCAGGTTGCGTCGGACACGGGATCGACGGTAGTGGATCGATTAGGGCATCGTTACGCGGCAA
TAGGCATGCGAGCGACGGTTGGACACGGGATCGACGGTAGTGGATCGATTGAGTTTTCACGAACCTTTTTCAAATTATAGGGACACGGGATCGACGGTAGTGGATCGATTAGGGCATCGTTACGCGGCAA
TAGGCATGCGAGCGACGGTTGGACACGGGATCGACGGTAGTGGATCGATTTGAGTACTATTCCGAATACTGTAACTTTTAGGACACGGGATCGACGGTAGTGGATCGATTAGGGCATCGTTACGCGGCAA
TAGGCATGCGAGCGACGGTTGGACACGGGATCGACGGTAGTGGATCGATTGGCGATTCGTCGGAGACCTCATCAACCCGAGGACACGGGATCGACGGTAGTGGATCGATTAGGGCATCGTTACGCGGCAA
TAGGCATGCGAGCGACGGTTGGACACGGGATCGACGGTAGTGGATCGATTGCAACTATGTATTCAAATGAGTCTGCTATTGGACACGGGATCGACGGTAGTGGATCGATTAGGGCATCGTTACGCGGCAA
TAGGCATGCGAGCGACGGTTGGACACGGGATCGACGGTAGTGGATCGATTACGTAGCTTTGTTTTCTATTCAGTTCCTAGGGACACGGGATCGACGGTAGTGGATCGATTAGGGCATCGTTACGCGGCAA
TAGGCATGCGAGCGACGGTTGGACACGGGATCGACGGTAGTGGATCGATTAAGTTAATCAAAACAAGCCTGCAGAATGCTGGACACGGGATCGACGGTAGTGGATCGATTAGGGCATCGTTACGCGGCAA
TAGGCATGCGAGCGACGGTTGGACACGGGATCGACGGTAGTGGATCGATTGATTTTATTATTGCTCAAACAAAAAACGCCGGACACGGGATCGACGGTAGTGGATCGATTAGGGCATCGTTACGCGGCAA
TAGGCATGCGAGCGACGGTTGGACACGGGATCGACGGTAGTGGATCGATTAGAAGTAACAAGAACATGACTCACAAATGTGGACACGGGATCGACGGTAGTGGATCGATTAGGGCATCGTTACGCGGCAA
TAGGCATGCGAGCGACGGTTGGACACGGGATCGACGGTAGTGGATCGATTGATTGACCTGTAAGTAAAATAGATCCAAATGGACACGGGATCGACGGTAGTGGATCGATTAGGGCATCGTTACGCGGCAA
TAGGCATGCGAGCGACGGTTGGACACGGGATCGACGGTAGTGGATCGATTCAGGCATGATTAAGAGAATTTGATGATTTTGGACACGGGATCGACGGTAGTGGATCGATTAGGGCATCGTTACGCGGCAA
TAGGCATGCGAGCGACGGTTGGACACGGGATCGACGGTAGTGGATCGATTGGATAAATAGGTAGGCACAAAAGCAAATAGGGACACGGGATCGACGGTAGTGGATCGATTAGGGCATCGTTACGCGGCAA
TAGGCATGCGAGCGACGGTTGGACACGGGATCGACGGTAGTGGATCGATTCGAAACTGCCTCTCTTTTCGTAAGAAACGTGGACACGGGATCGACGGTAGTGGATCGATTAGGGCATCGTTACGCGGCAA
TAGGCATGCGAGCGACGGTTGGACACGGGATCGACGGTAGTGGATCGATTTCGATGACCATAGATAAGACCATAGCTGATGGACACGGGATCGACGGTAGTGGATCGATTAGGGCATCGTTACGCGGCAA
TAGGCATGCGAGCGACGGTTGGACACGGGATCGACGGTAGTGGATCGATTTCTAACATTAAGCAAAACATACTCGAATGAGGACACGGGATCGACGGTAGTGGATCGATTAGGGCATCGTTACGCGGCAA
TAGGCATGCGAGCGACGGTTGGACACGGGATCGACGGTAGTGGATCGATTGAATAACAAACAAGTAAGCTTTGGTTTCCTGGACACGGGATCGACGGTAGTGGATCGATTAGGGCATCGTTACGCGGCAA
TAGGCATGCGAGCGACGGTTGGACACGGGATCGACGGTAGTGGATCGATTCTCTCGAAAAAATGTACGAGTAATTATGAAGGACACGGGATCGACGGTAGTGGATCGATTAGGGCATCGTTACGCGGCAA
TAGGCATGCGAGCGACGGTTGGACACGGGATCGACGGTAGTGGATCGATTAACAAAAATATTTCTGTATCAGATCTCACGGGACACGGGATCGACGGTAGTGGATCGATTAGGGCATCGTTACGCGGCAA
TAGGCATGCGAGCGACGGTTGGACACGGGATCGACGGTAGTGGATCGATTTGAGGAAGAATGATTGAAACTGAAAACACGGGACACGGGATCGACGGTAGTGGATCGATTAGGGCATCGTTACGCGGCAA
TAGGCATGCGAGCGACGGTTGGACACGGGATCGACGGTAGTGGATCGATTCGAATTCATCGGAATTTGAAAGAATTTTGAGGACACGGGATCGACGGTAGTGGATCGATTAGGGCATCGTTACGCGGCAA
TAGGCATGCGAGCGACGGTTGGACACGGGATCGACGGTAGTGGATCGATTGAATTGAATTTGCTGAGCCATATTCAAAAAGGACACGGGATCGACGGTAGTGGATCGATTAGGGCATCGTTACGCGGCAA
TAGGCATGCGAGCGACGGTTGGACACGGGATCGACGGTAGTGGATCGATTGTATAAAATTTTGTTACCTGCAGTTGTACAGGACACGGGATCGACGGTAGTGGATCGATTAGGGCATCGTTACGCGGCAA
TAGGCATGCGAGCGACGGTTGGACACGGGATCGACGGTAGTGGATCGATTCAATTTTCCGCCTAACTTCCCGCTAAAATAGGACACGGGATCGACGGTAGTGGATCGATTAGGGCATCGTTACGCGGCAA
TAGGCATGCGAGCGACGGTTGGACACGGGATCGACGGTAGTGGATCGATTGGGAGATGACTGCAATTTTTTCTTTAATTTGGACACGGGATCGACGGTAGTGGATCGATTAGGGCATCGTTACGCGGCAA
TAGGCATGCGAGCGACGGTTGGACACGGGATCGACGGTAGTGGATCGATTATCTTTTTCCGACCATTGTTCGGGGGTCAAGGACACGGGATCGACGGTAGTGGATCGATTAGGGCATCGTTACGCGGCAA
TAGGCATGCGAGCGACGGTTGGACACGGGATCGACGGTAGTGGATCGATTCGGCAGCTCCAAGAATTGGCCAAGAGACGCGGACACGGGATCGACGGTAGTGGATCGATTAGGGCATCGTTACGCGGCAA
TAGGCATGCGAGCGACGGTTGGACACGGGATCGACGGTAGTGGATCGATTCAAGCATCACCAATATTAATGGAATGTATAGGACACGGGATCGACGGTAGTGGATCGATTAGGGCATCGTTACGCGGCAA
TAGGCATGCGAGCGACGGTTGGACACGGGATCGACGGTAGTGGATCGATTATAATCTTGTAGCAGGACATGGAGAAGTTCGGACACGGGATCGACGGTAGTGGATCGATTAGGGCATCGTTACGCGGCAA
TAGGCATGCGAGCGACGGTTGGACACGGGATCGACGGTAGTGGATCGATTTGAAAGAAAATCGAGAACGGCTAAAAATGCGGACACGGGATCGACGGTAGTGGATCGATTAGGGCATCGTTACGCGGCAA
TAGGCATGCGAGCGACGGTTGGACACGGGATCGACGGTAGTGGATCGATTCAGTTTCGAGTCGATACGTGAACTTTGTACGGACACGGGATCGACGGTAGTGGATCGATTAGGGCATCGTTACGCGGCAA
TAGGCATGCGAGCGACGGTTGGACACGGGATCGACGGTAGTGGATCGATTGAACTGATTACATTGAAATGTTCACCGGATGGACACGGGATCGACGGTAGTGGATCGATTAGGGCATCGTTACGCGGCAA
TAGGCATGCGAGCGACGGTTGGACACGGGATCGACGGTAGTGGATCGATTTTCCTGTCCCGACTTTATTTCTCCGCCATGGGACACGGGATCGACGGTAGTGGATCGATTAGGGCATCGTTACGCGGCAA
TAGGCATGCGAGCGACGGTTGGACACGGGATCGACGGTAGTGGATCGATTGTTGTTTTTCTTTCTTCACTTATTCCTCTTGGACACGGGATCGACGGTAGTGGATCGATTAGGGCATCGTTACGCGGCAA
TAGGCATGCGAGCGACGGTTGGACACGGGATCGACGGTAGTGGATCGATTAACCATAACACTTCTCGTTATAATTATGTCGGACACGGGATCGACGGTAGTGGATCGATTAGGGCATCGTTACGCGGCAA
TAGGCATGCGAGCGACGGTTGGACACGGGATCGACGGTAGTGGATCGATTATACGATCAATGTTGTTTTTCCCAAATTACGGACACGGGATCGACGGTAGTGGATCGATTAGGGCATCGTTACGCGGCAA
TAGGCATGCGAGCGACGGTTGGACACGGGATCGACGGTAGTGGATCGATTGATATCCAAGATCTTCGAACGTTCAAAACTGGACACGGGATCGACGGTAGTGGATCGATTAGGGCATCGTTACGCGGCAA
TAGGCATGCGAGCGACGGTTGGACACGGGATCGACGGTAGTGGATCGATTGTCATTGTAGTAACTCAGAGTTTAGTCATGGGACACGGGATCGACGGTAGTGGATCGATTAGGGCATCGTTACGCGGCAA
TAGGCATGCGAGCGACGGTTGGACACGGGATCGACGGTAGTGGATCGATTTGCTGAACACCTGTCCGTTTGGTTTGATCTGGACACGGGATCGACGGTAGTGGATCGATTAGGGCATCGTTACGCGGCAA
TAGGCATGCGAGCGACGGTTGGACACGGGATCGACGGTAGTGGATCGATTGCTTACAACTTCTATTTTAACTCAACTGTTGGACACGGGATCGACGGTAGTGGATCGATTAGGGCATCGTTACGCGGCAA
TAGGCATGCGAGCGACGGTTGGACACGGGATCGACGGTAGTGGATCGATTCGGTTTCAAAATTTCATTTGCTATTTTTCGGGACACGGGATCGACGGTAGTGGATCGATTAGGGCATCGTTACGCGGCAA
TAGGCATGCGAGCGACGGTTGGACACGGGATCGACGGTAGTGGATCGATTCGAGGGTTAGGAAAATTTGAAATTTTCAAAGGACACGGGATCGACGGTAGTGGATCGATTAGGGCATCGTTACGCGGCAA
TAGGCATGCGAGCGACGGTTGGACACGGGATCGACGGTAGTGGATCGATTCTTGGATTCATAGGATTCTTGATAACCACAGGACACGGGATCGACGGTAGTGGATCGATTAGGGCATCGTTACGCGGCAA
TAGGCATGCGAGCGACGGTTGGACACGGGATCGACGGTAGTGGATCGATTGATCATTAGCAATTTTTGTGTAATTTCGACGGACACGGGATCGACGGTAGTGGATCGATTAGGGCATCGTTACGCGGCAA
TAGGCATGCGAGCGACGGTTGGACACGGGATCGACGGTAGTGGATCGATTACTTAGCGAGTGTTATTTCAATGTTATTTCGGACACGGGATCGACGGTAGTGGATCGATTAGGGCATCGTTACGCGGCAA
TAGGCATGCGAGCGACGGTTGGACACGGGATCGACGGTAGTGGATCGATTAGAACTAAACAGAAGTTTTAAAGCAGTCAAGGACACGGGATCGACGGTAGTGGATCGATTAGGGCATCGTTACGCGGCAA
TAGGCATGCGAGCGACGGTTGGACACGGGATCGACGGTAGTGGATCGATTGAGTTATTTTCAGCGTATTGTGCAAATTTTGGACACGGGATCGACGGTAGTGGATCGATTAGGGCATCGTTACGCGGCAA
TAGGCATGCGAGCGACGGTTGGACACGGGATCGACGGTAGTGGATCGATTTTTGAAATCTGTGCCTAGACGGTCAACAATGGACACGGGATCGACGGTAGTGGATCGATTAGGGCATCGTTACGCGGCAA
TAGGCATGCGAGCGACGGTTGGACACGGGATCGACGGTAGTGGATCGATTTCGGGGGCGTGACAAATTTGTTTCTTGAAAGGACACGGGATCGACGGTAGTGGATCGATTAGGGCATCGTTACGCGGCAA
TAGGCATGCGAGCGACGGTTGGACACGGGATCGACGGTAGTGGATCGATTTCTGATATGCATGGTCTAACAACTACCGTGGGACACGGGATCGACGGTAGTGGATCGATTAGGGCATCGTTACGCGGCAA
TAGGCATGCGAGCGACGGTTGGACACGGGATCGACGGTAGTGGATCGATTGAACCTTTTTTCAATCTGAAAATTAAGGGTGGACACGGGATCGACGGTAGTGGATCGATTAGGGCATCGTTACGCGGCAA
TAGGCATGCGAGCGACGGTTGGACACGGGATCGACGGTAGTGGATCGATTATAACAAATTTGTGACACATCCCTATCAGGGGACACGGGATCGACGGTAGTGGATCGATTAGGGCATCGTTACGCGGCAA
TAGGCATGCGAGCGACGGTTGGACACGGGATCGACGGTAGTGGATCGATTGACTGTTGTATGCTGGTATACACTAAAAACGGACACGGGATCGACGGTAGTGGATCGATTAGGGCATCGTTACGCGGCAA
TAGGCATGCGAGCGACGGTTGGACACGGGATCGACGGTAGTGGATCGATTGAGAAATCAATTTGTGATGCGCTAATAGAAGGACACGGGATCGACGGTAGTGGATCGATTAGGGCATCGTTACGCGGCAA
TAGGCATGCGAGCGACGGTTGGACACGGGATCGACGGTAGTGGATCGATTCATGCTTTGAATTGGTCAAGTTTTGAAATCGGACACGGGATCGACGGTAGTGGATCGATTAGGGCATCGTTACGCGGCAA
TAGGCATGCGAGCGACGGTTGGACACGGGATCGACGGTAGTGGATCGATTGGGCAGGCAAATGGCGAACAGTATTCTGTTGGACACGGGATCGACGGTAGTGGATCGATTAGGGCATCGTTACGCGGCAA
TAGGCATGCGAGCGACGGTTGGACACGGGATCGACGGTAGTGGATCGATTCTGTGTCCTCATAGATAAAGTAGCAAATGTGGACACGGGATCGACGGTAGTGGATCGATTAGGGCATCGTTACGCGGCAA
TAGGCATGCGAGCGACGGTTGGACACGGGATCGACGGTAGTGGATCGATTGTCCAAACTTGTGCTGTCGTTGAGAAAAGAGGACACGGGATCGACGGTAGTGGATCGATTAGGGCATCGTTACGCGGCAA
TAGGCATGCGAGCGACGGTTGGACACGGGATCGACGGTAGTGGATCGATTTTTTGAGTTTTCGGTACATTGTGGTGGGGGGGACACGGGATCGACGGTAGTGGATCGATTAGGGCATCGTTACGCGGCAA
TAGGCATGCGAGCGACGGTTGGACACGGGATCGACGGTAGTGGATCGATTGTCAAAGTCAGTATAATAAAGCATGTATGTGGACACGGGATCGACGGTAGTGGATCGATTAGGGCATCGTTACGCGGCAA
TAGGCATGCGAGCGACGGTTGGACACGGGATCGACGGTAGTGGATCGATTCGACCAAAATAGAAACTTTGAACCACACCGGGACACGGGATCGACGGTAGTGGATCGATTAGGGCATCGTTACGCGGCAA
TAGGCATGCGAGCGACGGTTGGACACGGGATCGACGGTAGTGGATCGATTGAAAAATGGGAGAAGTATTGATGGTATTAAGGACACGGGATCGACGGTAGTGGATCGATTAGGGCATCGTTACGCGGCAA
TAGGCATGCGAGCGACGGTTGGACACGGGATCGACGGTAGTGGATCGATTGTTGCTACTTTCTTCATCTTTTTCAATTCAGGACACGGGATCGACGGTAGTGGATCGATTAGGGCATCGTTACGCGGCAA
TAGGCATGCGAGCGACGGTTGGACACGGGATCGACGGTAGTGGATCGATTCGATCATTACTTTTCGAAGTATGAAAACTTGGACACGGGATCGACGGTAGTGGATCGATTAGGGCATCGTTACGCGGCAA
TAGGCATGCGAGCGACGGTTGGACACGGGATCGACGGTAGTGGATCGATTGATTGTCACAAAAGTAACAAGTTTTGTTGAGGACACGGGATCGACGGTAGTGGATCGATTAGGGCATCGTTACGCGGCAA
TAGGCATGCGAGCGACGGTTGGACACGGGATCGACGGTAGTGGATCGATTTCCAGAATGTATAATATTCCCAGTGGAGCGGGACACGGGATCGACGGTAGTGGATCGATTAGGGCATCGTTACGCGGCAA
TAGGCATGCGAGCGACGGTTGGACACGGGATCGACGGTAGTGGATCGATTCAACGATGCAAATAATTGAAGTTGGATATAGGACACGGGATCGACGGTAGTGGATCGATTAGGGCATCGTTACGCGGCAA
TAGGCATGCGAGCGACGGTTGGACACGGGATCGACGGTAGTGGATCGATTGTTCTGGAACAAAGTATTTTTGAAACTTCTGGACACGGGATCGACGGTAGTGGATCGATTAGGGCATCGTTACGCGGCAA
TAGGCATGCGAGCGACGGTTGGACACGGGATCGACGGTAGTGGATCGATTGGATGACATGAAAAAGCAAATCAAAAAATGGGACACGGGATCGACGGTAGTGGATCGATTAGGGCATCGTTACGCGGCAA
TAGGCATGCGAGCGACGGTTGGACACGGGATCGACGGTAGTGGATCGATTAAAACTCCTTCAATTTTAAGCATAGCTACAGGACACGGGATCGACGGTAGTGGATCGATTAGGGCATCGTTACGCGGCAA
TAGGCATGCGAGCGACGGTTGGACACGGGATCGACGGTAGTGGATCGATTGCAGGTCTTTTCATAGTTTTCAGAAAATATGGACACGGGATCGACGGTAGTGGATCGATTAGGGCATCGTTACGCGGCAA
TAGGCATGCGAGCGACGGTTGGACACGGGATCGACGGTAGTGGATCGATTACGATCATTGCTATCGTTTTTGCGAGAAGCGGACACGGGATCGACGGTAGTGGATCGATTAGGGCATCGTTACGCGGCAA
TAGGCATGCGAGCGACGGTTGGACACGGGATCGACGGTAGTGGATCGATTTCACCGTAACTAGGATCACCATTTTTGTAGGGACACGGGATCGACGGTAGTGGATCGATTAGGGCATCGTTACGCGGCAA
TAGGCATGCGAGCGACGGTTGGACACGGGATCGACGGTAGTGGATCGATTTATTAGCCCAAGTGGACCAGTTGCAATCACGGACACGGGATCGACGGTAGTGGATCGATTAGGGCATCGTTACGCGGCAA
TAGGCATGCGAGCGACGGTTGGACACGGGATCGACGGTAGTGGATCGATTCATAGCCAAGTTCTCTCGTTTGGAAGAAATGGACACGGGATCGACGGTAGTGGATCGATTAGGGCATCGTTACGCGGCAA
TAGGCATGCGAGCGACGGTTGGACACGGGATCGACGGTAGTGGATCGATTGGCGTTCATTTTAATTTAAGCTTACGATATGGACACGGGATCGACGGTAGTGGATCGATTAGGGCATCGTTACGCGGCAA
TAGGCATGCGAGCGACGGTTGGACACGGGATCGACGGTAGTGGATCGATTCACTGACCATATCAATAACAAAACTGTAATGGACACGGGATCGACGGTAGTGGATCGATTAGGGCATCGTTACGCGGCAA
TAGGCATGCGAGCGACGGTTGGACACGGGATCGACGGTAGTGGATCGATTCCATTGATTAGAGACACAGTTTCACATAAAGGACACGGGATCGACGGTAGTGGATCGATTAGGGCATCGTTACGCGGCAA
TAGGCATGCGAGCGACGGTTGGACACGGGATCGACGGTAGTGGATCGATTGATGATATAAATATACAGAGCAGGAAATGTGGACACGGGATCGACGGTAGTGGATCGATTAGGGCATCGTTACGCGGCAA
TAGGCATGCGAGCGACGGTTGGACACGGGATCGACGGTAGTGGATCGATTTTGTGTCTTCTTCCATCCGAACATTTCTCGGGACACGGGATCGACGGTAGTGGATCGATTAGGGCATCGTTACGCGGCAA
TAGGCATGCGAGCGACGGTTGGACACGGGATCGACGGTAGTGGATCGATTTGCATTACGAGACAAATGTTATAGTCGTTAGGACACGGGATCGACGGTAGTGGATCGATTAGGGCATCGTTACGCGGCAA
TAGGCATGCGAGCGACGGTTGGACACGGGATCGACGGTAGTGGATCGATTGGATTTTTTCTGGATGTCGACTGAACTTGAGGACACGGGATCGACGGTAGTGGATCGATTAGGGCATCGTTACGCGGCAA
TAGGCATGCGAGCGACGGTTGGACACGGGATCGACGGTAGTGGATCGATTCAGTTTAATTGGAATGGTTTTGACGCTGATGGACACGGGATCGACGGTAGTGGATCGATTAGGGCATCGTTACGCGGCAA
TAGGCATGCGAGCGACGGTTGGACACGGGATCGACGGTAGTGGATCGATTAGAGATTTCATTATTAGGGTCGATATATGAGGACACGGGATCGACGGTAGTGGATCGATTAGGGCATCGTTACGCGGCAA
TAGGCATGCGAGCGACGGTTGGACACGGGATCGACGGTAGTGGATCGATTCGCATGACTCACATCAAAACTTTATTATTTGGACACGGGATCGACGGTAGTGGATCGATTAGGGCATCGTTACGCGGCAA
TAGGCATGCGAGCGACGGTTGGACACGGGATCGACGGTAGTGGATCGATTAGTCACACTATTATATCCCGAGATTATTAAGGACACGGGATCGACGGTAGTGGATCGATTAGGGCATCGTTACGCGGCAA
TAGGCATGCGAGCGACGGTTGGACACGGGATCGACGGTAGTGGATCGATTGTTTTAATTAACGAATGAATGACGTGAAACGGACACGGGATCGACGGTAGTGGATCGATTAGGGCATCGTTACGCGGCAA
TAGGCATGCGAGCGACGGTTGGACACGGGATCGACGGTAGTGGATCGATTAGGCATGAAGAATATGTAGATAACGGGAAAGGACACGGGATCGACGGTAGTGGATCGATTAGGGCATCGTTACGCGGCAA
TAGGCATGCGAGCGACGGTTGGACACGGGATCGACGGTAGTGGATCGATTGTTTGCTCGGCTTTTTGACTTTGAAAATATGGACACGGGATCGACGGTAGTGGATCGATTAGGGCATCGTTACGCGGCAA
TAGGCATGCGAGCGACGGTTGGACACGGGATCGACGGTAGTGGATCGATTCATCGATATCGTATTCAAAACTTCCAGCCAGGACACGGGATCGACGGTAGTGGATCGATTAGGGCATCGTTACGCGGCAA
TAGGCATGCGAGCGACGGTTGGACACGGGATCGACGGTAGTGGATCGATTGAGAAGAAAAAGAAGATATGAGTTCGATATGGACACGGGATCGACGGTAGTGGATCGATTAGGGCATCGTTACGCGGCAA
TAGGCATGCGAGCGACGGTTGGACACGGGATCGACGGTAGTGGATCGATTATGGAAAATATTGATAAGAACTCCGACGATGGACACGGGATCGACGGTAGTGGATCGATTAGGGCATCGTTACGCGGCAA
TAGGCATGCGAGCGACGGTTGGACACGGGATCGACGGTAGTGGATCGATTTCCTTAGATTTGGTCGAATAAGAACTGCCGGGACACGGGATCGACGGTAGTGGATCGATTAGGGCATCGTTACGCGGCAA
TAGGCATGCGAGCGACGGTTGGACACGGGATCGACGGTAGTGGATCGATTCTGAAGAAATCACAGATAGCAATTATAAACGGACACGGGATCGACGGTAGTGGATCGATTAGGGCATCGTTACGCGGCAA
TAGGCATGCGAGCGACGGTTGGACACGGGATCGACGGTAGTGGATCGATTCAGGCCACAATATGGTAATCGTATTTAGCCGGACACGGGATCGACGGTAGTGGATCGATTAGGGCATCGTTACGCGGCAA
TAGGCATGCGAGCGACGGTTGGACACGGGATCGACGGTAGTGGATCGATTTGGGATAACTCGAAATAAATATCCCTCCACGGACACGGGATCGACGGTAGTGGATCGATTAGGGCATCGTTACGCGGCAA
TAGGCATGCGAGCGACGGTTGGACACGGGATCGACGGTAGTGGATCGATTGCCAAATTGTAGCAATAGTGCTAATGATAGGGACACGGGATCGACGGTAGTGGATCGATTAGGGCATCGTTACGCGGCAA
TAGGCATGCGAGCGACGGTTGGACACGGGATCGACGGTAGTGGATCGATTCGGACACTGATCTTCGCATTTTTCGAAGATGGACACGGGATCGACGGTAGTGGATCGATTAGGGCATCGTTACGCGGCAA
TAGGCATGCGAGCGACGGTTGGACACGGGATCGACGGTAGTGGATCGATTTCATTGTTATCCGAATTCGTTAAACTTCTTGGACACGGGATCGACGGTAGTGGATCGATTAGGGCATCGTTACGCGGCAA
TAGGCATGCGAGCGACGGTTGGACACGGGATCGACGGTAGTGGATCGATTATTGAAAAGAGCAACCAGTTTTGTAAAACGGGACACGGGATCGACGGTAGTGGATCGATTAGGGCATCGTTACGCGGCAA
TAGGCATGCGAGCGACGGTTGGACACGGGATCGACGGTAGTGGATCGATTCTGTTGGTGCAGTTTACAATAGAAATGTTAGGACACGGGATCGACGGTAGTGGATCGATTAGGGCATCGTTACGCGGCAA
TAGGCATGCGAGCGACGGTTGGACACGGGATCGACGGTAGTGGATCGATTGTTCCCAATACCATATTCCAAAATAAGAATGGACACGGGATCGACGGTAGTGGATCGATTAGGGCATCGTTACGCGGCAA
TAGGCATGCGAGCGACGGTTGGACACGGGATCGACGGTAGTGGATCGATTGAGCTACGACTGCTCTTTAATATAATTAATGGACACGGGATCGACGGTAGTGGATCGATTAGGGCATCGTTACGCGGCAA
TAGGCATGCGAGCGACGGTTGGACACGGGATCGACGGTAGTGGATCGATTTAGCATCTGACAAAAATACCGACTGAGTTTGGACACGGGATCGACGGTAGTGGATCGATTAGGGCATCGTTACGCGGCAA
TAGGCATGCGAGCGACGGTTGGACACGGGATCGACGGTAGTGGATCGATTGAGATTGGTGGCAATTTTTCTGAAAATATAGGACACGGGATCGACGGTAGTGGATCGATTAGGGCATCGTTACGCGGCAA
TAGGCATGCGAGCGACGGTTGGACACGGGATCGACGGTAGTGGATCGATTTAAGCAGTACCATAAAATCACAGATAAACCGGACACGGGATCGACGGTAGTGGATCGATTAGGGCATCGTTACGCGGCAA
TAGGCATGCGAGCGACGGTTGGACACGGGATCGACGGTAGTGGATCGATTATGAAAAAGCACGATAGGTGTATGGGTCCGGGACACGGGATCGACGGTAGTGGATCGATTAGGGCATCGTTACGCGGCAA
TAGGCATGCGAGCGACGGTTGGACACGGGATCGACGGTAGTGGATCGATTGTTTTTTGCTACATCTAACCATTTTTATGGGGACACGGGATCGACGGTAGTGGATCGATTAGGGCATCGTTACGCGGCAA
TAGGCATGCGAGCGACGGTTGGACACGGGATCGACGGTAGTGGATCGATTATTCGCATAGTTATTGTATTAGTCCCATTTGGACACGGGATCGACGGTAGTGGATCGATTAGGGCATCGTTACGCGGCAA
TAGGCATGCGAGCGACGGTTGGACACGGGATCGACGGTAGTGGATCGATTGGGGATAACTAAATGGAAAACAATAAATCAGGACACGGGATCGACGGTAGTGGATCGATTAGGGCATCGTTACGCGGCAA
TAGGCATGCGAGCGACGGTTGGACACGGGATCGACGGTAGTGGATCGATTCAAGATCTTGAAATAATTTCTTGTTGGTCAGGACACGGGATCGACGGTAGTGGATCGATTAGGGCATCGTTACGCGGCAA
TAGGCATGCGAGCGACGGTTGGACACGGGATCGACGGTAGTGGATCGATTGTTTCGATAATTACTATGTGTTATGCCAAAGGACACGGGATCGACGGTAGTGGATCGATTAGGGCATCGTTACGCGGCAA
TAGGCATGCGAGCGACGGTTGGACACGGGATCGACGGTAGTGGATCGATTTATATAATACCGGTTCCGCAAGCGTGGGATGGACACGGGATCGACGGTAGTGGATCGATTAGGGCATCGTTACGCGGCAA
TAGGCATGCGAGCGACGGTTGGACACGGGATCGACGGTAGTGGATCGATTGGACCTATTTACAGATTCCATAAAATAGATGGACACGGGATCGACGGTAGTGGATCGATTAGGGCATCGTTACGCGGCAA
TAGGCATGCGAGCGACGGTTGGACACGGGATCGACGGTAGTGGATCGATTGTCATTGCTCTCATTCGCTTCTAAATGCCGGGACACGGGATCGACGGTAGTGGATCGATTAGGGCATCGTTACGCGGCAA
TAGGCATGCGAGCGACGGTTGGACACGGGATCGACGGTAGTGGATCGATTACTAATGTAAGGCTACCATTTTTGTAGAACGGACACGGGATCGACGGTAGTGGATCGATTAGGGCATCGTTACGCGGCAA
TAGGCATGCGAGCGACGGTTGGACACGGGATCGACGGTAGTGGATCGATTCCGAATTAAGAAATTTGCAATTACAAAGTGGGACACGGGATCGACGGTAGTGGATCGATTAGGGCATCGTTACGCGGCAA
TAGGCATGCGAGCGACGGTTGGACACGGGATCGACGGTAGTGGATCGATTCCATAGCTTAGATACTTCGTATTGATTAAAGGACACGGGATCGACGGTAGTGGATCGATTAGGGCATCGTTACGCGGCAA
TAGGCATGCGAGCGACGGTTGGACACGGGATCGACGGTAGTGGATCGATTCTTTTTGTATGTAGTTTAAAGTCAAGCAGTGGACACGGGATCGACGGTAGTGGATCGATTAGGGCATCGTTACGCGGCAA
TAGGCATGCGAGCGACGGTTGGACACGGGATCGACGGTAGTGGATCGATTTGATGAACAACTGCTATTGGTTCTGGATTTGGACACGGGATCGACGGTAGTGGATCGATTAGGGCATCGTTACGCGGCAA
TAGGCATGCGAGCGACGGTTGGACACGGGATCGACGGTAGTGGATCGATTGGATTGATAATTGACACGAATTTACATAGAGGACACGGGATCGACGGTAGTGGATCGATTAGGGCATCGTTACGCGGCAA
TAGGCATGCGAGCGACGGTTGGACACGGGATCGACGGTAGTGGATCGATTGATGCTTGATAAGAATAATAAAAACTTGGGGGACACGGGATCGACGGTAGTGGATCGATTAGGGCATCGTTACGCGGCAA
TAGGCATGCGAGCGACGGTTGGACACGGGATCGACGGTAGTGGATCGATTGCACACTATGCAAGTTTTATTTTTAAAACGGGACACGGGATCGACGGTAGTGGATCGATTAGGGCATCGTTACGCGGCAA
TAGGCATGCGAGCGACGGTTGGACACGGGATCGACGGTAGTGGATCGATTTCCATTAACAGAGTAAAGTACGAATAAGGCGGACACGGGATCGACGGTAGTGGATCGATTAGGGCATCGTTACGCGGCAA
TAGGCATGCGAGCGACGGTTGGACACGGGATCGACGGTAGTGGATCGATTAGAAACTTTAGCCAATATTGAAAACCAGAGGGACACGGGATCGACGGTAGTGGATCGATTAGGGCATCGTTACGCGGCAA
TAGGCATGCGAGCGACGGTTGGACACGGGATCGACGGTAGTGGATCGATTCATGGCAACTACAATCCAAACAAAAAATTTGGACACGGGATCGACGGTAGTGGATCGATTAGGGCATCGTTACGCGGCAA
TAGGCATGCGAGCGACGGTTGGACACGGGATCGACGGTAGTGGATCGATTGGCATTTCATGGCGATTAGTCTCATAATAGGGACACGGGATCGACGGTAGTGGATCGATTAGGGCATCGTTACGCGGCAA
TAGGCATGCGAGCGACGGTTGGACACGGGATCGACGGTAGTGGATCGATTATTCCAAATTACACAAACCTTTGTCTTGTTGGACACGGGATCGACGGTAGTGGATCGATTAGGGCATCGTTACGCGGCAA
TAGGCATGCGAGCGACGGTTGGACACGGGATCGACGGTAGTGGATCGATTGTGTTTTGTTTCAATTAGTTTTTGGACTCTGGACACGGGATCGACGGTAGTGGATCGATTAGGGCATCGTTACGCGGCAA
TAGGCATGCGAGCGACGGTTGGACACGGGATCGACGGTAGTGGATCGATTGGCAATGCATATTAAATAGATTATTCGGATGGACACGGGATCGACGGTAGTGGATCGATTAGGGCATCGTTACGCGGCAA
TAGGCATGCGAGCGACGGTTGGACACGGGATCGACGGTAGTGGATCGATTTCTGAGTTTCCAGAAACGCAAACGGAATGAGGACACGGGATCGACGGTAGTGGATCGATTAGGGCATCGTTACGCGGCAA
TAGGCATGCGAGCGACGGTTGGACACGGGATCGACGGTAGTGGATCGATTTTCCATGTCCCTTGAGATTTAACTTCATGAGGACACGGGATCGACGGTAGTGGATCGATTAGGGCATCGTTACGCGGCAA
TAGGCATGCGAGCGACGGTTGGACACGGGATCGACGGTAGTGGATCGATTTTTTGAAACATTTTTGCAATTTTTAGGGCGGGACACGGGATCGACGGTAGTGGATCGATTAGGGCATCGTTACGCGGCAA
TAGGCATGCGAGCGACGGTTGGACACGGGATCGACGGTAGTGGATCGATTCTCCTACATAATGATTCTTGTGTATGGTAGGGACACGGGATCGACGGTAGTGGATCGATTAGGGCATCGTTACGCGGCAA
TAGGCATGCGAGCGACGGTTGGACACGGGATCGACGGTAGTGGATCGATTAAGCCTGCGTCTTCTTTTGTCGAAACATTTGGACACGGGATCGACGGTAGTGGATCGATTAGGGCATCGTTACGCGGCAA
TAGGCATGCGAGCGACGGTTGGACACGGGATCGACGGTAGTGGATCGATTTTGGTTCCCGACTTGGCAAAATTGTTGTTGGGACACGGGATCGACGGTAGTGGATCGATTAGGGCATCGTTACGCGGCAA
TAGGCATGCGAGCGACGGTTGGACACGGGATCGACGGTAGTGGATCGATTGTGACTTTAATTTATTTCCTGCTTGAAAAGGGACACGGGATCGACGGTAGTGGATCGATTAGGGCATCGTTACGCGGCAA
TAGGCATGCGAGCGACGGTTGGACACGGGATCGACGGTAGTGGATCGATTTGTGGGAACATTTGAAAAACAACAAATATCGGACACGGGATCGACGGTAGTGGATCGATTAGGGCATCGTTACGCGGCAA
TAGGCATGCGAGCGACGGTTGGACACGGGATCGACGGTAGTGGATCGATTGCGTATAAATATGCACATCATAACATACTAGGACACGGGATCGACGGTAGTGGATCGATTAGGGCATCGTTACGCGGCAA
TAGGCATGCGAGCGACGGTTGGACACGGGATCGACGGTAGTGGATCGATTTAGTTTTCCTGGTTTTCTAGACCTTCCCCGGGACACGGGATCGACGGTAGTGGATCGATTAGGGCATCGTTACGCGGCAA
TAGGCATGCGAGCGACGGTTGGACACGGGATCGACGGTAGTGGATCGATTCAAAGGAATTATTCATAACTTGAAAGTAGGGGACACGGGATCGACGGTAGTGGATCGATTAGGGCATCGTTACGCGGCAA
TAGGCATGCGAGCGACGGTTGGACACGGGATCGACGGTAGTGGATCGATTTCAAGGCCCTCATAATAATCATCATTTTCAGGACACGGGATCGACGGTAGTGGATCGATTAGGGCATCGTTACGCGGCAA
TAGGCATGCGAGCGACGGTTGGACACGGGATCGACGGTAGTGGATCGATTAAGATCACCCCAAAACTTGAAATCCTCGTAGGACACGGGATCGACGGTAGTGGATCGATTAGGGCATCGTTACGCGGCAA
TAGGCATGCGAGCGACGGTTGGACACGGGATCGACGGTAGTGGATCGATTGAAATTCTAACACGGGAGTTAACGCCTCTTGGACACGGGATCGACGGTAGTGGATCGATTAGGGCATCGTTACGCGGCAA
TAGGCATGCGAGCGACGGTTGGACACGGGATCGACGGTAGTGGATCGATTTGAATAGATTGATAGTGAGTACTCTCAGAGGGACACGGGATCGACGGTAGTGGATCGATTAGGGCATCGTTACGCGGCAA
TAGGCATGCGAGCGACGGTTGGACACGGGATCGACGGTAGTGGATCGATTCTCTGGCAATGCAACGAGAACATCGGAAAGGGACACGGGATCGACGGTAGTGGATCGATTAGGGCATCGTTACGCGGCAA
TAGGCATGCGAGCGACGGTTGGACACGGGATCGACGGTAGTGGATCGATTGAATAGCTAGCATCTGATATTTCTCGTAATGGACACGGGATCGACGGTAGTGGATCGATTAGGGCATCGTTACGCGGCAA
TAGGCATGCGAGCGACGGTTGGACACGGGATCGACGGTAGTGGATCGATTCATTACTATTTGAAAATTTTACCAGTAGGGGGACACGGGATCGACGGTAGTGGATCGATTAGGGCATCGTTACGCGGCAA
TAGGCATGCGAGCGACGGTTGGACACGGGATCGACGGTAGTGGATCGATTAAATATGGTTTAGGTGGAAAACTGTAAGTTGGACACGGGATCGACGGTAGTGGATCGATTAGGGCATCGTTACGCGGCAA
TAGGCATGCGAGCGACGGTTGGACACGGGATCGACGGTAGTGGATCGATTTCTTACACAATAGATCTCCACAAAATAGACGGACACGGGATCGACGGTAGTGGATCGATTAGGGCATCGTTACGCGGCAA
TAGGCATGCGAGCGACGGTTGGACACGGGATCGACGGTAGTGGATCGATTAAACAGCAAGCTGTTGGGTAATGATGGCTAGGACACGGGATCGACGGTAGTGGATCGATTAGGGCATCGTTACGCGGCAA
TAGGCATGCGAGCGACGGTTGGACACGGGATCGACGGTAGTGGATCGATTATTTCATTATATTGACCCTCAACCCCAAACGGACACGGGATCGACGGTAGTGGATCGATTAGGGCATCGTTACGCGGCAA
TAGGCATGCGAGCGACGGTTGGACACGGGATCGACGGTAGTGGATCGATTACGGCTGTTACAAACCTTCGGCTTAGGGGAGGACACGGGATCGACGGTAGTGGATCGATTAGGGCATCGTTACGCGGCAA
TAGGCATGCGAGCGACGGTTGGACACGGGATCGACGGTAGTGGATCGATTCGAATACCGTATTTTGAACTTATGAAGTTTGGACACGGGATCGACGGTAGTGGATCGATTAGGGCATCGTTACGCGGCAA
TAGGCATGCGAGCGACGGTTGGACACGGGATCGACGGTAGTGGATCGATTCATATGGGGAAGACAGACGGTGATAAGAATGGACACGGGATCGACGGTAGTGGATCGATTAGGGCATCGTTACGCGGCAA
TAGGCATGCGAGCGACGGTTGGACACGGGATCGACGGTAGTGGATCGATTCTCTTCCAAGTTTGAAATTCACGAATTTTAGGACACGGGATCGACGGTAGTGGATCGATTAGGGCATCGTTACGCGGCAA
TAGGCATGCGAGCGACGGTTGGACACGGGATCGACGGTAGTGGATCGATTGACCTCAGTGAAGTTGGCGCAACTAGAAGGGGACACGGGATCGACGGTAGTGGATCGATTAGGGCATCGTTACGCGGCAA
TAGGCATGCGAGCGACGGTTGGACACGGGATCGACGGTAGTGGATCGATTCTGGTGTTAAAGTGTATAATACTCGTTTTGGGACACGGGATCGACGGTAGTGGATCGATTAGGGCATCGTTACGCGGCAA
TAGGCATGCGAGCGACGGTTGGACACGGGATCGACGGTAGTGGATCGATTGCCCGCGGACATTCCTGATTGGTGTTTCATGGACACGGGATCGACGGTAGTGGATCGATTAGGGCATCGTTACGCGGCAA
TAGGCATGCGAGCGACGGTTGGACACGGGATCGACGGTAGTGGATCGATTGCTGGAAATCCTGGCACCAAACTGAAAATCGGACACGGGATCGACGGTAGTGGATCGATTAGGGCATCGTTACGCGGCAA
TAGGCATGCGAGCGACGGTTGGACACGGGATCGACGGTAGTGGATCGATTCCTTCAAGGAAATAGTATGTTTATCAATTGGGACACGGGATCGACGGTAGTGGATCGATTAGGGCATCGTTACGCGGCAA
TAGGCATGCGAGCGACGGTTGGACACGGGATCGACGGTAGTGGATCGATTCCACTATGAAGTTGAAGCTTAAGTATATTTGGACACGGGATCGACGGTAGTGGATCGATTAGGGCATCGTTACGCGGCAA
TAGGCATGCGAGCGACGGTTGGACACGGGATCGACGGTAGTGGATCGATTCTGTACTTTTTCTCTTCAACCGGGAAATATGGACACGGGATCGACGGTAGTGGATCGATTAGGGCATCGTTACGCGGCAA
TAGGCATGCGAGCGACGGTTGGACACGGGATCGACGGTAGTGGATCGATTAACATTTATACTGGCCGCTGAACGATTTTTGGACACGGGATCGACGGTAGTGGATCGATTAGGGCATCGTTACGCGGCAA
TAGGCATGCGAGCGACGGTTGGACACGGGATCGACGGTAGTGGATCGATTTTTACATCATAACCGAAGCCTTCCACATATGGACACGGGATCGACGGTAGTGGATCGATTAGGGCATCGTTACGCGGCAA
TAGGCATGCGAGCGACGGTTGGACACGGGATCGACGGTAGTGGATCGATTCTGTTCATACTTGTGTTCCTATTTTATTCGGGACACGGGATCGACGGTAGTGGATCGATTAGGGCATCGTTACGCGGCAA
TAGGCATGCGAGCGACGGTTGGACACGGGATCGACGGTAGTGGATCGATTTCTGTTCAGAATCGATGACGCAAAAATTCCGGACACGGGATCGACGGTAGTGGATCGATTAGGGCATCGTTACGCGGCAA
TAGGCATGCGAGCGACGGTTGGACACGGGATCGACGGTAGTGGATCGATTCTGAAAACGCTCAACCAAAATTTCTAATTAGGACACGGGATCGACGGTAGTGGATCGATTAGGGCATCGTTACGCGGCAA
TAGGCATGCGAGCGACGGTTGGACACGGGATCGACGGTAGTGGATCGATTTCTGGGAAGCTTTTGGAACCTTTGGAAAACGGACACGGGATCGACGGTAGTGGATCGATTAGGGCATCGTTACGCGGCAA
TAGGCATGCGAGCGACGGTTGGACACGGGATCGACGGTAGTGGATCGATTGTTCTGCAAAGTTTTGAAAAACGCTGAAAAGGACACGGGATCGACGGTAGTGGATCGATTAGGGCATCGTTACGCGGCAA
TAGGCATGCGAGCGACGGTTGGACACGGGATCGACGGTAGTGGATCGATTCTCTTCTGGAAACTTTTAAAACTTTCGAAAGGACACGGGATCGACGGTAGTGGATCGATTAGGGCATCGTTACGCGGCAA
TAGGCATGCGAGCGACGGTTGGACACGGGATCGACGGTAGTGGATCGATTAAATTTGTAGAAACTTCTGAAATGTTCCGGGGACACGGGATCGACGGTAGTGGATCGATTAGGGCATCGTTACGCGGCAA
TAGGCATGCGAGCGACGGTTGGACACGGGATCGACGGTAGTGGATCGATTGAAACATTTGAAATGTCCCTACAATATTCCGGACACGGGATCGACGGTAGTGGATCGATTAGGGCATCGTTACGCGGCAA
TAGGCATGCGAGCGACGGTTGGACACGGGATCGACGGTAGTGGATCGATTAAGTGATTCCAGGAAGTGATGGATGATTGTGGACACGGGATCGACGGTAGTGGATCGATTAGGGCATCGTTACGCGGCAA
TAGGCATGCGAGCGACGGTTGGACACGGGATCGACGGTAGTGGATCGATTAAAATTTTGGAAAATTCCGAAACATTCCAGGGACACGGGATCGACGGTAGTGGATCGATTAGGGCATCGTTACGCGGCAA
TAGGCATGCGAGCGACGGTTGGACACGGGATCGACGGTAGTGGATCGATTAACTCTTTTAGGAAATTGTGAAAACTTCTGGGACACGGGATCGACGGTAGTGGATCGATTAGGGCATCGTTACGCGGCAA
TAGGCATGCGAGCGACGGTTGGACACGGGATCGACGGTAGTGGATCGATTGAAAACTCTGAAATATTCTAGACAACACCTGGACACGGGATCGACGGTAGTGGATCGATTAGGGCATCGTTACGCGGCAA
TAGGCATGCGAGCGACGGTTGGACACGGGATCGACGGTAGTGGATCGATTTTCAGAAGCGTCTGAAAAATGAAAAATTTCGGACACGGGATCGACGGTAGTGGATCGATTAGGGCATCGTTACGCGGCAA
TAGGCATGCGAGCGACGGTTGGACACGGGATCGACGGTAGTGGATCGATTTCTTGGAAAGTTCTGAAACATCTTGGAAATGGACACGGGATCGACGGTAGTGGATCGATTAGGGCATCGTTACGCGGCAA
TAGGCATGCGAGCGACGGTTGGACACGGGATCGACGGTAGTGGATCGATTGCTTTTCGAAAGTTTTTGAGAAATTTTGGAGGACACGGGATCGACGGTAGTGGATCGATTAGGGCATCGTTACGCGGCAA
TAGGCATGCGAGCGACGGTTGGACACGGGATCGACGGTAGTGGATCGATTGAAACTTCTGGAAAATTTTGGAATTTTCTGGGACACGGGATCGACGGTAGTGGATCGATTAGGGCATCGTTACGCGGCAA
TAGGCATGCGAGCGACGGTTGGACACGGGATCGACGGTAGTGGATCGATTTACAAAACAACTATGGTCTCGAAGTGTCTGGGACACGGGATCGACGGTAGTGGATCGATTAGGGCATCGTTACGCGGCAA
TAGGCATGCGAGCGACGGTTGGACACGGGATCGACGGTAGTGGATCGATTGTGTCTATTTGCTCATTACAAGCATAATATGGACACGGGATCGACGGTAGTGGATCGATTAGGGCATCGTTACGCGGCAA
TAGGCATGCGAGCGACGGTTGGACACGGGATCGACGGTAGTGGATCGATTGGGTTAGGGAACTTTTTAAAGAACAAAATAGGACACGGGATCGACGGTAGTGGATCGATTAGGGCATCGTTACGCGGCAA
TAGGCATGCGAGCGACGGTTGGACACGGGATCGACGGTAGTGGATCGATTTTGTCCGTTGTTCGCTTTTTACGCACATTTGGACACGGGATCGACGGTAGTGGATCGATTAGGGCATCGTTACGCGGCAA
TAGGCATGCGAGCGACGGTTGGACACGGGATCGACGGTAGTGGATCGATTTCGCCCGGAGCCACCCGCCGTCGCTCGTGAGGACACGGGATCGACGGTAGTGGATCGATTAGGGCATCGTTACGCGGCAA
TAGGCATGCGAGCGACGGTTGGACACGGGATCGACGGTAGTGGATCGATTGACTATCGGCGGGTAGTCAAGTGTCGGCTGGGACACGGGATCGACGGTAGTGGATCGATTAGGGCATCGTTACGCGGCAA
TAGGCATGCGAGCGACGGTTGGACACGGGATCGACGGTAGTGGATCGATTATAGACGGCAACTTCCGGGTGAGTAGCAGAGGACACGGGATCGACGGTAGTGGATCGATTAGGGCATCGTTACGCGGCAA
TAGGCATGCGAGCGACGGTTGGACACGGGATCGACGGTAGTGGATCGATTGTAGAGCGAAATTTTCCGGTAAAATCAGGCGGACACGGGATCGACGGTAGTGGATCGATTAGGGCATCGTTACGCGGCAA
TAGGCATGCGAGCGACGGTTGGACACGGGATCGACGGTAGTGGATCGATTGACAGTTAAACAGTTTTCAAAAAGTTCTGTGGACACGGGATCGACGGTAGTGGATCGATTAGGGCATCGTTACGCGGCAA
TAGGCATGCGAGCGACGGTTGGACACGGGATCGACGGTAGTGGATCGATTCGGATCCTTATTTGAGGTATGTAAATTATTGGACACGGGATCGACGGTAGTGGATCGATTAGGGCATCGTTACGCGGCAA
TAGGCATGCGAGCGACGGTTGGACACGGGATCGACGGTAGTGGATCGATTCTTCAAGTGACAAGCACACCTAATGAGTTTGGACACGGGATCGACGGTAGTGGATCGATTAGGGCATCGTTACGCGGCAA
TAGGCATGCGAGCGACGGTTGGACACGGGATCGACGGTAGTGGATCGATTGCTGTTTAATGGAGTTATGTATGCGGTAGTGGACACGGGATCGACGGTAGTGGATCGATTAGGGCATCGTTACGCGGCAA
TAGGCATGCGAGCGACGGTTGGACACGGGATCGACGGTAGTGGATCGATTGATTCGGAACTATTGTATGGGTTATTTATCGGACACGGGATCGACGGTAGTGGATCGATTAGGGCATCGTTACGCGGCAA
TAGGCATGCGAGCGACGGTTGGACACGGGATCGACGGTAGTGGATCGATTGCCTGGTAGATAGTGTTAAGACTAAATATTGGACACGGGATCGACGGTAGTGGATCGATTAGGGCATCGTTACGCGGCAA
TAGGCATGCGAGCGACGGTTGGACACGGGATCGACGGTAGTGGATCGATTACAACGATTCAGTTTATTTTTCGATGCTTCGGACACGGGATCGACGGTAGTGGATCGATTAGGGCATCGTTACGCGGCAA
TAGGCATGCGAGCGACGGTTGGACACGGGATCGACGGTAGTGGATCGATTTTATCTCTCTGGGCGGGATGTTTTGCATCCGGACACGGGATCGACGGTAGTGGATCGATTAGGGCATCGTTACGCGGCAA
TAGGCATGCGAGCGACGGTTGGACACGGGATCGACGGTAGTGGATCGATTCGCCAGCGAATTTAATTTATCTTTAAAAACGGACACGGGATCGACGGTAGTGGATCGATTAGGGCATCGTTACGCGGCAA
TAGGCATGCGAGCGACGGTTGGACACGGGATCGACGGTAGTGGATCGATTATAACTTCAAAAGCGGTATATTATTCTTCGGGACACGGGATCGACGGTAGTGGATCGATTAGGGCATCGTTACGCGGCAA
TAGGCATGCGAGCGACGGTTGGACACGGGATCGACGGTAGTGGATCGATTACGATTGATTTAATCTCTAGACCATTCACAGGACACGGGATCGACGGTAGTGGATCGATTAGGGCATCGTTACGCGGCAA
TAGGCATGCGAGCGACGGTTGGACACGGGATCGACGGTAGTGGATCGATTTTATTTTGCAATTCTTGGCATCGTTGTATCGGACACGGGATCGACGGTAGTGGATCGATTAGGGCATCGTTACGCGGCAA
TAGGCATGCGAGCGACGGTTGGACACGGGATCGACGGTAGTGGATCGATTAACTTCACGGAGCTTATAAACGAATGGTGAGGACACGGGATCGACGGTAGTGGATCGATTAGGGCATCGTTACGCGGCAA
TAGGCATGCGAGCGACGGTTGGACACGGGATCGACGGTAGTGGATCGATTCTTCTTCAACTTTCAATTACCATTCTTTTCGGACACGGGATCGACGGTAGTGGATCGATTAGGGCATCGTTACGCGGCAA
TAGGCATGCGAGCGACGGTTGGACACGGGATCGACGGTAGTGGATCGATTAATTGAATGTATTGCAAGCATTTTTGTCCTGGACACGGGATCGACGGTAGTGGATCGATTAGGGCATCGTTACGCGGCAA
TAGGCATGCGAGCGACGGTTGGACACGGGATCGACGGTAGTGGATCGATTTCTTCTCGTAAAGATGTATCATCTATCTTTGGACACGGGATCGACGGTAGTGGATCGATTAGGGCATCGTTACGCGGCAA
TAGGCATGCGAGCGACGGTTGGACACGGGATCGACGGTAGTGGATCGATTACATACATATGATTGTAACAAGCTACTTGAGGACACGGGATCGACGGTAGTGGATCGATTAGGGCATCGTTACGCGGCAA
TAGGCATGCGAGCGACGGTTGGACACGGGATCGACGGTAGTGGATCGATTATTTCCTGTGTCCGGGTAGGTATTATAATAGGACACGGGATCGACGGTAGTGGATCGATTAGGGCATCGTTACGCGGCAA
TAGGCATGCGAGCGACGGTTGGACACGGGATCGACGGTAGTGGATCGATTCGTGATACTGTTTTTATTTTTCAGTGTTCTGGACACGGGATCGACGGTAGTGGATCGATTAGGGCATCGTTACGCGGCAA
TAGGCATGCGAGCGACGGTTGGACACGGGATCGACGGTAGTGGATCGATTTATATATGGCGTGAACAGTACTCTATGATAGGACACGGGATCGACGGTAGTGGATCGATTAGGGCATCGTTACGCGGCAA
TAGGCATGCGAGCGACGGTTGGACACGGGATCGACGGTAGTGGATCGATTTTTGGTGGAATGCTGTAACTTTTTGAGTTTGGACACGGGATCGACGGTAGTGGATCGATTAGGGCATCGTTACGCGGCAA
TAGGCATGCGAGCGACGGTTGGACACGGGATCGACGGTAGTGGATCGATTGATATTGAGCAGAAACATTGTTGTATACGTGGACACGGGATCGACGGTAGTGGATCGATTAGGGCATCGTTACGCGGCAA
TAGGCATGCGAGCGACGGTTGGACACGGGATCGACGGTAGTGGATCGATTGTTCGTGAGAAATTTTGTAGATTGTCGACAGGACACGGGATCGACGGTAGTGGATCGATTAGGGCATCGTTACGCGGCAA
TAGGCATGCGAGCGACGGTTGGACACGGGATCGACGGTAGTGGATCGATTATCGTCATCGAAGCGCACAGCCAAACTGAAGGACACGGGATCGACGGTAGTGGATCGATTAGGGCATCGTTACGCGGCAA
TAGGCATGCGAGCGACGGTTGGACACGGGATCGACGGTAGTGGATCGATTCAGGGGGTATTTCATTACAGCAGCCCTGAGGGACACGGGATCGACGGTAGTGGATCGATTAGGGCATCGTTACGCGGCAA
TAGGCATGCGAGCGACGGTTGGACACGGGATCGACGGTAGTGGATCGATTGCATGATTGTTGTAGATACATTTTACTAGAGGACACGGGATCGACGGTAGTGGATCGATTAGGGCATCGTTACGCGGCAA
TAGGCATGCGAGCGACGGTTGGACACGGGATCGACGGTAGTGGATCGATTGTCGCTCGTTGCTCGTTTTTTGAGTACCCTGGACACGGGATCGACGGTAGTGGATCGATTAGGGCATCGTTACGCGGCAA
TAGGCATGCGAGCGACGGTTGGACACGGGATCGACGGTAGTGGATCGATTCGGAGGCAAGACCAGACGGCGCAGACCGCGGGACACGGGATCGACGGTAGTGGATCGATTAGGGCATCGTTACGCGGCAA
TAGGCATGCGAGCGACGGTTGGACACGGGATCGACGGTAGTGGATCGATTGTTAGCAAAAAGGTTAAGTGAACTCAAAGCGGACACGGGATCGACGGTAGTGGATCGATTAGGGCATCGTTACGCGGCAA
TAGGCATGCGAGCGACGGTTGGACACGGGATCGACGGTAGTGGATCGATTAAATGTTTTATGTAAAAAATGCGCAGCCGAGGACACGGGATCGACGGTAGTGGATCGATTAGGGCATCGTTACGCGGCAA
TAGGCATGCGAGCGACGGTTGGACACGGGATCGACGGTAGTGGATCGATTAGGATCTCGCATCGTAGCATAGCAGCCCGTGGACACGGGATCGACGGTAGTGGATCGATTAGGGCATCGTTACGCGGCAA
TAGGCATGCGAGCGACGGTTGGACACGGGATCGACGGTAGTGGATCGATTACATACGTGAAGTTATGCGAGTGGTTCAATGGACACGGGATCGACGGTAGTGGATCGATTAGGGCATCGTTACGCGGCAA
TAGGCATGCGAGCGACGGTTGGACACGGGATCGACGGTAGTGGATCGATTAAAGTGAATTTGGTGAGGGAGTACTACATAGGACACGGGATCGACGGTAGTGGATCGATTAGGGCATCGTTACGCGGCAA
TAGGCATGCGAGCGACGGTTGGACACGGGATCGACGGTAGTGGATCGATTGTGGAGGTCTGCGAACAGTATGACGTTACAGGACACGGGATCGACGGTAGTGGATCGATTAGGGCATCGTTACGCGGCAA
TAGGCATGCGAGCGACGGTTGGACACGGGATCGACGGTAGTGGATCGATTAAAATGAATCTACTTGAGTAGCGCAGCCGAGGACACGGGATCGACGGTAGTGGATCGATTAGGGCATCGTTACGCGGCAA
TAGGCATGCGAGCGACGGTTGGACACGGGATCGACGGTAGTGGATCGATTTATTTTGAGTTCATCAGTTGTTGAATTCTGGGACACGGGATCGACGGTAGTGGATCGATTAGGGCATCGTTACGCGGCAA
TAGGCATGCGAGCGACGGTTGGACACGGGATCGACGGTAGTGGATCGATTCGGAGAGATACAAATGCAAAGTATAAATATGGACACGGGATCGACGGTAGTGGATCGATTAGGGCATCGTTACGCGGCAA
TAGGCATGCGAGCGACGGTTGGACACGGGATCGACGGTAGTGGATCGATTTTTTGAGTTGAGTGAAATACAACAACCAAAGGACACGGGATCGACGGTAGTGGATCGATTAGGGCATCGTTACGCGGCAA
TAGGCATGCGAGCGACGGTTGGACACGGGATCGACGGTAGTGGATCGATTAGCGGGTGATTCCAGATAGCCTTACTTTTGGGACACGGGATCGACGGTAGTGGATCGATTAGGGCATCGTTACGCGGCAA
TAGGCATGCGAGCGACGGTTGGACACGGGATCGACGGTAGTGGATCGATTAGTTAAGTTTTCAGAATGTTTTGGACATTCGGACACGGGATCGACGGTAGTGGATCGATTAGGGCATCGTTACGCGGCAA
TAGGCATGCGAGCGACGGTTGGACACGGGATCGACGGTAGTGGATCGATTACTCGTCGATTTGAAATACATATTCTATCCGGACACGGGATCGACGGTAGTGGATCGATTAGGGCATCGTTACGCGGCAA
TAGGCATGCGAGCGACGGTTGGACACGGGATCGACGGTAGTGGATCGATTCCATCGGAAAGTAGAATAATTTGGTATGGCGGACACGGGATCGACGGTAGTGGATCGATTAGGGCATCGTTACGCGGCAA
TAGGCATGCGAGCGACGGTTGGACACGGGATCGACGGTAGTGGATCGATTGATTAAGGAAGGAATGAAACGGAACAAAATGGACACGGGATCGACGGTAGTGGATCGATTAGGGCATCGTTACGCGGCAA
TAGGCATGCGAGCGACGGTTGGACACGGGATCGACGGTAGTGGATCGATTCAAAAATTAAGAAAAAAGTGGCCAATGGAAGGACACGGGATCGACGGTAGTGGATCGATTAGGGCATCGTTACGCGGCAA
TAGGCATGCGAGCGACGGTTGGACACGGGATCGACGGTAGTGGATCGATTGGTGTGTGGACATTCCTCCTTTTTCTCCATGGACACGGGATCGACGGTAGTGGATCGATTAGGGCATCGTTACGCGGCAA
TAGGCATGCGAGCGACGGTTGGACACGGGATCGACGGTAGTGGATCGATTTTTATTTTGTTTAGGAACTCTCGAACTTGTGGACACGGGATCGACGGTAGTGGATCGATTAGGGCATCGTTACGCGGCAA
TAGGCATGCGAGCGACGGTTGGACACGGGATCGACGGTAGTGGATCGATTTAGTCACAAAGATAACTAATCTCGCAGAATGGACACGGGATCGACGGTAGTGGATCGATTAGGGCATCGTTACGCGGCAA
TAGGCATGCGAGCGACGGTTGGACACGGGATCGACGGTAGTGGATCGATTCCCAGTGGCAAGGTAACGATCACGAATGAGGGACACGGGATCGACGGTAGTGGATCGATTAGGGCATCGTTACGCGGCAA
TAGGCATGCGAGCGACGGTTGGACACGGGATCGACGGTAGTGGATCGATTCATTTGTGTAAATTTAATGTGCACGTGGCGGGACACGGGATCGACGGTAGTGGATCGATTAGGGCATCGTTACGCGGCAA
TAGGCATGCGAGCGACGGTTGGACACGGGATCGACGGTAGTGGATCGATTTACACAGATTAGATTCAAAAGCCATCTGCTGGACACGGGATCGACGGTAGTGGATCGATTAGGGCATCGTTACGCGGCAA
TAGGCATGCGAGCGACGGTTGGACACGGGATCGACGGTAGTGGATCGATTACCAGATGTTTTTCAAAAGCAACTTTTCAAGGACACGGGATCGACGGTAGTGGATCGATTAGGGCATCGTTACGCGGCAA
TAGGCATGCGAGCGACGGTTGGACACGGGATCGACGGTAGTGGATCGATTGTATATGGAACTTCATATAAACTCTCGATTGGACACGGGATCGACGGTAGTGGATCGATTAGGGCATCGTTACGCGGCAA
TAGGCATGCGAGCGACGGTTGGACACGGGATCGACGGTAGTGGATCGATTTCGAATCAGCACATCTCTTTTTCTGCAAATGGACACGGGATCGACGGTAGTGGATCGATTAGGGCATCGTTACGCGGCAA
TAGGCATGCGAGCGACGGTTGGACACGGGATCGACGGTAGTGGATCGATTGGTTGAAATACTGTCATAGTCTTTTTATCAGGACACGGGATCGACGGTAGTGGATCGATTAGGGCATCGTTACGCGGCAA
TAGGCATGCGAGCGACGGTTGGACACGGGATCGACGGTAGTGGATCGATTCACTCTATGTTTGTATTATTGTAGGACATAGGACACGGGATCGACGGTAGTGGATCGATTAGGGCATCGTTACGCGGCAA
TAGGCATGCGAGCGACGGTTGGACACGGGATCGACGGTAGTGGATCGATTGCGGTCCCAATTGTTTTTTGCAAATCCTGTGGACACGGGATCGACGGTAGTGGATCGATTAGGGCATCGTTACGCGGCAA
TAGGCATGCGAGCGACGGTTGGACACGGGATCGACGGTAGTGGATCGATTTTGCTAACAGCGCAAAGTTGAGATGGCTTTGGACACGGGATCGACGGTAGTGGATCGATTAGGGCATCGTTACGCGGCAA
TAGGCATGCGAGCGACGGTTGGACACGGGATCGACGGTAGTGGATCGATTTTGTTTACAAATAGCCAGCTTCTAATGTTGGGACACGGGATCGACGGTAGTGGATCGATTAGGGCATCGTTACGCGGCAA
TAGGCATGCGAGCGACGGTTGGACACGGGATCGACGGTAGTGGATCGATTTTTCGGAACTCTTGAAGTTTTGTAAAACAAGGACACGGGATCGACGGTAGTGGATCGATTAGGGCATCGTTACGCGGCAA
TAGGCATGCGAGCGACGGTTGGACACGGGATCGACGGTAGTGGATCGATTGCTGTCCTTTCTATAGCTGTATAAAATAAGGGACACGGGATCGACGGTAGTGGATCGATTAGGGCATCGTTACGCGGCAA
TAGGCATGCGAGCGACGGTTGGACACGGGATCGACGGTAGTGGATCGATTCGGCTGCACAAAGAACAATTTAAAAAATTAGGACACGGGATCGACGGTAGTGGATCGATTAGGGCATCGTTACGCGGCAA
TAGGCATGCGAGCGACGGTTGGACACGGGATCGACGGTAGTGGATCGATTATATCGTCTCAAGTTACTGCTACAGTTGATGGACACGGGATCGACGGTAGTGGATCGATTAGGGCATCGTTACGCGGCAA
TAGGCATGCGAGCGACGGTTGGACACGGGATCGACGGTAGTGGATCGATTGTTTGTCATGTTTTTGAGATTAAAGACAGAGGACACGGGATCGACGGTAGTGGATCGATTAGGGCATCGTTACGCGGCAA
TAGGCATGCGAGCGACGGTTGGACACGGGATCGACGGTAGTGGATCGATTTTGCGGAATACAGAAATATCATCAAAAGTAGGACACGGGATCGACGGTAGTGGATCGATTAGGGCATCGTTACGCGGCAA
TAGGCATGCGAGCGACGGTTGGACACGGGATCGACGGTAGTGGATCGATTGCTATTCAATAGTATTGCGTTTATGACAATGGACACGGGATCGACGGTAGTGGATCGATTAGGGCATCGTTACGCGGCAA
TAGGCATGCGAGCGACGGTTGGACACGGGATCGACGGTAGTGGATCGATTGTGTCTTGGTGTCTTTTGTTGGTGTATACCGGACACGGGATCGACGGTAGTGGATCGATTAGGGCATCGTTACGCGGCAA
TAGGCATGCGAGCGACGGTTGGACACGGGATCGACGGTAGTGGATCGATTCTATTTGAACTTGATATAGATTTACGGACGGGACACGGGATCGACGGTAGTGGATCGATTAGGGCATCGTTACGCGGCAA
TAGGCATGCGAGCGACGGTTGGACACGGGATCGACGGTAGTGGATCGATTACCCACAGTTACGATGCCTTTATTGGCACCGGACACGGGATCGACGGTAGTGGATCGATTAGGGCATCGTTACGCGGCAA
TAGGCATGCGAGCGACGGTTGGACACGGGATCGACGGTAGTGGATCGATTGTCCATTTCTCCTTATTCAAATTCCAACCAGGACACGGGATCGACGGTAGTGGATCGATTAGGGCATCGTTACGCGGCAA
TAGGCATGCGAGCGACGGTTGGACACGGGATCGACGGTAGTGGATCGATTTACTTCGTGGCTTTAATTGTTCAGATCTTGGGACACGGGATCGACGGTAGTGGATCGATTAGGGCATCGTTACGCGGCAA
TAGGCATGCGAGCGACGGTTGGACACGGGATCGACGGTAGTGGATCGATTGTCAATTCAAAACCAAACCCTTCATCGGCAGGACACGGGATCGACGGTAGTGGATCGATTAGGGCATCGTTACGCGGCAA
TAGGCATGCGAGCGACGGTTGGACACGGGATCGACGGTAGTGGATCGATTCACTACAATATGAAGAAGGAGTTTCAAAAAGGACACGGGATCGACGGTAGTGGATCGATTAGGGCATCGTTACGCGGCAA
TAGGCATGCGAGCGACGGTTGGACACGGGATCGACGGTAGTGGATCGATTCGTATTTCTCTTAACTCCAGTCTTTATATTGGACACGGGATCGACGGTAGTGGATCGATTAGGGCATCGTTACGCGGCAA
TAGGCATGCGAGCGACGGTTGGACACGGGATCGACGGTAGTGGATCGATTAATCTGATGGAAAATTACAAATGAACAGTGGGACACGGGATCGACGGTAGTGGATCGATTAGGGCATCGTTACGCGGCAA
TAGGCATGCGAGCGACGGTTGGACACGGGATCGACGGTAGTGGATCGATTTTACACGATTTCAGCCGAACTTAACACAGTGGACACGGGATCGACGGTAGTGGATCGATTAGGGCATCGTTACGCGGCAA
TAGGCATGCGAGCGACGGTTGGACACGGGATCGACGGTAGTGGATCGATTGAAATCTTAGTGTGATTACAATTAGTCTCAGGACACGGGATCGACGGTAGTGGATCGATTAGGGCATCGTTACGCGGCAA
TAGGCATGCGAGCGACGGTTGGACACGGGATCGACGGTAGTGGATCGATTCTACCACATTGTACACTTATCAATTCCTGTGGACACGGGATCGACGGTAGTGGATCGATTAGGGCATCGTTACGCGGCAA
TAGGCATGCGAGCGACGGTTGGACACGGGATCGACGGTAGTGGATCGATTCGTCCATATTAGCTCCCATGTGAGGCAGGCGGACACGGGATCGACGGTAGTGGATCGATTAGGGCATCGTTACGCGGCAA
TAGGCATGCGAGCGACGGTTGGACACGGGATCGACGGTAGTGGATCGATTGGTAGGCGGTGTGGTGGCTATTATAGTAGTGGACACGGGATCGACGGTAGTGGATCGATTAGGGCATCGTTACGCGGCAA
TAGGCATGCGAGCGACGGTTGGACACGGGATCGACGGTAGTGGATCGATTGGCTGGCTCAAAGATGTCTGCGTCGGCCGCGGACACGGGATCGACGGTAGTGGATCGATTAGGGCATCGTTACGCGGCAA
TAGGCATGCGAGCGACGGTTGGACACGGGATCGACGGTAGTGGATCGATTGTGCCTTCTGGAATTAAAATTAATTAGGAAGGACACGGGATCGACGGTAGTGGATCGATTAGGGCATCGTTACGCGGCAA
TAGGCATGCGAGCGACGGTTGGACACGGGATCGACGGTAGTGGATCGATTAAACTGTGATGATATTCATTAAGTTCTCGAGGACACGGGATCGACGGTAGTGGATCGATTAGGGCATCGTTACGCGGCAA
TAGGCATGCGAGCGACGGTTGGACACGGGATCGACGGTAGTGGATCGATTACAACATGTGCGGACCCGTTGAGAATTGAGGGACACGGGATCGACGGTAGTGGATCGATTAGGGCATCGTTACGCGGCAA
TAGGCATGCGAGCGACGGTTGGACACGGGATCGACGGTAGTGGATCGATTTCTATAATGTGATGACATACTGAAGCATATGGACACGGGATCGACGGTAGTGGATCGATTAGGGCATCGTTACGCGGCAA
TAGGCATGCGAGCGACGGTTGGACACGGGATCGACGGTAGTGGATCGATTGTTTCAGACCGAACAAATTTCGCATTGCCTGGACACGGGATCGACGGTAGTGGATCGATTAGGGCATCGTTACGCGGCAA
TAGGCATGCGAGCGACGGTTGGACACGGGATCGACGGTAGTGGATCGATTTTCCTTTGTATCTTTCAGCTTGAATGTCGTGGACACGGGATCGACGGTAGTGGATCGATTAGGGCATCGTTACGCGGCAA
TAGGCATGCGAGCGACGGTTGGACACGGGATCGACGGTAGTGGATCGATTCAATAATGGTTTAGCAGTTCTTCAAAAAGTGGACACGGGATCGACGGTAGTGGATCGATTAGGGCATCGTTACGCGGCAA
TAGGCATGCGAGCGACGGTTGGACACGGGATCGACGGTAGTGGATCGATTTTTTTGAACACTTCTGAATTGGAACATAACGGACACGGGATCGACGGTAGTGGATCGATTAGGGCATCGTTACGCGGCAA
TAGGCATGCGAGCGACGGTTGGACACGGGATCGACGGTAGTGGATCGATTCTTTGCAAGGTAAATAAAAAACAGTCGAAAGGACACGGGATCGACGGTAGTGGATCGATTAGGGCATCGTTACGCGGCAA
TAGGCATGCGAGCGACGGTTGGACACGGGATCGACGGTAGTGGATCGATTGATCATGTTACGATTTGTGACAATATTTTGGGACACGGGATCGACGGTAGTGGATCGATTAGGGCATCGTTACGCGGCAA
TAGGCATGCGAGCGACGGTTGGACACGGGATCGACGGTAGTGGATCGATTAATTTTTGATGGCTCAAATATTCATTCCGGGGACACGGGATCGACGGTAGTGGATCGATTAGGGCATCGTTACGCGGCAA
TAGGCATGCGAGCGACGGTTGGACACGGGATCGACGGTAGTGGATCGATTTAGTAAGCAGACAAGAAAATAGGTGTCACAGGACACGGGATCGACGGTAGTGGATCGATTAGGGCATCGTTACGCGGCAA
TAGGCATGCGAGCGACGGTTGGACACGGGATCGACGGTAGTGGATCGATTCGAACTACGGAACCAAAGTATAACACCCACGGACACGGGATCGACGGTAGTGGATCGATTAGGGCATCGTTACGCGGCAA
TAGGCATGCGAGCGACGGTTGGACACGGGATCGACGGTAGTGGATCGATTAAACAGATAGTGGGGAGAGAATGAGAAGTGGGACACGGGATCGACGGTAGTGGATCGATTAGGGCATCGTTACGCGGCAA
TAGGCATGCGAGCGACGGTTGGACACGGGATCGACGGTAGTGGATCGATTCTCGTTATCAATGTATTTTCGTTATCAATGGGACACGGGATCGACGGTAGTGGATCGATTAGGGCATCGTTACGCGGCAA
TAGGCATGCGAGCGACGGTTGGACACGGGATCGACGGTAGTGGATCGATTTATATAGGTTAAAAAGAGGTGGGCAGCAATGGACACGGGATCGACGGTAGTGGATCGATTAGGGCATCGTTACGCGGCAA
TAGGCATGCGAGCGACGGTTGGACACGGGATCGACGGTAGTGGATCGATTCTCCATAACATTATAATGAAGCGTTTATTCGGACACGGGATCGACGGTAGTGGATCGATTAGGGCATCGTTACGCGGCAA
TAGGCATGCGAGCGACGGTTGGACACGGGATCGACGGTAGTGGATCGATTCCTTATGGAGCAACTTATGATAGTTATGCTGGACACGGGATCGACGGTAGTGGATCGATTAGGGCATCGTTACGCGGCAA
TAGGCATGCGAGCGACGGTTGGACACGGGATCGACGGTAGTGGATCGATTTTTCAACTTCAAGACCCAAGGAATTGTTGAGGACACGGGATCGACGGTAGTGGATCGATTAGGGCATCGTTACGCGGCAA
TAGGCATGCGAGCGACGGTTGGACACGGGATCGACGGTAGTGGATCGATTCTCGTCATTAAATTTTCGGCAATTTTTAAGGGACACGGGATCGACGGTAGTGGATCGATTAGGGCATCGTTACGCGGCAA
TAGGCATGCGAGCGACGGTTGGACACGGGATCGACGGTAGTGGATCGATTTGTGTAACAAGAGAAATATGAACCTGCTCTGGACACGGGATCGACGGTAGTGGATCGATTAGGGCATCGTTACGCGGCAA
TAGGCATGCGAGCGACGGTTGGACACGGGATCGACGGTAGTGGATCGATTGCGCCCCTCATTATCCAGATATCATACTTAGGACACGGGATCGACGGTAGTGGATCGATTAGGGCATCGTTACGCGGCAA
TAGGCATGCGAGCGACGGTTGGACACGGGATCGACGGTAGTGGATCGATTCTATATGACTGTATTCACAAACTTCCTCACGGACACGGGATCGACGGTAGTGGATCGATTAGGGCATCGTTACGCGGCAA
TAGGCATGCGAGCGACGGTTGGACACGGGATCGACGGTAGTGGATCGATTACGGTGGCTATGTCTCCTTTTCGGCATTTAGGACACGGGATCGACGGTAGTGGATCGATTAGGGCATCGTTACGCGGCAA
TAGGCATGCGAGCGACGGTTGGACACGGGATCGACGGTAGTGGATCGATTCAGATTTACATTCCATTTTATTTGATGACCGGACACGGGATCGACGGTAGTGGATCGATTAGGGCATCGTTACGCGGCAA
TAGGCATGCGAGCGACGGTTGGACACGGGATCGACGGTAGTGGATCGATTGTTTGTCGGAAAATTGTAAATTCAACCTATGGACACGGGATCGACGGTAGTGGATCGATTAGGGCATCGTTACGCGGCAA
TAGGCATGCGAGCGACGGTTGGACACGGGATCGACGGTAGTGGATCGATTGTGACTCTGGAAACGTTCGAAAATTTATTTGGACACGGGATCGACGGTAGTGGATCGATTAGGGCATCGTTACGCGGCAA
TAGGCATGCGAGCGACGGTTGGACACGGGATCGACGGTAGTGGATCGATTGCAGTTTTGGTGAATTCTGAAAACTTATAAGGACACGGGATCGACGGTAGTGGATCGATTAGGGCATCGTTACGCGGCAA
TAGGCATGCGAGCGACGGTTGGACACGGGATCGACGGTAGTGGATCGATTGGTGGGTATACAATTTTTCAACAATTTGAAGGACACGGGATCGACGGTAGTGGATCGATTAGGGCATCGTTACGCGGCAA
TAGGCATGCGAGCGACGGTTGGACACGGGATCGACGGTAGTGGATCGATTGGCAAACAATGATCGTGTTCATTTTCAAATGGACACGGGATCGACGGTAGTGGATCGATTAGGGCATCGTTACGCGGCAA
TAGGCATGCGAGCGACGGTTGGACACGGGATCGACGGTAGTGGATCGATTCAAAGCGCAAAGCCGCAGAAGTATATCTTTGGACACGGGATCGACGGTAGTGGATCGATTAGGGCATCGTTACGCGGCAA
TAGGCATGCGAGCGACGGTTGGACACGGGATCGACGGTAGTGGATCGATTCGTTCAGAAGTTTACCCATTTGCAATCTGCGGACACGGGATCGACGGTAGTGGATCGATTAGGGCATCGTTACGCGGCAA
TAGGCATGCGAGCGACGGTTGGACACGGGATCGACGGTAGTGGATCGATTCAGCACTTTTCTACATTCCAATAATGCTCAGGACACGGGATCGACGGTAGTGGATCGATTAGGGCATCGTTACGCGGCAA
TAGGCATGCGAGCGACGGTTGGACACGGGATCGACGGTAGTGGATCGATTTGCCTTGTTCTCAACGTTTTAGTGTTTCTAGGACACGGGATCGACGGTAGTGGATCGATTAGGGCATCGTTACGCGGCAA
TAGGCATGCGAGCGACGGTTGGACACGGGATCGACGGTAGTGGATCGATTAATAAATCAAAATTGAGTGGTTCAGATCTCGGACACGGGATCGACGGTAGTGGATCGATTAGGGCATCGTTACGCGGCAA
TAGGCATGCGAGCGACGGTTGGACACGGGATCGACGGTAGTGGATCGATTCTTTTTCTTTTGGGTAAGGTGCATTGCGCGGGACACGGGATCGACGGTAGTGGATCGATTAGGGCATCGTTACGCGGCAA
TAGGCATGCGAGCGACGGTTGGACACGGGATCGACGGTAGTGGATCGATTCTGTTCGCTTGAAATTTCTAGGAATTTTATGGACACGGGATCGACGGTAGTGGATCGATTAGGGCATCGTTACGCGGCAA
TAGGCATGCGAGCGACGGTTGGACACGGGATCGACGGTAGTGGATCGATTAATACCAAACGGCTATTTAGACAAAATTCAGGACACGGGATCGACGGTAGTGGATCGATTAGGGCATCGTTACGCGGCAA
TAGGCATGCGAGCGACGGTTGGACACGGGATCGACGGTAGTGGATCGATTAATTTTTGGTGTTTGTTTTTTCCGGGTTCAGGACACGGGATCGACGGTAGTGGATCGATTAGGGCATCGTTACGCGGCAA
TAGGCATGCGAGCGACGGTTGGACACGGGATCGACGGTAGTGGATCGATTAATATTTCAATAAGAACTGATGTGTCTGTGGGACACGGGATCGACGGTAGTGGATCGATTAGGGCATCGTTACGCGGCAA
TAGGCATGCGAGCGACGGTTGGACACGGGATCGACGGTAGTGGATCGATTTAAAGCTCTCAAAAAAGAAAACACCTTCAAGGACACGGGATCGACGGTAGTGGATCGATTAGGGCATCGTTACGCGGCAA
TAGGCATGCGAGCGACGGTTGGACACGGGATCGACGGTAGTGGATCGATTGAGGATACGTTGAAATGTATATTTGAAGTTGGACACGGGATCGACGGTAGTGGATCGATTAGGGCATCGTTACGCGGCAA
TAGGCATGCGAGCGACGGTTGGACACGGGATCGACGGTAGTGGATCGATTCGGTTATACATAGTGACTTATATTCAGAAAGGACACGGGATCGACGGTAGTGGATCGATTAGGGCATCGTTACGCGGCAA
TAGGCATGCGAGCGACGGTTGGACACGGGATCGACGGTAGTGGATCGATTTTCACCGTCATCTGATGTGACTACAGTTATGGACACGGGATCGACGGTAGTGGATCGATTAGGGCATCGTTACGCGGCAA
TAGGCATGCGAGCGACGGTTGGACACGGGATCGACGGTAGTGGATCGATTGAGCGTGAAATGGCTTACAAAAGTGGAACAGGACACGGGATCGACGGTAGTGGATCGATTAGGGCATCGTTACGCGGCAA
TAGGCATGCGAGCGACGGTTGGACACGGGATCGACGGTAGTGGATCGATTTAATTAACACCAGTGAGAATTGAAGCGATTGGACACGGGATCGACGGTAGTGGATCGATTAGGGCATCGTTACGCGGCAA
TAGGCATGCGAGCGACGGTTGGACACGGGATCGACGGTAGTGGATCGATTTCTCATTGATTTTCTAGTGAGTACTATGATGGACACGGGATCGACGGTAGTGGATCGATTAGGGCATCGTTACGCGGCAA
TAGGCATGCGAGCGACGGTTGGACACGGGATCGACGGTAGTGGATCGATTTGCCTGTCATAAACGAATTAATCGAAAATTGGACACGGGATCGACGGTAGTGGATCGATTAGGGCATCGTTACGCGGCAA
TAGGCATGCGAGCGACGGTTGGACACGGGATCGACGGTAGTGGATCGATTGTACTGGAGACTAACATTATAAATCATGAAGGACACGGGATCGACGGTAGTGGATCGATTAGGGCATCGTTACGCGGCAA
TAGGCATGCGAGCGACGGTTGGACACGGGATCGACGGTAGTGGATCGATTCACGCAAATTAGTTTGCTCATTTGAGACATGGACACGGGATCGACGGTAGTGGATCGATTAGGGCATCGTTACGCGGCAA
TAGGCATGCGAGCGACGGTTGGACACGGGATCGACGGTAGTGGATCGATTTCAAAGTAATTGTAGGAAACATTTATGGGAGGACACGGGATCGACGGTAGTGGATCGATTAGGGCATCGTTACGCGGCAA
TAGGCATGCGAGCGACGGTTGGACACGGGATCGACGGTAGTGGATCGATTTAGTCTGATAACATGTATAACAGGGGTGGGGGACACGGGATCGACGGTAGTGGATCGATTAGGGCATCGTTACGCGGCAA
TAGGCATGCGAGCGACGGTTGGACACGGGATCGACGGTAGTGGATCGATTCATTGAGGGTTCATTTTATTTCTAGAAAGTGGACACGGGATCGACGGTAGTGGATCGATTAGGGCATCGTTACGCGGCAA
TAGGCATGCGAGCGACGGTTGGACACGGGATCGACGGTAGTGGATCGATTATGAAAGCTATTGTGTGGGTTTCATCAAAAGGACACGGGATCGACGGTAGTGGATCGATTAGGGCATCGTTACGCGGCAA
TAGGCATGCGAGCGACGGTTGGACACGGGATCGACGGTAGTGGATCGATTGCTTAACAATCGAGTAAGCAGAAAAAATAAGGACACGGGATCGACGGTAGTGGATCGATTAGGGCATCGTTACGCGGCAA
TAGGCATGCGAGCGACGGTTGGACACGGGATCGACGGTAGTGGATCGATTTGAAAGCACGTGGAGAGGTAAAGCAATTTCGGACACGGGATCGACGGTAGTGGATCGATTAGGGCATCGTTACGCGGCAA
TAGGCATGCGAGCGACGGTTGGACACGGGATCGACGGTAGTGGATCGATTATGAAATATATCGGCTTGCAAGCAATTGTAGGACACGGGATCGACGGTAGTGGATCGATTAGGGCATCGTTACGCGGCAA
TAGGCATGCGAGCGACGGTTGGACACGGGATCGACGGTAGTGGATCGATTGGAAGCATTCTTTCAAAAATGTGATTATTGGGACACGGGATCGACGGTAGTGGATCGATTAGGGCATCGTTACGCGGCAA
TAGGCATGCGAGCGACGGTTGGACACGGGATCGACGGTAGTGGATCGATTAAGCGATAGGGAAACGTTCAGAACTTTGATGGACACGGGATCGACGGTAGTGGATCGATTAGGGCATCGTTACGCGGCAA
TAGGCATGCGAGCGACGGTTGGACACGGGATCGACGGTAGTGGATCGATTAATTCAAGTAGCACACAATTTGGGAGAATAGGACACGGGATCGACGGTAGTGGATCGATTAGGGCATCGTTACGCGGCAA
TAGGCATGCGAGCGACGGTTGGACACGGGATCGACGGTAGTGGATCGATTGTCTTGAGAAGAATATTGAAAGAAGCAAATGGACACGGGATCGACGGTAGTGGATCGATTAGGGCATCGTTACGCGGCAA
TAGGCATGCGAGCGACGGTTGGACACGGGATCGACGGTAGTGGATCGATTGTAAATAATTATCAAGTCAGATTTCCGTGAGGACACGGGATCGACGGTAGTGGATCGATTAGGGCATCGTTACGCGGCAA
TAGGCATGCGAGCGACGGTTGGACACGGGATCGACGGTAGTGGATCGATTACGAGTATACCATGTCAATTGCAAATCTATGGACACGGGATCGACGGTAGTGGATCGATTAGGGCATCGTTACGCGGCAA
TAGGCATGCGAGCGACGGTTGGACACGGGATCGACGGTAGTGGATCGATTTGTCAATTTCCGCCTGAATACTTACTAATAGGACACGGGATCGACGGTAGTGGATCGATTAGGGCATCGTTACGCGGCAA
TAGGCATGCGAGCGACGGTTGGACACGGGATCGACGGTAGTGGATCGATTGATTGAAAATGTAAAAAACCAGCAGAAGTGGGACACGGGATCGACGGTAGTGGATCGATTAGGGCATCGTTACGCGGCAA
TAGGCATGCGAGCGACGGTTGGACACGGGATCGACGGTAGTGGATCGATTGCTAATCAAAATTACATGCTTCAGTTTACAGGACACGGGATCGACGGTAGTGGATCGATTAGGGCATCGTTACGCGGCAA
TAGGCATGCGAGCGACGGTTGGACACGGGATCGACGGTAGTGGATCGATTCTACCTACAACAATGCAGCTTTGCTCAATTGGACACGGGATCGACGGTAGTGGATCGATTAGGGCATCGTTACGCGGCAA
TAGGCATGCGAGCGACGGTTGGACACGGGATCGACGGTAGTGGATCGATTGGAAAACGCTAAATCATCTTTTGCTATTAAGGACACGGGATCGACGGTAGTGGATCGATTAGGGCATCGTTACGCGGCAA
TAGGCATGCGAGCGACGGTTGGACACGGGATCGACGGTAGTGGATCGATTCCTGCCAAATTTACTTCCTGATTTTAGTAGGGACACGGGATCGACGGTAGTGGATCGATTAGGGCATCGTTACGCGGCAA
TAGGCATGCGAGCGACGGTTGGACACGGGATCGACGGTAGTGGATCGATTTCAGAGCAGTACGAAAAGTGTTCCTACTTTGGACACGGGATCGACGGTAGTGGATCGATTAGGGCATCGTTACGCGGCAA
TAGGCATGCGAGCGACGGTTGGACACGGGATCGACGGTAGTGGATCGATTGAATTTTCCAAATTTTTCAAAACCCCCAAAGGACACGGGATCGACGGTAGTGGATCGATTAGGGCATCGTTACGCGGCAA
TAGGCATGCGAGCGACGGTTGGACACGGGATCGACGGTAGTGGATCGATTGAATTTTTAGCAAAGCTTCAAAGATTCTAGGGACACGGGATCGACGGTAGTGGATCGATTAGGGCATCGTTACGCGGCAA
TAGGCATGCGAGCGACGGTTGGACACGGGATCGACGGTAGTGGATCGATTAAATACTATAGAACGTGCTAGAACTTCACAGGACACGGGATCGACGGTAGTGGATCGATTAGGGCATCGTTACGCGGCAA
TAGGCATGCGAGCGACGGTTGGACACGGGATCGACGGTAGTGGATCGATTAGATCTCTCAGAAAATTTCTGAAAAGTTCCGGACACGGGATCGACGGTAGTGGATCGATTAGGGCATCGTTACGCGGCAA
TAGGCATGCGAGCGACGGTTGGACACGGGATCGACGGTAGTGGATCGATTCTCTTTTATTTAGTGAGTTTTTCGTCTGAAGGACACGGGATCGACGGTAGTGGATCGATTAGGGCATCGTTACGCGGCAA
TAGGCATGCGAGCGACGGTTGGACACGGGATCGACGGTAGTGGATCGATTCCAACCGAGTTTCAAGCATATTTGATTTTTGGACACGGGATCGACGGTAGTGGATCGATTAGGGCATCGTTACGCGGCAA
TAGGCATGCGAGCGACGGTTGGACACGGGATCGACGGTAGTGGATCGATTACTTGGGATTTTAACAGTCTTTTTTGGAGTGGACACGGGATCGACGGTAGTGGATCGATTAGGGCATCGTTACGCGGCAA
TAGGCATGCGAGCGACGGTTGGACACGGGATCGACGGTAGTGGATCGATTTTCTCATATTTCCGGCAATTGGAGGAGTCCGGACACGGGATCGACGGTAGTGGATCGATTAGGGCATCGTTACGCGGCAA
TAGGCATGCGAGCGACGGTTGGACACGGGATCGACGGTAGTGGATCGATTGATATTTCGGTTACTTTGTTAACTGTTCCAGGACACGGGATCGACGGTAGTGGATCGATTAGGGCATCGTTACGCGGCAA
TAGGCATGCGAGCGACGGTTGGACACGGGATCGACGGTAGTGGATCGATTGTTCAATTTTCATTTCTGGTGTCTGGTATTGGACACGGGATCGACGGTAGTGGATCGATTAGGGCATCGTTACGCGGCAA
TAGGCATGCGAGCGACGGTTGGACACGGGATCGACGGTAGTGGATCGATTTCCAAGATCCATGTGTTGTGTCAAATGGATGGACACGGGATCGACGGTAGTGGATCGATTAGGGCATCGTTACGCGGCAA
TAGGCATGCGAGCGACGGTTGGACACGGGATCGACGGTAGTGGATCGATTTACTTGGACTTTACTGTATCGTATTCAAAAGGACACGGGATCGACGGTAGTGGATCGATTAGGGCATCGTTACGCGGCAA
TAGGCATGCGAGCGACGGTTGGACACGGGATCGACGGTAGTGGATCGATTTTTTTCACGGCTTTGTCATGTCCTCTCCAGGGACACGGGATCGACGGTAGTGGATCGATTAGGGCATCGTTACGCGGCAA
TAGGCATGCGAGCGACGGTTGGACACGGGATCGACGGTAGTGGATCGATTAAGCCCGACGTTCTTGTTCTATTTCCTACAGGACACGGGATCGACGGTAGTGGATCGATTAGGGCATCGTTACGCGGCAA
TAGGCATGCGAGCGACGGTTGGACACGGGATCGACGGTAGTGGATCGATTAGCTCTATTAGCCAATTGAAATGTTTTTGGGGACACGGGATCGACGGTAGTGGATCGATTAGGGCATCGTTACGCGGCAA
TAGGCATGCGAGCGACGGTTGGACACGGGATCGACGGTAGTGGATCGATTCGTACTTCCTTCTTATGAGACTCATACCTAGGACACGGGATCGACGGTAGTGGATCGATTAGGGCATCGTTACGCGGCAA
TAGGCATGCGAGCGACGGTTGGACACGGGATCGACGGTAGTGGATCGATTGTGAGAAATTGGGTTCTCATAATTATAGAAGGACACGGGATCGACGGTAGTGGATCGATTAGGGCATCGTTACGCGGCAA
TAGGCATGCGAGCGACGGTTGGACACGGGATCGACGGTAGTGGATCGATTCATAGACCTGAGTTATTTACTTCGAAGACAGGACACGGGATCGACGGTAGTGGATCGATTAGGGCATCGTTACGCGGCAA
TAGGCATGCGAGCGACGGTTGGACACGGGATCGACGGTAGTGGATCGATTTTTATAAACTGAAACTGAGGTTTCCTCCTCGGACACGGGATCGACGGTAGTGGATCGATTAGGGCATCGTTACGCGGCAA
TAGGCATGCGAGCGACGGTTGGACACGGGATCGACGGTAGTGGATCGATTCACTCAGTTCTGTTTTCGTGTCACATTTCCGGACACGGGATCGACGGTAGTGGATCGATTAGGGCATCGTTACGCGGCAA
TAGGCATGCGAGCGACGGTTGGACACGGGATCGACGGTAGTGGATCGATTTAAAAGTTGTTTTGTCAGAACATGGTACATGGACACGGGATCGACGGTAGTGGATCGATTAGGGCATCGTTACGCGGCAA
TAGGCATGCGAGCGACGGTTGGACACGGGATCGACGGTAGTGGATCGATTTAAAGTTTATCTACTAATCCTTTCCCCCTTGGACACGGGATCGACGGTAGTGGATCGATTAGGGCATCGTTACGCGGCAA
TAGGCATGCGAGCGACGGTTGGACACGGGATCGACGGTAGTGGATCGATTTGGCAATGGGTTGTTTCTTGCGGCTCCACTGGACACGGGATCGACGGTAGTGGATCGATTAGGGCATCGTTACGCGGCAA
TAGGCATGCGAGCGACGGTTGGACACGGGATCGACGGTAGTGGATCGATTCCTCCCCATACAACTCATCTGTTGTCGGGGGGACACGGGATCGACGGTAGTGGATCGATTAGGGCATCGTTACGCGGCAA
TAGGCATGCGAGCGACGGTTGGACACGGGATCGACGGTAGTGGATCGATTGTATTTATTTAACACAACATGACCAATCGAGGACACGGGATCGACGGTAGTGGATCGATTAGGGCATCGTTACGCGGCAA
TAGGCATGCGAGCGACGGTTGGACACGGGATCGACGGTAGTGGATCGATTAGTAACTTTTAAATCTAGACGAGATGTACTGGACACGGGATCGACGGTAGTGGATCGATTAGGGCATCGTTACGCGGCAA
TAGGCATGCGAGCGACGGTTGGACACGGGATCGACGGTAGTGGATCGATTCTAGAAAGTTTTTTCAGAACAATTCTACCAGGACACGGGATCGACGGTAGTGGATCGATTAGGGCATCGTTACGCGGCAA
TAGGCATGCGAGCGACGGTTGGACACGGGATCGACGGTAGTGGATCGATTGCCCACGTGTATTATTTAATCATATAGTTTGGACACGGGATCGACGGTAGTGGATCGATTAGGGCATCGTTACGCGGCAA
TAGGCATGCGAGCGACGGTTGGACACGGGATCGACGGTAGTGGATCGATTGCCCATTAATATCGAAATTCTGAAATCTCCGGACACGGGATCGACGGTAGTGGATCGATTAGGGCATCGTTACGCGGCAA
TAGGCATGCGAGCGACGGTTGGACACGGGATCGACGGTAGTGGATCGATTAAAACTACGTGCCACGCCTTGTCAAGGAGTGGACACGGGATCGACGGTAGTGGATCGATTAGGGCATCGTTACGCGGCAA
TAGGCATGCGAGCGACGGTTGGACACGGGATCGACGGTAGTGGATCGATTTCTGTTTTAGAGAAACACCCAAATTTTCAGGGACACGGGATCGACGGTAGTGGATCGATTAGGGCATCGTTACGCGGCAA
TAGGCATGCGAGCGACGGTTGGACACGGGATCGACGGTAGTGGATCGATTTTCGGTTTCAAAATCTCAAATTTCAGTCAAGGACACGGGATCGACGGTAGTGGATCGATTAGGGCATCGTTACGCGGCAA
TAGGCATGCGAGCGACGGTTGGACACGGGATCGACGGTAGTGGATCGATTGTATTTGAATCCAGTTATTAAAGCACCATTGGACACGGGATCGACGGTAGTGGATCGATTAGGGCATCGTTACGCGGCAA
TAGGCATGCGAGCGACGGTTGGACACGGGATCGACGGTAGTGGATCGATTAAGCTTCCAGATCTTTGCAACAAGTGTGTAGGACACGGGATCGACGGTAGTGGATCGATTAGGGCATCGTTACGCGGCAA
TAGGCATGCGAGCGACGGTTGGACACGGGATCGACGGTAGTGGATCGATTGTACCAATTGGTGTCAGCTCATCATGGAGCGGACACGGGATCGACGGTAGTGGATCGATTAGGGCATCGTTACGCGGCAA
TAGGCATGCGAGCGACGGTTGGACACGGGATCGACGGTAGTGGATCGATTGAGGCGGTTGAGGAGATGAACTTTGATGGGGGACACGGGATCGACGGTAGTGGATCGATTAGGGCATCGTTACGCGGCAA
TAGGCATGCGAGCGACGGTTGGACACGGGATCGACGGTAGTGGATCGATTAGTCAAAAAGCTCTCACCGTGGATGACAAAGGACACGGGATCGACGGTAGTGGATCGATTAGGGCATCGTTACGCGGCAA
TAGGCATGCGAGCGACGGTTGGACACGGGATCGACGGTAGTGGATCGATTAATTCTCAATGCGCGAACATCTTGCTCGACGGACACGGGATCGACGGTAGTGGATCGATTAGGGCATCGTTACGCGGCAA
TAGGCATGCGAGCGACGGTTGGACACGGGATCGACGGTAGTGGATCGATTACATATGAGTTTGACTTTTCCTCTCTGATGGGACACGGGATCGACGGTAGTGGATCGATTAGGGCATCGTTACGCGGCAA
TAGGCATGCGAGCGACGGTTGGACACGGGATCGACGGTAGTGGATCGATTTATGATGATTAGCGAATTAGCATAGCAACAGGACACGGGATCGACGGTAGTGGATCGATTAGGGCATCGTTACGCGGCAA
TAGGCATGCGAGCGACGGTTGGACACGGGATCGACGGTAGTGGATCGATTCCTTCTGATTAATTTTTGTATTCACTGGTCGGACACGGGATCGACGGTAGTGGATCGATTAGGGCATCGTTACGCGGCAA
TAGGCATGCGAGCGACGGTTGGACACGGGATCGACGGTAGTGGATCGATTCTTTTCTGTGAGTATCTCATCTTTAAATCTGGACACGGGATCGACGGTAGTGGATCGATTAGGGCATCGTTACGCGGCAA
TAGGCATGCGAGCGACGGTTGGACACGGGATCGACGGTAGTGGATCGATTCACGTGTCATTCTCAATTTTTTCATTAATCGGACACGGGATCGACGGTAGTGGATCGATTAGGGCATCGTTACGCGGCAA
TAGGCATGCGAGCGACGGTTGGACACGGGATCGACGGTAGTGGATCGATTGCATTTTTACAGACATCTGGGCTGCTCAAAGGACACGGGATCGACGGTAGTGGATCGATTAGGGCATCGTTACGCGGCAA
TAGGCATGCGAGCGACGGTTGGACACGGGATCGACGGTAGTGGATCGATTCTAGGTCTCACAATTGTTAAGGCGTTTTCTGGACACGGGATCGACGGTAGTGGATCGATTAGGGCATCGTTACGCGGCAA
TAGGCATGCGAGCGACGGTTGGACACGGGATCGACGGTAGTGGATCGATTCAAGAGTTCTAGGTCTAGGTCTAGGTCTAGGGACACGGGATCGACGGTAGTGGATCGATTAGGGCATCGTTACGCGGCAA
TAGGCATGCGAGCGACGGTTGGACACGGGATCGACGGTAGTGGATCGATTGCTTCTTTTGAGTTTATTGCCTTATGCAGTGGACACGGGATCGACGGTAGTGGATCGATTAGGGCATCGTTACGCGGCAA
TAGGCATGCGAGCGACGGTTGGACACGGGATCGACGGTAGTGGATCGATTATTTGCCTATTCTGCTTTATTTTTAGACCTGGACACGGGATCGACGGTAGTGGATCGATTAGGGCATCGTTACGCGGCAA
TAGGCATGCGAGCGACGGTTGGACACGGGATCGACGGTAGTGGATCGATTGTAGTGAATTTGTAGGAAAAACAATCTTGAGGACACGGGATCGACGGTAGTGGATCGATTAGGGCATCGTTACGCGGCAA
TAGGCATGCGAGCGACGGTTGGACACGGGATCGACGGTAGTGGATCGATTTAGAATGCCAATTGTTAGAGTATATAGGTAGGACACGGGATCGACGGTAGTGGATCGATTAGGGCATCGTTACGCGGCAA
TAGGCATGCGAGCGACGGTTGGACACGGGATCGACGGTAGTGGATCGATTCCTAGCTCTTTTTGATGGTTTTAATATGAAGGACACGGGATCGACGGTAGTGGATCGATTAGGGCATCGTTACGCGGCAA
TAGGCATGCGAGCGACGGTTGGACACGGGATCGACGGTAGTGGATCGATTACCTGATCGGGCAGAAGCGTCTTTTTAGGAGGACACGGGATCGACGGTAGTGGATCGATTAGGGCATCGTTACGCGGCAA
TAGGCATGCGAGCGACGGTTGGACACGGGATCGACGGTAGTGGATCGATTTATTTCGTTCAAATTTATGCGAGTGTACATGGACACGGGATCGACGGTAGTGGATCGATTAGGGCATCGTTACGCGGCAA
TAGGCATGCGAGCGACGGTTGGACACGGGATCGACGGTAGTGGATCGATTTAACCGTTTGCCCTCTCTCCTTCTGTTGTAGGACACGGGATCGACGGTAGTGGATCGATTAGGGCATCGTTACGCGGCAA
TAGGCATGCGAGCGACGGTTGGACACGGGATCGACGGTAGTGGATCGATTTACGACTAATAGATGTCCAAGCAAGAGCCTGGACACGGGATCGACGGTAGTGGATCGATTAGGGCATCGTTACGCGGCAA
TAGGCATGCGAGCGACGGTTGGACACGGGATCGACGGTAGTGGATCGATTCTAATTCTGATTGTTTGTGATATTGTTACGGGACACGGGATCGACGGTAGTGGATCGATTAGGGCATCGTTACGCGGCAA
TAGGCATGCGAGCGACGGTTGGACACGGGATCGACGGTAGTGGATCGATTCTGGAATCATTCAACAAACACGTGTTCTTTGGACACGGGATCGACGGTAGTGGATCGATTAGGGCATCGTTACGCGGCAA
TAGGCATGCGAGCGACGGTTGGACACGGGATCGACGGTAGTGGATCGATTGCTATTGAAGCTGTGAAAGATGAAATCGCCGGACACGGGATCGACGGTAGTGGATCGATTAGGGCATCGTTACGCGGCAA
TAGGCATGCGAGCGACGGTTGGACACGGGATCGACGGTAGTGGATCGATTTGTGAAGCAATACATAAACAATCTCGATAAGGACACGGGATCGACGGTAGTGGATCGATTAGGGCATCGTTACGCGGCAA
TAGGCATGCGAGCGACGGTTGGACACGGGATCGACGGTAGTGGATCGATTTATTTTCACGCAGCACAGTCCCAATGCCACGGACACGGGATCGACGGTAGTGGATCGATTAGGGCATCGTTACGCGGCAA
TAGGCATGCGAGCGACGGTTGGACACGGGATCGACGGTAGTGGATCGATTTACCGATACGCTCTCAAAAATGCCAAGGAGGGACACGGGATCGACGGTAGTGGATCGATTAGGGCATCGTTACGCGGCAA
TAGGCATGCGAGCGACGGTTGGACACGGGATCGACGGTAGTGGATCGATTAATAATTTACTTTCAGCAATACCTCTACCGGGACACGGGATCGACGGTAGTGGATCGATTAGGGCATCGTTACGCGGCAA
TAGGCATGCGAGCGACGGTTGGACACGGGATCGACGGTAGTGGATCGATTCACAGTAAAAAATTCCAGAGCTAATGTAGTGGACACGGGATCGACGGTAGTGGATCGATTAGGGCATCGTTACGCGGCAA
TAGGCATGCGAGCGACGGTTGGACACGGGATCGACGGTAGTGGATCGATTGACCTAGATCTAGATCCCTCTGAAACCATTGGACACGGGATCGACGGTAGTGGATCGATTAGGGCATCGTTACGCGGCAA
TAGGCATGCGAGCGACGGTTGGACACGGGATCGACGGTAGTGGATCGATTTTTCACCTAGACCTAAACCTAGACCCAGACGGACACGGGATCGACGGTAGTGGATCGATTAGGGCATCGTTACGCGGCAA
TAGGCATGCGAGCGACGGTTGGACACGGGATCGACGGTAGTGGATCGATTCTGAGAGGAATCGAGACTAGTCATGTAAGTGGACACGGGATCGACGGTAGTGGATCGATTAGGGCATCGTTACGCGGCAA
TAGGCATGCGAGCGACGGTTGGACACGGGATCGACGGTAGTGGATCGATTTCGTGACAAACTAAATGAAGACGAGATCATGGACACGGGATCGACGGTAGTGGATCGATTAGGGCATCGTTACGCGGCAA
TAGGCATGCGAGCGACGGTTGGACACGGGATCGACGGTAGTGGATCGATTTTCACTACTACAACTATAACATGCATCTGGGGACACGGGATCGACGGTAGTGGATCGATTAGGGCATCGTTACGCGGCAA
TAGGCATGCGAGCGACGGTTGGACACGGGATCGACGGTAGTGGATCGATTGGGGTCAGTCCCGTCTATGCCCATTTCTTGGGACACGGGATCGACGGTAGTGGATCGATTAGGGCATCGTTACGCGGCAA
TAGGCATGCGAGCGACGGTTGGACACGGGATCGACGGTAGTGGATCGATTCCGGCCCTGCTCACAACGAATGGCAGAATGGGACACGGGATCGACGGTAGTGGATCGATTAGGGCATCGTTACGCGGCAA
TAGGCATGCGAGCGACGGTTGGACACGGGATCGACGGTAGTGGATCGATTTCAAAAAGCATGACGTAATCTGATCGGCTCGGACACGGGATCGACGGTAGTGGATCGATTAGGGCATCGTTACGCGGCAA
TAGGCATGCGAGCGACGGTTGGACACGGGATCGACGGTAGTGGATCGATTCTCTAGAGAAAAGTCTGTATCACAAAAATCGGACACGGGATCGACGGTAGTGGATCGATTAGGGCATCGTTACGCGGCAA
TAGGCATGCGAGCGACGGTTGGACACGGGATCGACGGTAGTGGATCGATTGCGAATATCGTAATATAACAAGAAACTTGTGGACACGGGATCGACGGTAGTGGATCGATTAGGGCATCGTTACGCGGCAA
TAGGCATGCGAGCGACGGTTGGACACGGGATCGACGGTAGTGGATCGATTTGAATCAAAATTTAAGCACCAAGATCATACGGACACGGGATCGACGGTAGTGGATCGATTAGGGCATCGTTACGCGGCAA
TAGGCATGCGAGCGACGGTTGGACACGGGATCGACGGTAGTGGATCGATTTAAATATTATGCTACATCGGTAGATTACCGGGACACGGGATCGACGGTAGTGGATCGATTAGGGCATCGTTACGCGGCAA
TAGGCATGCGAGCGACGGTTGGACACGGGATCGACGGTAGTGGATCGATTTAGCTCAAATTTTTAGCTCTGCAAATGTTTGGACACGGGATCGACGGTAGTGGATCGATTAGGGCATCGTTACGCGGCAA
TAGGCATGCGAGCGACGGTTGGACACGGGATCGACGGTAGTGGATCGATTTCGTTAGTTGCTAAGGTTTTTGAGTAATTTGGACACGGGATCGACGGTAGTGGATCGATTAGGGCATCGTTACGCGGCAA
TAGGCATGCGAGCGACGGTTGGACACGGGATCGACGGTAGTGGATCGATTATTGTGGAAAAAGAAAGGAAGTGATGTAACGGACACGGGATCGACGGTAGTGGATCGATTAGGGCATCGTTACGCGGCAA
TAGGCATGCGAGCGACGGTTGGACACGGGATCGACGGTAGTGGATCGATTCTAAATAACTCTTTTTCTTTTCTTTTGCGCGGACACGGGATCGACGGTAGTGGATCGATTAGGGCATCGTTACGCGGCAA
TAGGCATGCGAGCGACGGTTGGACACGGGATCGACGGTAGTGGATCGATTTGTAAATCCTTATCAAGCCTATGCCAAAGCGGACACGGGATCGACGGTAGTGGATCGATTAGGGCATCGTTACGCGGCAA
TAGGCATGCGAGCGACGGTTGGACACGGGATCGACGGTAGTGGATCGATTATTTGAATAAATGATAGGAAATCCCCAATCGGACACGGGATCGACGGTAGTGGATCGATTAGGGCATCGTTACGCGGCAA
TAGGCATGCGAGCGACGGTTGGACACGGGATCGACGGTAGTGGATCGATTGAGTAATAGATTGCAGATTGCCAAATTGATGGACACGGGATCGACGGTAGTGGATCGATTAGGGCATCGTTACGCGGCAA
TAGGCATGCGAGCGACGGTTGGACACGGGATCGACGGTAGTGGATCGATTACTGTTAACCTACTGATGTGGAGGAGATATGGACACGGGATCGACGGTAGTGGATCGATTAGGGCATCGTTACGCGGCAA
TAGGCATGCGAGCGACGGTTGGACACGGGATCGACGGTAGTGGATCGATTATCAAAGAAAAGTGACAGAAAACTTACGAAGGACACGGGATCGACGGTAGTGGATCGATTAGGGCATCGTTACGCGGCAA
TAGGCATGCGAGCGACGGTTGGACACGGGATCGACGGTAGTGGATCGATTCATATGCATTTTACGAACTGAAACAACAATGGACACGGGATCGACGGTAGTGGATCGATTAGGGCATCGTTACGCGGCAA
TAGGCATGCGAGCGACGGTTGGACACGGGATCGACGGTAGTGGATCGATTCAAGAATCATCAGAAAAATGATCGAGACAAGGACACGGGATCGACGGTAGTGGATCGATTAGGGCATCGTTACGCGGCAA
TAGGCATGCGAGCGACGGTTGGACACGGGATCGACGGTAGTGGATCGATTTCATCGGTTTGATACTGAGCACAGAAAAATGGACACGGGATCGACGGTAGTGGATCGATTAGGGCATCGTTACGCGGCAA
TAGGCATGCGAGCGACGGTTGGACACGGGATCGACGGTAGTGGATCGATTAAGCTGTGCACAAAACTCGTCATGAGCCTCGGACACGGGATCGACGGTAGTGGATCGATTAGGGCATCGTTACGCGGCAA
TAGGCATGCGAGCGACGGTTGGACACGGGATCGACGGTAGTGGATCGATTGATACTCATTAAATTCCTTAGCCATTTTCTGGACACGGGATCGACGGTAGTGGATCGATTAGGGCATCGTTACGCGGCAA
TAGGCATGCGAGCGACGGTTGGACACGGGATCGACGGTAGTGGATCGATTCTGCTATTTCATATTTCTTAGCCACCTCTCGGACACGGGATCGACGGTAGTGGATCGATTAGGGCATCGTTACGCGGCAA
TAGGCATGCGAGCGACGGTTGGACACGGGATCGACGGTAGTGGATCGATTTTTTCACATTAACTCACCAGTTCATTCATAGGACACGGGATCGACGGTAGTGGATCGATTAGGGCATCGTTACGCGGCAA
TAGGCATGCGAGCGACGGTTGGACACGGGATCGACGGTAGTGGATCGATTCCATCTTGAATAATCTGAAAATTCCCAATTGGACACGGGATCGACGGTAGTGGATCGATTAGGGCATCGTTACGCGGCAA
TAGGCATGCGAGCGACGGTTGGACACGGGATCGACGGTAGTGGATCGATTACGCTCCGTGGAAACTGAATTTTGAAATTCGGACACGGGATCGACGGTAGTGGATCGATTAGGGCATCGTTACGCGGCAA
TAGGCATGCGAGCGACGGTTGGACACGGGATCGACGGTAGTGGATCGATTGCGGTATTGAGGGGAACGTGTAAAAATACAGGACACGGGATCGACGGTAGTGGATCGATTAGGGCATCGTTACGCGGCAA
TAGGCATGCGAGCGACGGTTGGACACGGGATCGACGGTAGTGGATCGATTGTTTGCTCATTCATGTACACATTGAAACTTGGACACGGGATCGACGGTAGTGGATCGATTAGGGCATCGTTACGCGGCAA
TAGGCATGCGAGCGACGGTTGGACACGGGATCGACGGTAGTGGATCGATTAGTTTGATTGTCCATGCACATTGGTTCTCCGGACACGGGATCGACGGTAGTGGATCGATTAGGGCATCGTTACGCGGCAA
TAGGCATGCGAGCGACGGTTGGACACGGGATCGACGGTAGTGGATCGATTTTTTGTAATGAGGATTAAGCAATGTCAAGCGGACACGGGATCGACGGTAGTGGATCGATTAGGGCATCGTTACGCGGCAA
TAGGCATGCGAGCGACGGTTGGACACGGGATCGACGGTAGTGGATCGATTGGTGCACCAAAGTCCCCATTGCATTTGATAGGACACGGGATCGACGGTAGTGGATCGATTAGGGCATCGTTACGCGGCAA
TAGGCATGCGAGCGACGGTTGGACACGGGATCGACGGTAGTGGATCGATTCGGAGGAAACACTTGACAATGGACACCCCAGGACACGGGATCGACGGTAGTGGATCGATTAGGGCATCGTTACGCGGCAA
TAGGCATGCGAGCGACGGTTGGACACGGGATCGACGGTAGTGGATCGATTGGGATCTACTCTTCCACCAGTCGTCGCTATGGACACGGGATCGACGGTAGTGGATCGATTAGGGCATCGTTACGCGGCAA
TAGGCATGCGAGCGACGGTTGGACACGGGATCGACGGTAGTGGATCGATTTATTGTAATAGTCTTTTGGGCACTTAGATCGGACACGGGATCGACGGTAGTGGATCGATTAGGGCATCGTTACGCGGCAA
TAGGCATGCGAGCGACGGTTGGACACGGGATCGACGGTAGTGGATCGATTTGTTTTAAATGTGTCATATACAATCCGTCAGGACACGGGATCGACGGTAGTGGATCGATTAGGGCATCGTTACGCGGCAA
TAGGCATGCGAGCGACGGTTGGACACGGGATCGACGGTAGTGGATCGATTAGAAATATCAGAAAGAGCGCAGAGGGTTGCGGACACGGGATCGACGGTAGTGGATCGATTAGGGCATCGTTACGCGGCAA
TAGGCATGCGAGCGACGGTTGGACACGGGATCGACGGTAGTGGATCGATTATACGTTTCAGGAAATTGATCGAGGTATTTGGACACGGGATCGACGGTAGTGGATCGATTAGGGCATCGTTACGCGGCAA
TAGGCATGCGAGCGACGGTTGGACACGGGATCGACGGTAGTGGATCGATTTTTGAAATTTTACATGGAAGCTTCTCAGTGGGACACGGGATCGACGGTAGTGGATCGATTAGGGCATCGTTACGCGGCAA
TAGGCATGCGAGCGACGGTTGGACACGGGATCGACGGTAGTGGATCGATTAATCTTTCTGAAACAAAGAATACAGAGGTGGGACACGGGATCGACGGTAGTGGATCGATTAGGGCATCGTTACGCGGCAA
TAGGCATGCGAGCGACGGTTGGACACGGGATCGACGGTAGTGGATCGATTATTGTTGGAGAATACTCTTTATATCTCGGCGGACACGGGATCGACGGTAGTGGATCGATTAGGGCATCGTTACGCGGCAA
TAGGCATGCGAGCGACGGTTGGACACGGGATCGACGGTAGTGGATCGATTGAAAACTCGAATTTTCCTGCAAAAAAGAGGGGACACGGGATCGACGGTAGTGGATCGATTAGGGCATCGTTACGCGGCAA
TAGGCATGCGAGCGACGGTTGGACACGGGATCGACGGTAGTGGATCGATTATGATTTGTATGTGTCTCGACGCGCCTCGTGGACACGGGATCGACGGTAGTGGATCGATTAGGGCATCGTTACGCGGCAA
TAGGCATGCGAGCGACGGTTGGACACGGGATCGACGGTAGTGGATCGATTGTCGGTTATCTCAGTAAATTTTTACTCAATGGACACGGGATCGACGGTAGTGGATCGATTAGGGCATCGTTACGCGGCAA
TAGGCATGCGAGCGACGGTTGGACACGGGATCGACGGTAGTGGATCGATTTTCAAATTGAGTGAGTAATAAGCGCTCAAAGGACACGGGATCGACGGTAGTGGATCGATTAGGGCATCGTTACGCGGCAA
TAGGCATGCGAGCGACGGTTGGACACGGGATCGACGGTAGTGGATCGATTGGCAAAATTTTTACACCAGACCAAACCACTGGACACGGGATCGACGGTAGTGGATCGATTAGGGCATCGTTACGCGGCAA
TAGGCATGCGAGCGACGGTTGGACACGGGATCGACGGTAGTGGATCGATTTCCAGGTTTTTAATATTACAGTACACCTCGGGACACGGGATCGACGGTAGTGGATCGATTAGGGCATCGTTACGCGGCAA
TAGGCATGCGAGCGACGGTTGGACACGGGATCGACGGTAGTGGATCGATTCTTCATTTGAGTTTTACCATCAATAAATGGGGACACGGGATCGACGGTAGTGGATCGATTAGGGCATCGTTACGCGGCAA
TAGGCATGCGAGCGACGGTTGGACACGGGATCGACGGTAGTGGATCGATTTACATGGCTAAACAACTGCTCAACTATTTGGGACACGGGATCGACGGTAGTGGATCGATTAGGGCATCGTTACGCGGCAA
TAGGCATGCGAGCGACGGTTGGACACGGGATCGACGGTAGTGGATCGATTTAATGGATATCCACCGTTCTTCTGATGGCTGGACACGGGATCGACGGTAGTGGATCGATTAGGGCATCGTTACGCGGCAA
TAGGCATGCGAGCGACGGTTGGACACGGGATCGACGGTAGTGGATCGATTAATCAAACATGCTTTCGAATCAATGCTTATGGACACGGGATCGACGGTAGTGGATCGATTAGGGCATCGTTACGCGGCAA
TAGGCATGCGAGCGACGGTTGGACACGGGATCGACGGTAGTGGATCGATTGAAAGCAAATAAATACCCTTCAGTTTTTCAGGACACGGGATCGACGGTAGTGGATCGATTAGGGCATCGTTACGCGGCAA
TAGGCATGCGAGCGACGGTTGGACACGGGATCGACGGTAGTGGATCGATTAAAACGTGATCCGATCCGTGGAAGGTCATTGGACACGGGATCGACGGTAGTGGATCGATTAGGGCATCGTTACGCGGCAA
TAGGCATGCGAGCGACGGTTGGACACGGGATCGACGGTAGTGGATCGATTCTTTGTCCGGAAATTATGACAAATCTAAAAGGACACGGGATCGACGGTAGTGGATCGATTAGGGCATCGTTACGCGGCAA
TAGGCATGCGAGCGACGGTTGGACACGGGATCGACGGTAGTGGATCGATTATTACTTTGGATTTCCTGAAAAGCTCATATGGACACGGGATCGACGGTAGTGGATCGATTAGGGCATCGTTACGCGGCAA
TAGGCATGCGAGCGACGGTTGGACACGGGATCGACGGTAGTGGATCGATTATTGCACTGTCAACTTTTTGCCGCACACCCGGACACGGGATCGACGGTAGTGGATCGATTAGGGCATCGTTACGCGGCAA
TAGGCATGCGAGCGACGGTTGGACACGGGATCGACGGTAGTGGATCGATTAGTATCTCTGCTTAAGCATCAAAATAACTCGGACACGGGATCGACGGTAGTGGATCGATTAGGGCATCGTTACGCGGCAA
TAGGCATGCGAGCGACGGTTGGACACGGGATCGACGGTAGTGGATCGATTCACTAATCTGGTTTCTAAATAAGTTCAGTGGGACACGGGATCGACGGTAGTGGATCGATTAGGGCATCGTTACGCGGCAA
TAGGCATGCGAGCGACGGTTGGACACGGGATCGACGGTAGTGGATCGATTCTCGGAAAAAATTGATGCTTTTTGATGTTTGGACACGGGATCGACGGTAGTGGATCGATTAGGGCATCGTTACGCGGCAA
TAGGCATGCGAGCGACGGTTGGACACGGGATCGACGGTAGTGGATCGATTGAGAAAAAACCGATATTTTGGAAGGAAAATGGACACGGGATCGACGGTAGTGGATCGATTAGGGCATCGTTACGCGGCAA
TAGGCATGCGAGCGACGGTTGGACACGGGATCGACGGTAGTGGATCGATTCGTCCCGGAGAACGTCCAGTGGCTCACGGGGGACACGGGATCGACGGTAGTGGATCGATTAGGGCATCGTTACGCGGCAA
TAGGCATGCGAGCGACGGTTGGACACGGGATCGACGGTAGTGGATCGATTTCGAAATCGAATTGTGGTACAAGAAGAGTGGGACACGGGATCGACGGTAGTGGATCGATTAGGGCATCGTTACGCGGCAA
TAGGCATGCGAGCGACGGTTGGACACGGGATCGACGGTAGTGGATCGATTTTGCAAGCGTCAATCTCGGTCGAACGAAATGGACACGGGATCGACGGTAGTGGATCGATTAGGGCATCGTTACGCGGCAA
TAGGCATGCGAGCGACGGTTGGACACGGGATCGACGGTAGTGGATCGATTAGTGGAATTGATTGCTCAATTGCTGCTATAGGACACGGGATCGACGGTAGTGGATCGATTAGGGCATCGTTACGCGGCAA
TAGGCATGCGAGCGACGGTTGGACACGGGATCGACGGTAGTGGATCGATTTGGAATTGATGTGACGCATCCCACCTCAAAGGACACGGGATCGACGGTAGTGGATCGATTAGGGCATCGTTACGCGGCAA
TAGGCATGCGAGCGACGGTTGGACACGGGATCGACGGTAGTGGATCGATTAAAAGCGAAAAGCGAAACTGACAATGTATGGGACACGGGATCGACGGTAGTGGATCGATTAGGGCATCGTTACGCGGCAA
TAGGCATGCGAGCGACGGTTGGACACGGGATCGACGGTAGTGGATCGATTGAAATGGCAGAAACTTCACCGGAAGAGAAGGGACACGGGATCGACGGTAGTGGATCGATTAGGGCATCGTTACGCGGCAA
TAGGCATGCGAGCGACGGTTGGACACGGGATCGACGGTAGTGGATCGATTGGGTGGAGTCAATCAGGAGCTCGAGTGGTCGGACACGGGATCGACGGTAGTGGATCGATTAGGGCATCGTTACGCGGCAA
TAGGCATGCGAGCGACGGTTGGACACGGGATCGACGGTAGTGGATCGATTCGTCTTACTTTCAATCAAATTGCATTGAAAGGACACGGGATCGACGGTAGTGGATCGATTAGGGCATCGTTACGCGGCAA
TAGGCATGCGAGCGACGGTTGGACACGGGATCGACGGTAGTGGATCGATTTGCGCTGACTTTGCTGAGAGAAACAAAGTCGGACACGGGATCGACGGTAGTGGATCGATTAGGGCATCGTTACGCGGCAA
TAGGCATGCGAGCGACGGTTGGACACGGGATCGACGGTAGTGGATCGATTACCAACACATTACTTCAGAAACTGTCAGAAGGACACGGGATCGACGGTAGTGGATCGATTAGGGCATCGTTACGCGGCAA
TAGGCATGCGAGCGACGGTTGGACACGGGATCGACGGTAGTGGATCGATTCAAATTTGCAATCACGATTTAGGTGTTGCTGGACACGGGATCGACGGTAGTGGATCGATTAGGGCATCGTTACGCGGCAA
TAGGCATGCGAGCGACGGTTGGACACGGGATCGACGGTAGTGGATCGATTACGAAGACAGAATGCTTATGGTTTCGTAAAGGACACGGGATCGACGGTAGTGGATCGATTAGGGCATCGTTACGCGGCAA
TAGGCATGCGAGCGACGGTTGGACACGGGATCGACGGTAGTGGATCGATTACAATCAGAAAACTCTGCTGTTCATCATCAGGACACGGGATCGACGGTAGTGGATCGATTAGGGCATCGTTACGCGGCAA
TAGGCATGCGAGCGACGGTTGGACACGGGATCGACGGTAGTGGATCGATTGCCAAGGATATGTTTGAACGTCTTGCCGACGGACACGGGATCGACGGTAGTGGATCGATTAGGGCATCGTTACGCGGCAA
TAGGCATGCGAGCGACGGTTGGACACGGGATCGACGGTAGTGGATCGATTCGCAAGCAACTTCACAGCCTGTGCACAACAGGACACGGGATCGACGGTAGTGGATCGATTAGGGCATCGTTACGCGGCAA
TAGGCATGCGAGCGACGGTTGGACACGGGATCGACGGTAGTGGATCGATTAGTTCTATGGAAACTGCCAACTCCGGAATGGGACACGGGATCGACGGTAGTGGATCGATTAGGGCATCGTTACGCGGCAA
TAGGCATGCGAGCGACGGTTGGACACGGGATCGACGGTAGTGGATCGATTGGATCTAGGATCTAGAAATCTGATATAGAAGGACACGGGATCGACGGTAGTGGATCGATTAGGGCATCGTTACGCGGCAA
TAGGCATGCGAGCGACGGTTGGACACGGGATCGACGGTAGTGGATCGATTACGTCTACTACAAGTGAGGATCTAGGATCTGGACACGGGATCGACGGTAGTGGATCGATTAGGGCATCGTTACGCGGCAA
TAGGCATGCGAGCGACGGTTGGACACGGGATCGACGGTAGTGGATCGATTGTATTTTTCCTTATCCAAACCAATGAACTTGGACACGGGATCGACGGTAGTGGATCGATTAGGGCATCGTTACGCGGCAA
TAGGCATGCGAGCGACGGTTGGACACGGGATCGACGGTAGTGGATCGATTCATTTATGACGTCACAACTGCATTAAAATAGGACACGGGATCGACGGTAGTGGATCGATTAGGGCATCGTTACGCGGCAA
TAGGCATGCGAGCGACGGTTGGACACGGGATCGACGGTAGTGGATCGATTGACCGAAAATCGTAATGAAACGTTTTTTAAGGACACGGGATCGACGGTAGTGGATCGATTAGGGCATCGTTACGCGGCAA
TAGGCATGCGAGCGACGGTTGGACACGGGATCGACGGTAGTGGATCGATTGGGAAACAATTAAAAACCATTTATGTTGTGGGACACGGGATCGACGGTAGTGGATCGATTAGGGCATCGTTACGCGGCAA
TAGGCATGCGAGCGACGGTTGGACACGGGATCGACGGTAGTGGATCGATTAGAGATCATTAAAGCTGGACCACGACCTGTGGACACGGGATCGACGGTAGTGGATCGATTAGGGCATCGTTACGCGGCAA
TAGGCATGCGAGCGACGGTTGGACACGGGATCGACGGTAGTGGATCGATTCACATTCTGCGATGCGATTACAAAAATTTAGGACACGGGATCGACGGTAGTGGATCGATTAGGGCATCGTTACGCGGCAA
TAGGCATGCGAGCGACGGTTGGACACGGGATCGACGGTAGTGGATCGATTTGTTCTCTCTTTTTCTGGGCACATCAGCAAGGACACGGGATCGACGGTAGTGGATCGATTAGGGCATCGTTACGCGGCAA
TAGGCATGCGAGCGACGGTTGGACACGGGATCGACGGTAGTGGATCGATTCAAATCTACAAATGAACAGGACTGTAGTCAGGACACGGGATCGACGGTAGTGGATCGATTAGGGCATCGTTACGCGGCAA
TAGGCATGCGAGCGACGGTTGGACACGGGATCGACGGTAGTGGATCGATTAAAATGCCAAGGAAAGTCAATCCGATGTGTGGACACGGGATCGACGGTAGTGGATCGATTAGGGCATCGTTACGCGGCAA
TAGGCATGCGAGCGACGGTTGGACACGGGATCGACGGTAGTGGATCGATTGATATTGTTAAAACTGTGAATCCAGAAACTGGACACGGGATCGACGGTAGTGGATCGATTAGGGCATCGTTACGCGGCAA
TAGGCATGCGAGCGACGGTTGGACACGGGATCGACGGTAGTGGATCGATTGACTACTGTAGAACCGGCACAAAGTTCTGAGGACACGGGATCGACGGTAGTGGATCGATTAGGGCATCGTTACGCGGCAA
TAGGCATGCGAGCGACGGTTGGACACGGGATCGACGGTAGTGGATCGATTATCTGAAGAGCATCAAGACTTCTGAAATGGGGACACGGGATCGACGGTAGTGGATCGATTAGGGCATCGTTACGCGGCAA
TAGGCATGCGAGCGACGGTTGGACACGGGATCGACGGTAGTGGATCGATTTATGTAGAAACTATTGAACAAATCCCTGAGGGACACGGGATCGACGGTAGTGGATCGATTAGGGCATCGTTACGCGGCAA
TAGGCATGCGAGCGACGGTTGGACACGGGATCGACGGTAGTGGATCGATTAGCTGTAGGAGGAGAGTTAAGTCCTGGTGAGGACACGGGATCGACGGTAGTGGATCGATTAGGGCATCGTTACGCGGCAA
TAGGCATGCGAGCGACGGTTGGACACGGGATCGACGGTAGTGGATCGATTTAAAGAAGACCATGATCCTTGATACCGTATGGACACGGGATCGACGGTAGTGGATCGATTAGGGCATCGTTACGCGGCAA
TAGGCATGCGAGCGACGGTTGGACACGGGATCGACGGTAGTGGATCGATTACAAGAAGATCATAATGCTGATGATAATGCGGACACGGGATCGACGGTAGTGGATCGATTAGGGCATCGTTACGCGGCAA
TAGGCATGCGAGCGACGGTTGGACACGGGATCGACGGTAGTGGATCGATTAAAGCAAAACTGCTGGAAGCGAATCTGCTGGGACACGGGATCGACGGTAGTGGATCGATTAGGGCATCGTTACGCGGCAA
TAGGCATGCGAGCGACGGTTGGACACGGGATCGACGGTAGTGGATCGATTCTTGCTAGAAAAGGGAAAGATGATGTGAAAGGACACGGGATCGACGGTAGTGGATCGATTAGGGCATCGTTACGCGGCAA
TAGGCATGCGAGCGACGGTTGGACACGGGATCGACGGTAGTGGATCGATTGACACGATTTTTTCAAAGAGTGGAAGAACCGGACACGGGATCGACGGTAGTGGATCGATTAGGGCATCGTTACGCGGCAA
TAGGCATGCGAGCGACGGTTGGACACGGGATCGACGGTAGTGGATCGATTGCACGTACATCATGGTTCAGAAACGTCATAGGACACGGGATCGACGGTAGTGGATCGATTAGGGCATCGTTACGCGGCAA
TAGGCATGCGAGCGACGGTTGGACACGGGATCGACGGTAGTGGATCGATTGAACGGGGAGCGGCAGAGCCAGAGCCCACGGGACACGGGATCGACGGTAGTGGATCGATTAGGGCATCGTTACGCGGCAA
TAGGCATGCGAGCGACGGTTGGACACGGGATCGACGGTAGTGGATCGATTTTTGAAGCGTGAAGTGCGAAAGTTCTTAGAGGACACGGGATCGACGGTAGTGGATCGATTAGGGCATCGTTACGCGGCAA
TAGGCATGCGAGCGACGGTTGGACACGGGATCGACGGTAGTGGATCGATTGCGATTCAGAGATGTTACGTGTTTGTCACGGGACACGGGATCGACGGTAGTGGATCGATTAGGGCATCGTTACGCGGCAA
TAGGCATGCGAGCGACGGTTGGACACGGGATCGACGGTAGTGGATCGATTAGCACACATTGTGATCTATCGTGACGGAGTGGACACGGGATCGACGGTAGTGGATCGATTAGGGCATCGTTACGCGGCAA
TAGGCATGCGAGCGACGGTTGGACACGGGATCGACGGTAGTGGATCGATTAAATTTTTCAGAACACCGATAATCTAGTGCGGACACGGGATCGACGGTAGTGGATCGATTAGGGCATCGTTACGCGGCAA
TAGGCATGCGAGCGACGGTTGGACACGGGATCGACGGTAGTGGATCGATTGTCTCGACTCAAAACGTTTTTGTTTAATTTGGACACGGGATCGACGGTAGTGGATCGATTAGGGCATCGTTACGCGGCAA
TAGGCATGCGAGCGACGGTTGGACACGGGATCGACGGTAGTGGATCGATTGAGCTACTCAAAGAACTTGCAGAAGTGAGTGGACACGGGATCGACGGTAGTGGATCGATTAGGGCATCGTTACGCGGCAA
TAGGCATGCGAGCGACGGTTGGACACGGGATCGACGGTAGTGGATCGATTATTTTTGTCAGCATCCTGTCATCATCCTCAGGACACGGGATCGACGGTAGTGGATCGATTAGGGCATCGTTACGCGGCAA
TAGGCATGCGAGCGACGGTTGGACACGGGATCGACGGTAGTGGATCGATTCAAATCTAATGCGGTTCATCCACAAAATTAGGACACGGGATCGACGGTAGTGGATCGATTAGGGCATCGTTACGCGGCAA
TAGGCATGCGAGCGACGGTTGGACACGGGATCGACGGTAGTGGATCGATTGAAATTATCGATAACTGTATTGCACAAATGGGACACGGGATCGACGGTAGTGGATCGATTAGGGCATCGTTACGCGGCAA
TAGGCATGCGAGCGACGGTTGGACACGGGATCGACGGTAGTGGATCGATTTCCAAGTTCTTATGACATCGTTTGATTTTAGGACACGGGATCGACGGTAGTGGATCGATTAGGGCATCGTTACGCGGCAA
TAGGCATGCGAGCGACGGTTGGACACGGGATCGACGGTAGTGGATCGATTTTGTCGTACTTAGGGTGCAACAAACGAAATGGACACGGGATCGACGGTAGTGGATCGATTAGGGCATCGTTACGCGGCAA
TAGGCATGCGAGCGACGGTTGGACACGGGATCGACGGTAGTGGATCGATTGGATTTAGTGGGAACACCTTTGATTATTCAGGACACGGGATCGACGGTAGTGGATCGATTAGGGCATCGTTACGCGGCAA
TAGGCATGCGAGCGACGGTTGGACACGGGATCGACGGTAGTGGATCGATTCTTTGATTTTTATGATGACTACTGGAATCAGGACACGGGATCGACGGTAGTGGATCGATTAGGGCATCGTTACGCGGCAA
TAGGCATGCGAGCGACGGTTGGACACGGGATCGACGGTAGTGGATCGATTACAGTTTTTCTTAGCTTGGACACGGATATAGGACACGGGATCGACGGTAGTGGATCGATTAGGGCATCGTTACGCGGCAA
TAGGCATGCGAGCGACGGTTGGACACGGGATCGACGGTAGTGGATCGATTCTAATTCTCGCACGTTTCAGATTAATTTAAGGACACGGGATCGACGGTAGTGGATCGATTAGGGCATCGTTACGCGGCAA
TAGGCATGCGAGCGACGGTTGGACACGGGATCGACGGTAGTGGATCGATTCAAGCTGGTATGTCAATGTCAATTATATAAGGACACGGGATCGACGGTAGTGGATCGATTAGGGCATCGTTACGCGGCAA
TAGGCATGCGAGCGACGGTTGGACACGGGATCGACGGTAGTGGATCGATTTTTTTTGGCAGACGATAGCTGTAGTTGTGTGGACACGGGATCGACGGTAGTGGATCGATTAGGGCATCGTTACGCGGCAA
TAGGCATGCGAGCGACGGTTGGACACGGGATCGACGGTAGTGGATCGATTACATTTACCATCGGCTCAGGAAAACAAGCCGGACACGGGATCGACGGTAGTGGATCGATTAGGGCATCGTTACGCGGCAA
TAGGCATGCGAGCGACGGTTGGACACGGGATCGACGGTAGTGGATCGATTTTCCAATAATGACCAGTGTGCGTAAACTTTGGACACGGGATCGACGGTAGTGGATCGATTAGGGCATCGTTACGCGGCAA
TAGGCATGCGAGCGACGGTTGGACACGGGATCGACGGTAGTGGATCGATTAGTAGTGTATATATATCTGCCGTGTTTTACGGACACGGGATCGACGGTAGTGGATCGATTAGGGCATCGTTACGCGGCAA
TAGGCATGCGAGCGACGGTTGGACACGGGATCGACGGTAGTGGATCGATTGGCAATTTTCAGATTTCATTCTTTGTCATTGGACACGGGATCGACGGTAGTGGATCGATTAGGGCATCGTTACGCGGCAA
TAGGCATGCGAGCGACGGTTGGACACGGGATCGACGGTAGTGGATCGATTGTAAAGTTAGCCAATTTACCTACATTTTGAGGACACGGGATCGACGGTAGTGGATCGATTAGGGCATCGTTACGCGGCAA
TAGGCATGCGAGCGACGGTTGGACACGGGATCGACGGTAGTGGATCGATTGGAAATGAAGCTTGGTTGATATATTATGTCGGACACGGGATCGACGGTAGTGGATCGATTAGGGCATCGTTACGCGGCAA
TAGGCATGCGAGCGACGGTTGGACACGGGATCGACGGTAGTGGATCGATTGTTTTATGTCGCAAAGTTTCGACAAAACTGGGACACGGGATCGACGGTAGTGGATCGATTAGGGCATCGTTACGCGGCAA
TAGGCATGCGAGCGACGGTTGGACACGGGATCGACGGTAGTGGATCGATTATGGTGGTTTTGTTGCCAAGGATGTGGTTCGGACACGGGATCGACGGTAGTGGATCGATTAGGGCATCGTTACGCGGCAA
TAGGCATGCGAGCGACGGTTGGACACGGGATCGACGGTAGTGGATCGATTCCGAGAAATATGTAAACTATTTCCAAACTAGGACACGGGATCGACGGTAGTGGATCGATTAGGGCATCGTTACGCGGCAA
TAGGCATGCGAGCGACGGTTGGACACGGGATCGACGGTAGTGGATCGATTGAAAAGTTTGCCGTATACTTTTTCCCAGATGGACACGGGATCGACGGTAGTGGATCGATTAGGGCATCGTTACGCGGCAA
TAGGCATGCGAGCGACGGTTGGACACGGGATCGACGGTAGTGGATCGATTCTTTCACCTAATTACGTTGCTTTTGTCATTGGACACGGGATCGACGGTAGTGGATCGATTAGGGCATCGTTACGCGGCAA
TAGGCATGCGAGCGACGGTTGGACACGGGATCGACGGTAGTGGATCGATTCATCGTATGTTCAGTACATCATCACACAAGGGACACGGGATCGACGGTAGTGGATCGATTAGGGCATCGTTACGCGGCAA
TAGGCATGCGAGCGACGGTTGGACACGGGATCGACGGTAGTGGATCGATTATTGGCCTTGCATTCGGAACAACAGTAATTGGACACGGGATCGACGGTAGTGGATCGATTAGGGCATCGTTACGCGGCAA
TAGGCATGCGAGCGACGGTTGGACACGGGATCGACGGTAGTGGATCGATTCGTGGTGCCTTCCATCGCAGTCTTAACAAAGGACACGGGATCGACGGTAGTGGATCGATTAGGGCATCGTTACGCGGCAA
TAGGCATGCGAGCGACGGTTGGACACGGGATCGACGGTAGTGGATCGATTGTTTATCCGGAATTCGGCCAGATCTTTTATGGACACGGGATCGACGGTAGTGGATCGATTAGGGCATCGTTACGCGGCAA
TAGGCATGCGAGCGACGGTTGGACACGGGATCGACGGTAGTGGATCGATTTCAAGTTTTTCTTCGAGAAAACTGTGAAAAGGACACGGGATCGACGGTAGTGGATCGATTAGGGCATCGTTACGCGGCAA
TAGGCATGCGAGCGACGGTTGGACACGGGATCGACGGTAGTGGATCGATTGTTCTTCCACAACACGCGGCTCGTAACATCGGACACGGGATCGACGGTAGTGGATCGATTAGGGCATCGTTACGCGGCAA
TAGGCATGCGAGCGACGGTTGGACACGGGATCGACGGTAGTGGATCGATTATTCATATTGCCAGAACTTGTTACATTAACGGACACGGGATCGACGGTAGTGGATCGATTAGGGCATCGTTACGCGGCAA
TAGGCATGCGAGCGACGGTTGGACACGGGATCGACGGTAGTGGATCGATTGGCCTTAATATTAACATGTTTTATTCGCAAGGACACGGGATCGACGGTAGTGGATCGATTAGGGCATCGTTACGCGGCAA
TAGGCATGCGAGCGACGGTTGGACACGGGATCGACGGTAGTGGATCGATTAATAGTGGTTTTGCACGTTTATTTTTTGGAGGACACGGGATCGACGGTAGTGGATCGATTAGGGCATCGTTACGCGGCAA
TAGGCATGCGAGCGACGGTTGGACACGGGATCGACGGTAGTGGATCGATTGCCCAGAATAAAAAATTTCCTGCAAATCGGGGACACGGGATCGACGGTAGTGGATCGATTAGGGCATCGTTACGCGGCAA
TAGGCATGCGAGCGACGGTTGGACACGGGATCGACGGTAGTGGATCGATTCTACAGTGTTTCCTGAATTCAATTTAACTTGGACACGGGATCGACGGTAGTGGATCGATTAGGGCATCGTTACGCGGCAA
TAGGCATGCGAGCGACGGTTGGACACGGGATCGACGGTAGTGGATCGATTCATTACGACAATTTTAAAGGCTGATATGAAGGACACGGGATCGACGGTAGTGGATCGATTAGGGCATCGTTACGCGGCAA
TAGGCATGCGAGCGACGGTTGGACACGGGATCGACGGTAGTGGATCGATTCGACCTAATAAAACAAATTTTTTGGAGCAAGGACACGGGATCGACGGTAGTGGATCGATTAGGGCATCGTTACGCGGCAA
TAGGCATGCGAGCGACGGTTGGACACGGGATCGACGGTAGTGGATCGATTACCTGAATCTCGACCATCAGATTTCCATTTGGACACGGGATCGACGGTAGTGGATCGATTAGGGCATCGTTACGCGGCAA
TAGGCATGCGAGCGACGGTTGGACACGGGATCGACGGTAGTGGATCGATTTCGTTCGCTACACTTTTCCAATCGAATCACGGACACGGGATCGACGGTAGTGGATCGATTAGGGCATCGTTACGCGGCAA
TAGGCATGCGAGCGACGGTTGGACACGGGATCGACGGTAGTGGATCGATTAAAAAGGCTAGAGAGTTCACCTTTATTGGTGGACACGGGATCGACGGTAGTGGATCGATTAGGGCATCGTTACGCGGCAA
TAGGCATGCGAGCGACGGTTGGACACGGGATCGACGGTAGTGGATCGATTGCCTGGCACATTGATTCATTCCGAACAATTGGACACGGGATCGACGGTAGTGGATCGATTAGGGCATCGTTACGCGGCAA
TAGGCATGCGAGCGACGGTTGGACACGGGATCGACGGTAGTGGATCGATTGTCTTTCATTATGCAGGGATATTACTGAATGGACACGGGATCGACGGTAGTGGATCGATTAGGGCATCGTTACGCGGCAA
TAGGCATGCGAGCGACGGTTGGACACGGGATCGACGGTAGTGGATCGATTCTCATTTGAAAGCTGGAAAACTTGAAAAAAGGACACGGGATCGACGGTAGTGGATCGATTAGGGCATCGTTACGCGGCAA
TAGGCATGCGAGCGACGGTTGGACACGGGATCGACGGTAGTGGATCGATTCTGACACTCCCGGAAGTCGCTCTAATTTTAGGACACGGGATCGACGGTAGTGGATCGATTAGGGCATCGTTACGCGGCAA
TAGGCATGCGAGCGACGGTTGGACACGGGATCGACGGTAGTGGATCGATTTATTTCTGTCGAAGAAATTAAGGCAGGTTGGGACACGGGATCGACGGTAGTGGATCGATTAGGGCATCGTTACGCGGCAA
TAGGCATGCGAGCGACGGTTGGACACGGGATCGACGGTAGTGGATCGATTTTCTTACTCGAATTTTTAAACCGATGTCCCGGACACGGGATCGACGGTAGTGGATCGATTAGGGCATCGTTACGCGGCAA
TAGGCATGCGAGCGACGGTTGGACACGGGATCGACGGTAGTGGATCGATTGAGCAGCGTGGCAGAGAAAACATTACGGAAGGACACGGGATCGACGGTAGTGGATCGATTAGGGCATCGTTACGCGGCAA
TAGGCATGCGAGCGACGGTTGGACACGGGATCGACGGTAGTGGATCGATTAGACCTTCGAATTGTGACAGAGCAACAAAAGGACACGGGATCGACGGTAGTGGATCGATTAGGGCATCGTTACGCGGCAA
TAGGCATGCGAGCGACGGTTGGACACGGGATCGACGGTAGTGGATCGATTGAATTATCGGAAATCCAAAACTGGAGTTGGGGACACGGGATCGACGGTAGTGGATCGATTAGGGCATCGTTACGCGGCAA
TAGGCATGCGAGCGACGGTTGGACACGGGATCGACGGTAGTGGATCGATTCTGCAAATTCAACTCCCGATGAGATTGCGGGGACACGGGATCGACGGTAGTGGATCGATTAGGGCATCGTTACGCGGCAA
TAGGCATGCGAGCGACGGTTGGACACGGGATCGACGGTAGTGGATCGATTGAATCTGCACTGAGCAAACGACTTATTCGTGGACACGGGATCGACGGTAGTGGATCGATTAGGGCATCGTTACGCGGCAA
TAGGCATGCGAGCGACGGTTGGACACGGGATCGACGGTAGTGGATCGATTCATTTCACCCACCGAATGCTCAATGAACTTGGACACGGGATCGACGGTAGTGGATCGATTAGGGCATCGTTACGCGGCAA
TAGGCATGCGAGCGACGGTTGGACACGGGATCGACGGTAGTGGATCGATTCTTTCGTAATATCGTTGATAGAAAAGGTCCGGACACGGGATCGACGGTAGTGGATCGATTAGGGCATCGTTACGCGGCAA
TAGGCATGCGAGCGACGGTTGGACACGGGATCGACGGTAGTGGATCGATTTAAAATAATTTTTCAGAGTCTCCGCACGCGGGACACGGGATCGACGGTAGTGGATCGATTAGGGCATCGTTACGCGGCAA
TAGGCATGCGAGCGACGGTTGGACACGGGATCGACGGTAGTGGATCGATTGTATTACAAATGTTTTCTCTGTTGTTTCGTGGACACGGGATCGACGGTAGTGGATCGATTAGGGCATCGTTACGCGGCAA
TAGGCATGCGAGCGACGGTTGGACACGGGATCGACGGTAGTGGATCGATTATATCGTTGAGTTTTTAGATCCTTCTGCCAGGACACGGGATCGACGGTAGTGGATCGATTAGGGCATCGTTACGCGGCAA
TAGGCATGCGAGCGACGGTTGGACACGGGATCGACGGTAGTGGATCGATTCAATTTCGCTGTCTGGCATGCCAATGGAACGGACACGGGATCGACGGTAGTGGATCGATTAGGGCATCGTTACGCGGCAA
TAGGCATGCGAGCGACGGTTGGACACGGGATCGACGGTAGTGGATCGATTATGATTTAGTATAATTCGAGTTTCCAGATGGGACACGGGATCGACGGTAGTGGATCGATTAGGGCATCGTTACGCGGCAA
TAGGCATGCGAGCGACGGTTGGACACGGGATCGACGGTAGTGGATCGATTTTTATGAATCATATTTGTCGTTTTGCGATGGGACACGGGATCGACGGTAGTGGATCGATTAGGGCATCGTTACGCGGCAA
TAGGCATGCGAGCGACGGTTGGACACGGGATCGACGGTAGTGGATCGATTGCATTCTCTATGAATATGACCAAGAAAAATGGACACGGGATCGACGGTAGTGGATCGATTAGGGCATCGTTACGCGGCAA
TAGGCATGCGAGCGACGGTTGGACACGGGATCGACGGTAGTGGATCGATTTTCCAAAAGAACAAAATTGCTGTCCGGACAGGACACGGGATCGACGGTAGTGGATCGATTAGGGCATCGTTACGCGGCAA
TAGGCATGCGAGCGACGGTTGGACACGGGATCGACGGTAGTGGATCGATTATCGACAGAGAACTCGAGAAGCTTGGCACTGGACACGGGATCGACGGTAGTGGATCGATTAGGGCATCGTTACGCGGCAA
TAGGCATGCGAGCGACGGTTGGACACGGGATCGACGGTAGTGGATCGATTCAGGTAAATCGATTGATCTGATTATGGATTGGACACGGGATCGACGGTAGTGGATCGATTAGGGCATCGTTACGCGGCAA
TAGGCATGCGAGCGACGGTTGGACACGGGATCGACGGTAGTGGATCGATTCAGATGTTTGTAATTAATCGATTTCCTACAGGACACGGGATCGACGGTAGTGGATCGATTAGGGCATCGTTACGCGGCAA
TAGGCATGCGAGCGACGGTTGGACACGGGATCGACGGTAGTGGATCGATTCGAATTCGCTTGTTGTTTCTCAATTTAATTGGACACGGGATCGACGGTAGTGGATCGATTAGGGCATCGTTACGCGGCAA
TAGGCATGCGAGCGACGGTTGGACACGGGATCGACGGTAGTGGATCGATTGCTTTCAACTAAACGTTTCGAATTTGAATTGGACACGGGATCGACGGTAGTGGATCGATTAGGGCATCGTTACGCGGCAA
TAGGCATGCGAGCGACGGTTGGACACGGGATCGACGGTAGTGGATCGATTCAAATATTTGCAAACTCTCTGCATTTCATTGGACACGGGATCGACGGTAGTGGATCGATTAGGGCATCGTTACGCGGCAA
TAGGCATGCGAGCGACGGTTGGACACGGGATCGACGGTAGTGGATCGATTCATTGTTCCAACTAATTTTCTTACTTGCATGGACACGGGATCGACGGTAGTGGATCGATTAGGGCATCGTTACGCGGCAA
TAGGCATGCGAGCGACGGTTGGACACGGGATCGACGGTAGTGGATCGATTTGCGAAGTTATGTTTCATTTCAACACGGTTGGACACGGGATCGACGGTAGTGGATCGATTAGGGCATCGTTACGCGGCAA
TAGGCATGCGAGCGACGGTTGGACACGGGATCGACGGTAGTGGATCGATTCTTGTTAGTTAATAAATGTTTGGAGAGAGAGGACACGGGATCGACGGTAGTGGATCGATTAGGGCATCGTTACGCGGCAA
TAGGCATGCGAGCGACGGTTGGACACGGGATCGACGGTAGTGGATCGATTCTTTGTTGATTTATCTGTGTCGTTGTGTTTGGACACGGGATCGACGGTAGTGGATCGATTAGGGCATCGTTACGCGGCAA
TAGGCATGCGAGCGACGGTTGGACACGGGATCGACGGTAGTGGATCGATTCGAACAGACGTTAATTCTTAAAAATTCTGAGGACACGGGATCGACGGTAGTGGATCGATTAGGGCATCGTTACGCGGCAA
TAGGCATGCGAGCGACGGTTGGACACGGGATCGACGGTAGTGGATCGATTAGTTTGAGCTTTGCCCTCAAGTAGCGTTTTGGACACGGGATCGACGGTAGTGGATCGATTAGGGCATCGTTACGCGGCAA
TAGGCATGCGAGCGACGGTTGGACACGGGATCGACGGTAGTGGATCGATTTTCAGTGTTCGAAATTGATTTTGCTCGTAAGGACACGGGATCGACGGTAGTGGATCGATTAGGGCATCGTTACGCGGCAA
TAGGCATGCGAGCGACGGTTGGACACGGGATCGACGGTAGTGGATCGATTAGTTGGTGAGACTGTTTGATCCGAGCTATTGGACACGGGATCGACGGTAGTGGATCGATTAGGGCATCGTTACGCGGCAA
TAGGCATGCGAGCGACGGTTGGACACGGGATCGACGGTAGTGGATCGATTAGAATTGCTAACCCCAATGTTGATGTCATCGGACACGGGATCGACGGTAGTGGATCGATTAGGGCATCGTTACGCGGCAA
TAGGCATGCGAGCGACGGTTGGACACGGGATCGACGGTAGTGGATCGATTCTTCTGCAGTCGGTCAACTTCGATAGGGGTGGACACGGGATCGACGGTAGTGGATCGATTAGGGCATCGTTACGCGGCAA
TAGGCATGCGAGCGACGGTTGGACACGGGATCGACGGTAGTGGATCGATTCCAGCCGCTTCAATTAATAAAAATATCTTAGGACACGGGATCGACGGTAGTGGATCGATTAGGGCATCGTTACGCGGCAA
TAGGCATGCGAGCGACGGTTGGACACGGGATCGACGGTAGTGGATCGATTGGATGTCATTAAAATCCGAGATGTAAGTCTGGACACGGGATCGACGGTAGTGGATCGATTAGGGCATCGTTACGCGGCAA
TAGGCATGCGAGCGACGGTTGGACACGGGATCGACGGTAGTGGATCGATTTCTTCGTGCACGTCGAATCGCTTTCTGTACGGACACGGGATCGACGGTAGTGGATCGATTAGGGCATCGTTACGCGGCAA
TAGGCATGCGAGCGACGGTTGGACACGGGATCGACGGTAGTGGATCGATTCGAAATTTCTTGGCGAATGCAGTTGCCTAAGGACACGGGATCGACGGTAGTGGATCGATTAGGGCATCGTTACGCGGCAA
TAGGCATGCGAGCGACGGTTGGACACGGGATCGACGGTAGTGGATCGATTTCAGAAAACTGAACGCTTTGAGAATATCCTGGACACGGGATCGACGGTAGTGGATCGATTAGGGCATCGTTACGCGGCAA
TAGGCATGCGAGCGACGGTTGGACACGGGATCGACGGTAGTGGATCGATTATGTCGATTTGTTTCGCTTGAAGCTAGATTGGACACGGGATCGACGGTAGTGGATCGATTAGGGCATCGTTACGCGGCAA
TAGGCATGCGAGCGACGGTTGGACACGGGATCGACGGTAGTGGATCGATTTTCGACAATCGCAAGCATAGTCGCTTCTTTGGACACGGGATCGACGGTAGTGGATCGATTAGGGCATCGTTACGCGGCAA
TAGGCATGCGAGCGACGGTTGGACACGGGATCGACGGTAGTGGATCGATTCAAGTAATCCTGGCTTGAATCTTGACAAAGGGACACGGGATCGACGGTAGTGGATCGATTAGGGCATCGTTACGCGGCAA
TAGGCATGCGAGCGACGGTTGGACACGGGATCGACGGTAGTGGATCGATTTCCATATTATGCCTCGAAATGTTAATTTCTGGACACGGGATCGACGGTAGTGGATCGATTAGGGCATCGTTACGCGGCAA
TAGGCATGCGAGCGACGGTTGGACACGGGATCGACGGTAGTGGATCGATTGACGAGATCTTCAATATTTTCTTCAGAAACGGACACGGGATCGACGGTAGTGGATCGATTAGGGCATCGTTACGCGGCAA
TAGGCATGCGAGCGACGGTTGGACACGGGATCGACGGTAGTGGATCGATTCACTCTTCGCCTTTTTCCACTGTTCAAGATGGACACGGGATCGACGGTAGTGGATCGATTAGGGCATCGTTACGCGGCAA
TAGGCATGCGAGCGACGGTTGGACACGGGATCGACGGTAGTGGATCGATTATTTCGATCCGAGCACCCGCGTTAATCTTGGGACACGGGATCGACGGTAGTGGATCGATTAGGGCATCGTTACGCGGCAA
TAGGCATGCGAGCGACGGTTGGACACGGGATCGACGGTAGTGGATCGATTGCGAGTCAAATGAAATAGGGTCTCGATGGGGGACACGGGATCGACGGTAGTGGATCGATTAGGGCATCGTTACGCGGCAA
TAGGCATGCGAGCGACGGTTGGACACGGGATCGACGGTAGTGGATCGATTCAATTGAGAGAGTCGGCGTGAAAACATTGAGGACACGGGATCGACGGTAGTGGATCGATTAGGGCATCGTTACGCGGCAA
TAGGCATGCGAGCGACGGTTGGACACGGGATCGACGGTAGTGGATCGATTTCTCTCACATCTCGAATCTTAACAGCATCCGGACACGGGATCGACGGTAGTGGATCGATTAGGGCATCGTTACGCGGCAA
TAGGCATGCGAGCGACGGTTGGACACGGGATCGACGGTAGTGGATCGATTTTCGACAATTCGGATTTTCGAGCACACTTTGGACACGGGATCGACGGTAGTGGATCGATTAGGGCATCGTTACGCGGCAA
TAGGCATGCGAGCGACGGTTGGACACGGGATCGACGGTAGTGGATCGATTAAAATCAGGAAATTATGCCAAATTTCTCGAGGACACGGGATCGACGGTAGTGGATCGATTAGGGCATCGTTACGCGGCAA
TAGGCATGCGAGCGACGGTTGGACACGGGATCGACGGTAGTGGATCGATTTGACGTCACATTTTCTTAGGCAAAAAATTCGGACACGGGATCGACGGTAGTGGATCGATTAGGGCATCGTTACGCGGCAA
TAGGCATGCGAGCGACGGTTGGACACGGGATCGACGGTAGTGGATCGATTAGACGCAGAGATCCCAATCGATAGAACGTGGGACACGGGATCGACGGTAGTGGATCGATTAGGGCATCGTTACGCGGCAA
TAGGCATGCGAGCGACGGTTGGACACGGGATCGACGGTAGTGGATCGATTGTCTGGGACAATATTCAAAAAATTTTCGGAGGACACGGGATCGACGGTAGTGGATCGATTAGGGCATCGTTACGCGGCAA
TAGGCATGCGAGCGACGGTTGGACACGGGATCGACGGTAGTGGATCGATTGGAGGGAATTTAGGAAAAGTTAGATTTTTAGGACACGGGATCGACGGTAGTGGATCGATTAGGGCATCGTTACGCGGCAA
TAGGCATGCGAGCGACGGTTGGACACGGGATCGACGGTAGTGGATCGATTGAAAAATCCAACTTCTAACCAATCAGCGACGGACACGGGATCGACGGTAGTGGATCGATTAGGGCATCGTTACGCGGCAA
TAGGCATGCGAGCGACGGTTGGACACGGGATCGACGGTAGTGGATCGATTCTACTCCTTCCACTGATCTCTGTCGGTGGGGGACACGGGATCGACGGTAGTGGATCGATTAGGGCATCGTTACGCGGCAA
TAGGCATGCGAGCGACGGTTGGACACGGGATCGACGGTAGTGGATCGATTACGGCAGCTTGCAAAAAAGTGGCTCCTTTCGGACACGGGATCGACGGTAGTGGATCGATTAGGGCATCGTTACGCGGCAA
TAGGCATGCGAGCGACGGTTGGACACGGGATCGACGGTAGTGGATCGATTCGAGTATTCCATTAAATGAGCCAAATCATTGGACACGGGATCGACGGTAGTGGATCGATTAGGGCATCGTTACGCGGCAA
TAGGCATGCGAGCGACGGTTGGACACGGGATCGACGGTAGTGGATCGATTAACCCAGTCTGAACACGTCGAGCTGCGGCTGGACACGGGATCGACGGTAGTGGATCGATTAGGGCATCGTTACGCGGCAA
TAGGCATGCGAGCGACGGTTGGACACGGGATCGACGGTAGTGGATCGATTGTCGATACTATTCCATCATCTTCCAATAGTGGACACGGGATCGACGGTAGTGGATCGATTAGGGCATCGTTACGCGGCAA
TAGGCATGCGAGCGACGGTTGGACACGGGATCGACGGTAGTGGATCGATTTAGGCTTAGACTTAGGTTTAGGATTATGCGGGACACGGGATCGACGGTAGTGGATCGATTAGGGCATCGTTACGCGGCAA
TAGGCATGCGAGCGACGGTTGGACACGGGATCGACGGTAGTGGATCGATTATTGTTCTTATGCGTAGGCTGAGGATTGGCGGACACGGGATCGACGGTAGTGGATCGATTAGGGCATCGTTACGCGGCAA
TAGGCATGCGAGCGACGGTTGGACACGGGATCGACGGTAGTGGATCGATTACGTAGACATAAGGTCAGGCTTAGGCTTAGGGACACGGGATCGACGGTAGTGGATCGATTAGGGCATCGTTACGCGGCAA
TAGGCATGCGAGCGACGGTTGGACACGGGATCGACGGTAGTGGATCGATTGTTATGGTTAGGTTTAGGGTTAAGCTTAGGGGACACGGGATCGACGGTAGTGGATCGATTAGGGCATCGTTACGCGGCAA
TAGGCATGCGAGCGACGGTTGGACACGGGATCGACGGTAGTGGATCGATTCATTGAAGACTGAAACTTTTATCATTCTTCGGACACGGGATCGACGGTAGTGGATCGATTAGGGCATCGTTACGCGGCAA
TAGGCATGCGAGCGACGGTTGGACACGGGATCGACGGTAGTGGATCGATTCGGGAAAAATATGTTCGATTTAAAAAATGGGGACACGGGATCGACGGTAGTGGATCGATTAGGGCATCGTTACGCGGCAA
TAGGCATGCGAGCGACGGTTGGACACGGGATCGACGGTAGTGGATCGATTCACCACGTCCCTCCACTGCACACAAAAATAGGACACGGGATCGACGGTAGTGGATCGATTAGGGCATCGTTACGCGGCAA
TAGGCATGCGAGCGACGGTTGGACACGGGATCGACGGTAGTGGATCGATTCCCATTCATCATAGTCGATTGGGACAACCGGGACACGGGATCGACGGTAGTGGATCGATTAGGGCATCGTTACGCGGCAA
TAGGCATGCGAGCGACGGTTGGACACGGGATCGACGGTAGTGGATCGATTGCGAATAAAAGTTTATGCATAGCTTGAATTGGACACGGGATCGACGGTAGTGGATCGATTAGGGCATCGTTACGCGGCAA
TAGGCATGCGAGCGACGGTTGGACACGGGATCGACGGTAGTGGATCGATTTTGCATTTTATGGTTTGGGACTAATACGTGGGACACGGGATCGACGGTAGTGGATCGATTAGGGCATCGTTACGCGGCAA
TAGGCATGCGAGCGACGGTTGGACACGGGATCGACGGTAGTGGATCGATTTCGAGCGACGATTTTTCTTCAACATGGACAGGACACGGGATCGACGGTAGTGGATCGATTAGGGCATCGTTACGCGGCAA
TAGGCATGCGAGCGACGGTTGGACACGGGATCGACGGTAGTGGATCGATTAAAATATTTACGGTGGCTATGATATTCGAAGGACACGGGATCGACGGTAGTGGATCGATTAGGGCATCGTTACGCGGCAA
TAGGCATGCGAGCGACGGTTGGACACGGGATCGACGGTAGTGGATCGATTGAATCTGAATGAAGAAGCAATTTGCAAGGGGGACACGGGATCGACGGTAGTGGATCGATTAGGGCATCGTTACGCGGCAA
TAGGCATGCGAGCGACGGTTGGACACGGGATCGACGGTAGTGGATCGATTGCTCGGAATTCCCAATTATAATCTAAAATAGGACACGGGATCGACGGTAGTGGATCGATTAGGGCATCGTTACGCGGCAA
TAGGCATGCGAGCGACGGTTGGACACGGGATCGACGGTAGTGGATCGATTGATATCGAAGAAAATGACATAAACTTGTTCGGACACGGGATCGACGGTAGTGGATCGATTAGGGCATCGTTACGCGGCAA
TAGGCATGCGAGCGACGGTTGGACACGGGATCGACGGTAGTGGATCGATTTTTCATCAAGCCCAATTATTGAAATTCAAGGGACACGGGATCGACGGTAGTGGATCGATTAGGGCATCGTTACGCGGCAA
TAGGCATGCGAGCGACGGTTGGACACGGGATCGACGGTAGTGGATCGATTCTTTGAAAGGTTATCAGTTAAATTCTGGAGGGACACGGGATCGACGGTAGTGGATCGATTAGGGCATCGTTACGCGGCAA
TAGGCATGCGAGCGACGGTTGGACACGGGATCGACGGTAGTGGATCGATTAGCTTTTCGTGCTTTTTTCATCATATTCTAGGACACGGGATCGACGGTAGTGGATCGATTAGGGCATCGTTACGCGGCAA
TAGGCATGCGAGCGACGGTTGGACACGGGATCGACGGTAGTGGATCGATTCATCCAGAACATAAAAGTTTGAAAACTTCTGGACACGGGATCGACGGTAGTGGATCGATTAGGGCATCGTTACGCGGCAA
TAGGCATGCGAGCGACGGTTGGACACGGGATCGACGGTAGTGGATCGATTCAATGCTAAAAGTCTAAAGGTACGATTTATGGACACGGGATCGACGGTAGTGGATCGATTAGGGCATCGTTACGCGGCAA
TAGGCATGCGAGCGACGGTTGGACACGGGATCGACGGTAGTGGATCGATTAAAACAAGGTAATGGTACACTTTGGAAAAAGGACACGGGATCGACGGTAGTGGATCGATTAGGGCATCGTTACGCGGCAA
TAGGCATGCGAGCGACGGTTGGACACGGGATCGACGGTAGTGGATCGATTCAGAGCAATACACGGTAAAGCCGGAAACACGGACACGGGATCGACGGTAGTGGATCGATTAGGGCATCGTTACGCGGCAA
TAGGCATGCGAGCGACGGTTGGACACGGGATCGACGGTAGTGGATCGATTTCTGCCTCTCTGGCTCAACCCACGTAAAATGGACACGGGATCGACGGTAGTGGATCGATTAGGGCATCGTTACGCGGCAA
TAGGCATGCGAGCGACGGTTGGACACGGGATCGACGGTAGTGGATCGATTGCCCAACTTTCAATAAAAATTCTAACCTTAGGACACGGGATCGACGGTAGTGGATCGATTAGGGCATCGTTACGCGGCAA
TAGGCATGCGAGCGACGGTTGGACACGGGATCGACGGTAGTGGATCGATTTGATGCAGGACCAGGTACGTCCGGTTTGCCGGACACGGGATCGACGGTAGTGGATCGATTAGGGCATCGTTACGCGGCAA
TAGGCATGCGAGCGACGGTTGGACACGGGATCGACGGTAGTGGATCGATTACGTTCTTGAACCCGTTGTAGTATTCGTGAGGACACGGGATCGACGGTAGTGGATCGATTAGGGCATCGTTACGCGGCAA
TAGGCATGCGAGCGACGGTTGGACACGGGATCGACGGTAGTGGATCGATTCAGTGTGTAGAATTGGTGAAACTATATAAAGGACACGGGATCGACGGTAGTGGATCGATTAGGGCATCGTTACGCGGCAA
TAGGCATGCGAGCGACGGTTGGACACGGGATCGACGGTAGTGGATCGATTCCAAACGAACATCTCCAACGCTGTAACGACGGACACGGGATCGACGGTAGTGGATCGATTAGGGCATCGTTACGCGGCAA
TAGGCATGCGAGCGACGGTTGGACACGGGATCGACGGTAGTGGATCGATTATTCGTTCTTTCACATGAACCATCATTCGGGGACACGGGATCGACGGTAGTGGATCGATTAGGGCATCGTTACGCGGCAA
TAGGCATGCGAGCGACGGTTGGACACGGGATCGACGGTAGTGGATCGATTTGTTTGAACCAGCAGACTTCGAATAGCCTCGGACACGGGATCGACGGTAGTGGATCGATTAGGGCATCGTTACGCGGCAA
TAGGCATGCGAGCGACGGTTGGACACGGGATCGACGGTAGTGGATCGATTAACCAGTGTGCTGCAAGGTAACGTGCAAAGGGACACGGGATCGACGGTAGTGGATCGATTAGGGCATCGTTACGCGGCAA
TAGGCATGCGAGCGACGGTTGGACACGGGATCGACGGTAGTGGATCGATTCCAAAAATAACTTACATTCCGAGCATCATGGGACACGGGATCGACGGTAGTGGATCGATTAGGGCATCGTTACGCGGCAA
TAGGCATGCGAGCGACGGTTGGACACGGGATCGACGGTAGTGGATCGATTGGGTTTTCTAAATTGGAATGTATTTGAACTGGACACGGGATCGACGGTAGTGGATCGATTAGGGCATCGTTACGCGGCAA
TAGGCATGCGAGCGACGGTTGGACACGGGATCGACGGTAGTGGATCGATTTAAATTATTAAATTGTCCGCACCCCCAAAGGGACACGGGATCGACGGTAGTGGATCGATTAGGGCATCGTTACGCGGCAA
TAGGCATGCGAGCGACGGTTGGACACGGGATCGACGGTAGTGGATCGATTGAGTGAAATAGTTCCATCAGAAATTAACAAGGACACGGGATCGACGGTAGTGGATCGATTAGGGCATCGTTACGCGGCAA
TAGGCATGCGAGCGACGGTTGGACACGGGATCGACGGTAGTGGATCGATTGAAATACAGATAACAAACGGGAACATTTAAGGACACGGGATCGACGGTAGTGGATCGATTAGGGCATCGTTACGCGGCAA
TAGGCATGCGAGCGACGGTTGGACACGGGATCGACGGTAGTGGATCGATTAAAAACTGGTTTTTCAGAGTTTGAGAAACTGGACACGGGATCGACGGTAGTGGATCGATTAGGGCATCGTTACGCGGCAA
TAGGCATGCGAGCGACGGTTGGACACGGGATCGACGGTAGTGGATCGATTCATGGAAAATTACCTAAAAAGCAACAGATTGGACACGGGATCGACGGTAGTGGATCGATTAGGGCATCGTTACGCGGCAA
TAGGCATGCGAGCGACGGTTGGACACGGGATCGACGGTAGTGGATCGATTCAAAAAATTAGGCATACAAAAGTTGGCAAAGGACACGGGATCGACGGTAGTGGATCGATTAGGGCATCGTTACGCGGCAA
TAGGCATGCGAGCGACGGTTGGACACGGGATCGACGGTAGTGGATCGATTGGAAGAGAGAAAGATAAGTTCTAAAAAAGTGGACACGGGATCGACGGTAGTGGATCGATTAGGGCATCGTTACGCGGCAA
TAGGCATGCGAGCGACGGTTGGACACGGGATCGACGGTAGTGGATCGATTTACGAAAAAAGAGGAAAACAACGAATTTCGGGACACGGGATCGACGGTAGTGGATCGATTAGGGCATCGTTACGCGGCAA
TAGGCATGCGAGCGACGGTTGGACACGGGATCGACGGTAGTGGATCGATTGGATCAGTCATTTTTGCTGAAAATTATGATGGACACGGGATCGACGGTAGTGGATCGATTAGGGCATCGTTACGCGGCAA
TAGGCATGCGAGCGACGGTTGGACACGGGATCGACGGTAGTGGATCGATTTAGATCCCGAAAATGTTGAGCATTTTTGTCGGACACGGGATCGACGGTAGTGGATCGATTAGGGCATCGTTACGCGGCAA
TAGGCATGCGAGCGACGGTTGGACACGGGATCGACGGTAGTGGATCGATTGCCAAGATCCCGCAACTTGAATACTAGAACGGACACGGGATCGACGGTAGTGGATCGATTAGGGCATCGTTACGCGGCAA
TAGGCATGCGAGCGACGGTTGGACACGGGATCGACGGTAGTGGATCGATTCAGACCTGAAAAAGGAGTAGAAAATACCGGGGACACGGGATCGACGGTAGTGGATCGATTAGGGCATCGTTACGCGGCAA
TAGGCATGCGAGCGACGGTTGGACACGGGATCGACGGTAGTGGATCGATTCGAAACTATTCTGAATAATTGGAATGTTCTGGACACGGGATCGACGGTAGTGGATCGATTAGGGCATCGTTACGCGGCAA
TAGGCATGCGAGCGACGGTTGGACACGGGATCGACGGTAGTGGATCGATTAATTGAATGTGACTTTTGCGCTTAAATTAGGGACACGGGATCGACGGTAGTGGATCGATTAGGGCATCGTTACGCGGCAA
TAGGCATGCGAGCGACGGTTGGACACGGGATCGACGGTAGTGGATCGATTCTATCTGAAACTTATAAGATTTGCTGGTATGGACACGGGATCGACGGTAGTGGATCGATTAGGGCATCGTTACGCGGCAA
TAGGCATGCGAGCGACGGTTGGACACGGGATCGACGGTAGTGGATCGATTCAATATTGTGAGGTTGAAGTCTGTTATAAGGGACACGGGATCGACGGTAGTGGATCGATTAGGGCATCGTTACGCGGCAA
TAGGCATGCGAGCGACGGTTGGACACGGGATCGACGGTAGTGGATCGATTGAGCTTAGTGGGTAGAACACGGAAATTTGCGGACACGGGATCGACGGTAGTGGATCGATTAGGGCATCGTTACGCGGCAA
TAGGCATGCGAGCGACGGTTGGACACGGGATCGACGGTAGTGGATCGATTACTGAACCAATTCGACATCAGACCATATGAGGACACGGGATCGACGGTAGTGGATCGATTAGGGCATCGTTACGCGGCAA
TAGGCATGCGAGCGACGGTTGGACACGGGATCGACGGTAGTGGATCGATTGGGGTCGAAAACGGCGGAGGGTTACTCAGCGGACACGGGATCGACGGTAGTGGATCGATTAGGGCATCGTTACGCGGCAA
TAGGCATGCGAGCGACGGTTGGACACGGGATCGACGGTAGTGGATCGATTCCGACTACTAGCTAAAATGTTTTATATAGTGGACACGGGATCGACGGTAGTGGATCGATTAGGGCATCGTTACGCGGCAA
TAGGCATGCGAGCGACGGTTGGACACGGGATCGACGGTAGTGGATCGATTAAGAATCAAGGATTCTGTCTCAGAATATGCGGACACGGGATCGACGGTAGTGGATCGATTAGGGCATCGTTACGCGGCAA
TAGGCATGCGAGCGACGGTTGGACACGGGATCGACGGTAGTGGATCGATTTCGCAAAAACTTGGTGTTTCTTATAGAAGCGGACACGGGATCGACGGTAGTGGATCGATTAGGGCATCGTTACGCGGCAA
TAGGCATGCGAGCGACGGTTGGACACGGGATCGACGGTAGTGGATCGATTTCAAGGTGCCAAATTTCGATTTTCCGGAAGGGACACGGGATCGACGGTAGTGGATCGATTAGGGCATCGTTACGCGGCAA
TAGGCATGCGAGCGACGGTTGGACACGGGATCGACGGTAGTGGATCGATTATTGGGTTCAGTTCGGACAGACTCGATGTCGGACACGGGATCGACGGTAGTGGATCGATTAGGGCATCGTTACGCGGCAA
TAGGCATGCGAGCGACGGTTGGACACGGGATCGACGGTAGTGGATCGATTTCGTTTCGAGACCCAAGGTTTCAAGTATGTGGACACGGGATCGACGGTAGTGGATCGATTAGGGCATCGTTACGCGGCAA
TAGGCATGCGAGCGACGGTTGGACACGGGATCGACGGTAGTGGATCGATTCGACATGGTCTCAACCACTTCCTCCCGGAGGGACACGGGATCGACGGTAGTGGATCGATTAGGGCATCGTTACGCGGCAA
TAGGCATGCGAGCGACGGTTGGACACGGGATCGACGGTAGTGGATCGATTGATCCCATTGAAATCCTGAAAGTATTCTACGGACACGGGATCGACGGTAGTGGATCGATTAGGGCATCGTTACGCGGCAA
TAGGCATGCGAGCGACGGTTGGACACGGGATCGACGGTAGTGGATCGATTCAAAAGTGCTCGAATCTATGTGGAAATGCCGGACACGGGATCGACGGTAGTGGATCGATTAGGGCATCGTTACGCGGCAA
TAGGCATGCGAGCGACGGTTGGACACGGGATCGACGGTAGTGGATCGATTTCCTATTTTTCCAGATTCTCATGAAAAAGCGGACACGGGATCGACGGTAGTGGATCGATTAGGGCATCGTTACGCGGCAA
TAGGCATGCGAGCGACGGTTGGACACGGGATCGACGGTAGTGGATCGATTGACGCGATGAAAATTAAAAATGTTGGTTTTGGACACGGGATCGACGGTAGTGGATCGATTAGGGCATCGTTACGCGGCAA
TAGGCATGCGAGCGACGGTTGGACACGGGATCGACGGTAGTGGATCGATTCACTATTTCAGTGAAAGTTCTCACAAAACGGGACACGGGATCGACGGTAGTGGATCGATTAGGGCATCGTTACGCGGCAA
TAGGCATGCGAGCGACGGTTGGACACGGGATCGACGGTAGTGGATCGATTGACTTATCAACTTTTTCCACTTGGAACAATGGACACGGGATCGACGGTAGTGGATCGATTAGGGCATCGTTACGCGGCAA
TAGGCATGCGAGCGACGGTTGGACACGGGATCGACGGTAGTGGATCGATTCGAAACGATTCTTTATGGATGAATATATCAGGACACGGGATCGACGGTAGTGGATCGATTAGGGCATCGTTACGCGGCAA
TAGGCATGCGAGCGACGGTTGGACACGGGATCGACGGTAGTGGATCGATTAGGGTTATCAAGACGAAACAATTCAAATTTGGACACGGGATCGACGGTAGTGGATCGATTAGGGCATCGTTACGCGGCAA
TAGGCATGCGAGCGACGGTTGGACACGGGATCGACGGTAGTGGATCGATTTCGAGGAAATTCATTTTGATGCACATGCATGGACACGGGATCGACGGTAGTGGATCGATTAGGGCATCGTTACGCGGCAA
TAGGCATGCGAGCGACGGTTGGACACGGGATCGACGGTAGTGGATCGATTTTCACTATTGATTACGTTCTTCCGTATTTGGGACACGGGATCGACGGTAGTGGATCGATTAGGGCATCGTTACGCGGCAA
TAGGCATGCGAGCGACGGTTGGACACGGGATCGACGGTAGTGGATCGATTCAAGTAAAGGCGGTTATTCTCCGCGACGCCGGACACGGGATCGACGGTAGTGGATCGATTAGGGCATCGTTACGCGGCAA
TAGGCATGCGAGCGACGGTTGGACACGGGATCGACGGTAGTGGATCGATTCGAGAAAATGCTGAAAATGCTGAAATCCATGGACACGGGATCGACGGTAGTGGATCGATTAGGGCATCGTTACGCGGCAA
TAGGCATGCGAGCGACGGTTGGACACGGGATCGACGGTAGTGGATCGATTAACTTCTCCGCAACAGAAACATGAACAAAGGGACACGGGATCGACGGTAGTGGATCGATTAGGGCATCGTTACGCGGCAA
TAGGCATGCGAGCGACGGTTGGACACGGGATCGACGGTAGTGGATCGATTCAAATTCTCACTTGTAATTCTCGATGTCACGGACACGGGATCGACGGTAGTGGATCGATTAGGGCATCGTTACGCGGCAA
TAGGCATGCGAGCGACGGTTGGACACGGGATCGACGGTAGTGGATCGATTAGAACATAAAGTCACTGTGGAAAGCGGTTGGGACACGGGATCGACGGTAGTGGATCGATTAGGGCATCGTTACGCGGCAA
TAGGCATGCGAGCGACGGTTGGACACGGGATCGACGGTAGTGGATCGATTCCGAGGACCAAAGATTTATTATTGATTACGGGACACGGGATCGACGGTAGTGGATCGATTAGGGCATCGTTACGCGGCAA
TAGGCATGCGAGCGACGGTTGGACACGGGATCGACGGTAGTGGATCGATTGAGGAAAGTGTTCGATACCACCGTGAAGACGGACACGGGATCGACGGTAGTGGATCGATTAGGGCATCGTTACGCGGCAA
TAGGCATGCGAGCGACGGTTGGACACGGGATCGACGGTAGTGGATCGATTCCAATTTGTATTTTTTCATGAATTTCGACGGGACACGGGATCGACGGTAGTGGATCGATTAGGGCATCGTTACGCGGCAA
TAGGCATGCGAGCGACGGTTGGACACGGGATCGACGGTAGTGGATCGATTAATGTGTTATAGATTTTTTCCAGATTCCCAGGACACGGGATCGACGGTAGTGGATCGATTAGGGCATCGTTACGCGGCAA
TAGGCATGCGAGCGACGGTTGGACACGGGATCGACGGTAGTGGATCGATTAAATTTCCTGCAAAAATGGGGTTTTCCTTTGGACACGGGATCGACGGTAGTGGATCGATTAGGGCATCGTTACGCGGCAA
TAGGCATGCGAGCGACGGTTGGACACGGGATCGACGGTAGTGGATCGATTGGAAAAAAGAAAACGAGGATTTGAAGTTTTGGACACGGGATCGACGGTAGTGGATCGATTAGGGCATCGTTACGCGGCAA
TAGGCATGCGAGCGACGGTTGGACACGGGATCGACGGTAGTGGATCGATTTGTTCAGGTGAAAATCAGTTAAATTTCCGCGGACACGGGATCGACGGTAGTGGATCGATTAGGGCATCGTTACGCGGCAA
TAGGCATGCGAGCGACGGTTGGACACGGGATCGACGGTAGTGGATCGATTCGACTATTTTAAGTTCAAATTTCACTCCATGGACACGGGATCGACGGTAGTGGATCGATTAGGGCATCGTTACGCGGCAA
TAGGCATGCGAGCGACGGTTGGACACGGGATCGACGGTAGTGGATCGATTTGAGATTTTCGACCGCGTGAAGCCCATCGAGGACACGGGATCGACGGTAGTGGATCGATTAGGGCATCGTTACGCGGCAA
TAGGCATGCGAGCGACGGTTGGACACGGGATCGACGGTAGTGGATCGATTGATTTAATCCGAAAAGTCTTCAACTTCTGGGGACACGGGATCGACGGTAGTGGATCGATTAGGGCATCGTTACGCGGCAA
TAGGCATGCGAGCGACGGTTGGACACGGGATCGACGGTAGTGGATCGATTGTGAATTGAGGTATTTTGGAAAAATTGACAGGACACGGGATCGACGGTAGTGGATCGATTAGGGCATCGTTACGCGGCAA
TAGGCATGCGAGCGACGGTTGGACACGGGATCGACGGTAGTGGATCGATTTTCTACTATAAATTGGGCAAGGAAAATGCGGGACACGGGATCGACGGTAGTGGATCGATTAGGGCATCGTTACGCGGCAA
TAGGCATGCGAGCGACGGTTGGACACGGGATCGACGGTAGTGGATCGATTAAATGCAATGGAATTCCGTGAATTTGAGTTGGACACGGGATCGACGGTAGTGGATCGATTAGGGCATCGTTACGCGGCAA
TAGGCATGCGAGCGACGGTTGGACACGGGATCGACGGTAGTGGATCGATTCTTTCAACAATTTCTGCGAGGTTTTCGGAGGGACACGGGATCGACGGTAGTGGATCGATTAGGGCATCGTTACGCGGCAA
TAGGCATGCGAGCGACGGTTGGACACGGGATCGACGGTAGTGGATCGATTTACCAAATCCTCCAGGGAACCGAGATTTCCGGACACGGGATCGACGGTAGTGGATCGATTAGGGCATCGTTACGCGGCAA
TAGGCATGCGAGCGACGGTTGGACACGGGATCGACGGTAGTGGATCGATTAATCCTAATCTTCTTATGCTCCGCCAGGATGGACACGGGATCGACGGTAGTGGATCGATTAGGGCATCGTTACGCGGCAA
TAGGCATGCGAGCGACGGTTGGACACGGGATCGACGGTAGTGGATCGATTATTTTCAGTTGAAATGACAGATCCCGACGAGGACACGGGATCGACGGTAGTGGATCGATTAGGGCATCGTTACGCGGCAA
TAGGCATGCGAGCGACGGTTGGACACGGGATCGACGGTAGTGGATCGATTTTTCGTATAAATTATCGATTTTCGTCGGTCGGACACGGGATCGACGGTAGTGGATCGATTAGGGCATCGTTACGCGGCAA
TAGGCATGCGAGCGACGGTTGGACACGGGATCGACGGTAGTGGATCGATTGTGGAGAAAATGTCATTTCTTATAAGTACAGGACACGGGATCGACGGTAGTGGATCGATTAGGGCATCGTTACGCGGCAA
TAGGCATGCGAGCGACGGTTGGACACGGGATCGACGGTAGTGGATCGATTGTTGATGCATCTTGTTATTTTAATGCTGAAGGACACGGGATCGACGGTAGTGGATCGATTAGGGCATCGTTACGCGGCAA
TAGGCATGCGAGCGACGGTTGGACACGGGATCGACGGTAGTGGATCGATTAGGCATTTCCGTTATTTTTTGTTGCTATGTGGACACGGGATCGACGGTAGTGGATCGATTAGGGCATCGTTACGCGGCAA
TAGGCATGCGAGCGACGGTTGGACACGGGATCGACGGTAGTGGATCGATTGTTTTTTGTTGGTTTTGGAAAGTTTGCAATGGACACGGGATCGACGGTAGTGGATCGATTAGGGCATCGTTACGCGGCAA
TAGGCATGCGAGCGACGGTTGGACACGGGATCGACGGTAGTGGATCGATTTGAAATCAAGGCTGACACATTAAGGAAGCAGGACACGGGATCGACGGTAGTGGATCGATTAGGGCATCGTTACGCGGCAA
TAGGCATGCGAGCGACGGTTGGACACGGGATCGACGGTAGTGGATCGATTTTAGCTGCATGTTCAGAAATTCACTAACACGGACACGGGATCGACGGTAGTGGATCGATTAGGGCATCGTTACGCGGCAA
TAGGCATGCGAGCGACGGTTGGACACGGGATCGACGGTAGTGGATCGATTCACTATGCGGTTGATGTGTCTATTTCACCAGGACACGGGATCGACGGTAGTGGATCGATTAGGGCATCGTTACGCGGCAA
TAGGCATGCGAGCGACGGTTGGACACGGGATCGACGGTAGTGGATCGATTGAAATATCAAGTCATGTGTCTACTAACATTGGACACGGGATCGACGGTAGTGGATCGATTAGGGCATCGTTACGCGGCAA
TAGGCATGCGAGCGACGGTTGGACACGGGATCGACGGTAGTGGATCGATTATCCCGCTTCACAGAAAAAATCAATATTATGGACACGGGATCGACGGTAGTGGATCGATTAGGGCATCGTTACGCGGCAA
TAGGCATGCGAGCGACGGTTGGACACGGGATCGACGGTAGTGGATCGATTGATTTTTGAATTTCACTACTTCGCCTTTAAGGACACGGGATCGACGGTAGTGGATCGATTAGGGCATCGTTACGCGGCAA
TAGGCATGCGAGCGACGGTTGGACACGGGATCGACGGTAGTGGATCGATTTAAATGCGCTCTAATGACAATTTTGGCCGCGGACACGGGATCGACGGTAGTGGATCGATTAGGGCATCGTTACGCGGCAA
TAGGCATGCGAGCGACGGTTGGACACGGGATCGACGGTAGTGGATCGATTTTTATAGCACTCACTCCCACGGCCCCCCTGGGACACGGGATCGACGGTAGTGGATCGATTAGGGCATCGTTACGCGGCAA
TAGGCATGCGAGCGACGGTTGGACACGGGATCGACGGTAGTGGATCGATTGACGGAAATATGTTATTCACAATCTACCCGGGACACGGGATCGACGGTAGTGGATCGATTAGGGCATCGTTACGCGGCAA
TAGGCATGCGAGCGACGGTTGGACACGGGATCGACGGTAGTGGATCGATTCACCAATATTTCTCTTATCAACAAAAACTGGGACACGGGATCGACGGTAGTGGATCGATTAGGGCATCGTTACGCGGCAA
TAGGCATGCGAGCGACGGTTGGACACGGGATCGACGGTAGTGGATCGATTGAAAGTTGTTCAAATCTAAACTTGATAAGCGGACACGGGATCGACGGTAGTGGATCGATTAGGGCATCGTTACGCGGCAA
TAGGCATGCGAGCGACGGTTGGACACGGGATCGACGGTAGTGGATCGATTCATTAAAAATTTCCAAAAATCAAAGGCCTCGGACACGGGATCGACGGTAGTGGATCGATTAGGGCATCGTTACGCGGCAA
TAGGCATGCGAGCGACGGTTGGACACGGGATCGACGGTAGTGGATCGATTATATTCTTGATTGATCCAAGAGCCCTAGCTGGACACGGGATCGACGGTAGTGGATCGATTAGGGCATCGTTACGCGGCAA
TAGGCATGCGAGCGACGGTTGGACACGGGATCGACGGTAGTGGATCGATTCGAGATTGTTATAGATTGCATTGTAATTGTGGACACGGGATCGACGGTAGTGGATCGATTAGGGCATCGTTACGCGGCAA
TAGGCATGCGAGCGACGGTTGGACACGGGATCGACGGTAGTGGATCGATTCCGGTTCAAACACGGCATGGACATTTTTAGGGACACGGGATCGACGGTAGTGGATCGATTAGGGCATCGTTACGCGGCAA
TAGGCATGCGAGCGACGGTTGGACACGGGATCGACGGTAGTGGATCGATTTGTTTGGTCATTCCTTCGCAGCTACTGGATGGACACGGGATCGACGGTAGTGGATCGATTAGGGCATCGTTACGCGGCAA
TAGGCATGCGAGCGACGGTTGGACACGGGATCGACGGTAGTGGATCGATTCAATATAATCGATTGTTCCTGAAAACAGTGGGACACGGGATCGACGGTAGTGGATCGATTAGGGCATCGTTACGCGGCAA
TAGGCATGCGAGCGACGGTTGGACACGGGATCGACGGTAGTGGATCGATTGAAAACGGGATGAATAGGTATGTTATAATAGGACACGGGATCGACGGTAGTGGATCGATTAGGGCATCGTTACGCGGCAA
TAGGCATGCGAGCGACGGTTGGACACGGGATCGACGGTAGTGGATCGATTCGCGAGATGACTCTTCTGACTTTTTTGAGTGGACACGGGATCGACGGTAGTGGATCGATTAGGGCATCGTTACGCGGCAA
TAGGCATGCGAGCGACGGTTGGACACGGGATCGACGGTAGTGGATCGATTCGCCTTTTAACATATTGAAAATAGCAACAAGGACACGGGATCGACGGTAGTGGATCGATTAGGGCATCGTTACGCGGCAA
TAGGCATGCGAGCGACGGTTGGACACGGGATCGACGGTAGTGGATCGATTCTACAAGAGTCTGAAATTGAGCTGATATACGGACACGGGATCGACGGTAGTGGATCGATTAGGGCATCGTTACGCGGCAA
TAGGCATGCGAGCGACGGTTGGACACGGGATCGACGGTAGTGGATCGATTGATGACTACCATCTCCTATTTCCCGATCCTGGACACGGGATCGACGGTAGTGGATCGATTAGGGCATCGTTACGCGGCAA
TAGGCATGCGAGCGACGGTTGGACACGGGATCGACGGTAGTGGATCGATTGCACTATTCATTATTAATTCTCTCCTACATGGACACGGGATCGACGGTAGTGGATCGATTAGGGCATCGTTACGCGGCAA
TAGGCATGCGAGCGACGGTTGGACACGGGATCGACGGTAGTGGATCGATTGATTATTCCTCCCTACTGTGCATTTGGTGTGGACACGGGATCGACGGTAGTGGATCGATTAGGGCATCGTTACGCGGCAA
TAGGCATGCGAGCGACGGTTGGACACGGGATCGACGGTAGTGGATCGATTTACAAGTATTCTTTCATAAATCGACAGCTGGGACACGGGATCGACGGTAGTGGATCGATTAGGGCATCGTTACGCGGCAA
TAGGCATGCGAGCGACGGTTGGACACGGGATCGACGGTAGTGGATCGATTAGTGTCTTGGAGTGCTCATTGCGTCCACAGGGACACGGGATCGACGGTAGTGGATCGATTAGGGCATCGTTACGCGGCAA
TAGGCATGCGAGCGACGGTTGGACACGGGATCGACGGTAGTGGATCGATTTGATAGTCAAAAGGACTCTTGATCATTGGGGGACACGGGATCGACGGTAGTGGATCGATTAGGGCATCGTTACGCGGCAA
TAGGCATGCGAGCGACGGTTGGACACGGGATCGACGGTAGTGGATCGATTGCTAATTGTTTCAGTTATCCAAACTATAGAGGACACGGGATCGACGGTAGTGGATCGATTAGGGCATCGTTACGCGGCAA
TAGGCATGCGAGCGACGGTTGGACACGGGATCGACGGTAGTGGATCGATTGGGATTTTTCTTGAGTATTCTTTTCAAACAGGACACGGGATCGACGGTAGTGGATCGATTAGGGCATCGTTACGCGGCAA
TAGGCATGCGAGCGACGGTTGGACACGGGATCGACGGTAGTGGATCGATTTTGAGAACCTCGGACTAGGGACCAGGGAATGGACACGGGATCGACGGTAGTGGATCGATTAGGGCATCGTTACGCGGCAA
TAGGCATGCGAGCGACGGTTGGACACGGGATCGACGGTAGTGGATCGATTCCTTGTTAAAATTCCAATTTACAGGTGAATGGACACGGGATCGACGGTAGTGGATCGATTAGGGCATCGTTACGCGGCAA
TAGGCATGCGAGCGACGGTTGGACACGGGATCGACGGTAGTGGATCGATTTTTTAATGAATGCCCAGAATAAACTGGTGTGGACACGGGATCGACGGTAGTGGATCGATTAGGGCATCGTTACGCGGCAA
TAGGCATGCGAGCGACGGTTGGACACGGGATCGACGGTAGTGGATCGATTATTATCTCCCGAAAATCATAGTCAGTGCTAGGACACGGGATCGACGGTAGTGGATCGATTAGGGCATCGTTACGCGGCAA
TAGGCATGCGAGCGACGGTTGGACACGGGATCGACGGTAGTGGATCGATTTATTATCTATTTAGCTTCTCACCAGTGAAAGGACACGGGATCGACGGTAGTGGATCGATTAGGGCATCGTTACGCGGCAA
TAGGCATGCGAGCGACGGTTGGACACGGGATCGACGGTAGTGGATCGATTCTTTAAACGTTGGCTCCTGAGCAATTTCACGGACACGGGATCGACGGTAGTGGATCGATTAGGGCATCGTTACGCGGCAA
TAGGCATGCGAGCGACGGTTGGACACGGGATCGACGGTAGTGGATCGATTGGTTGTATTCGTTCAAATTGTATTGCAATAGGACACGGGATCGACGGTAGTGGATCGATTAGGGCATCGTTACGCGGCAA
TAGGCATGCGAGCGACGGTTGGACACGGGATCGACGGTAGTGGATCGATTCGACATATTGTAATGGAACTTGGGCGTCTGGGACACGGGATCGACGGTAGTGGATCGATTAGGGCATCGTTACGCGGCAA
TAGGCATGCGAGCGACGGTTGGACACGGGATCGACGGTAGTGGATCGATTTTTGTGTGCCTAACAAAAGTTTCATGATAGGGACACGGGATCGACGGTAGTGGATCGATTAGGGCATCGTTACGCGGCAA
TAGGCATGCGAGCGACGGTTGGACACGGGATCGACGGTAGTGGATCGATTGTACATGTTTTTTCTTGGATTGTTTCATACGGACACGGGATCGACGGTAGTGGATCGATTAGGGCATCGTTACGCGGCAA
TAGGCATGCGAGCGACGGTTGGACACGGGATCGACGGTAGTGGATCGATTACAAAAGAGATACGTGGCAAGTGGGAAGTGGGACACGGGATCGACGGTAGTGGATCGATTAGGGCATCGTTACGCGGCAA
TAGGCATGCGAGCGACGGTTGGACACGGGATCGACGGTAGTGGATCGATTGCCTAGATAAAAATGCACACAAAAGATAAAGGACACGGGATCGACGGTAGTGGATCGATTAGGGCATCGTTACGCGGCAA
TAGGCATGCGAGCGACGGTTGGACACGGGATCGACGGTAGTGGATCGATTATATGATCTATAAGAGTTCTCAAGTCGACTGGACACGGGATCGACGGTAGTGGATCGATTAGGGCATCGTTACGCGGCAA
TAGGCATGCGAGCGACGGTTGGACACGGGATCGACGGTAGTGGATCGATTCAAAATACTGACTTCATTTGTGTGAAACACGGACACGGGATCGACGGTAGTGGATCGATTAGGGCATCGTTACGCGGCAA
TAGGCATGCGAGCGACGGTTGGACACGGGATCGACGGTAGTGGATCGATTTAAAGCATTTCAAGCCGTCAAGAGCTCTATGGACACGGGATCGACGGTAGTGGATCGATTAGGGCATCGTTACGCGGCAA
TAGGCATGCGAGCGACGGTTGGACACGGGATCGACGGTAGTGGATCGATTAAATTCTGAGACTGGACTTTCAGACATGTAGGACACGGGATCGACGGTAGTGGATCGATTAGGGCATCGTTACGCGGCAA
TAGGCATGCGAGCGACGGTTGGACACGGGATCGACGGTAGTGGATCGATTGGAAAACTGATTAACAATTCTTTTGAGCCAGGACACGGGATCGACGGTAGTGGATCGATTAGGGCATCGTTACGCGGCAA
TAGGCATGCGAGCGACGGTTGGACACGGGATCGACGGTAGTGGATCGATTATTTCGAAAGAAATAGTTCAAGAGAACCACGGACACGGGATCGACGGTAGTGGATCGATTAGGGCATCGTTACGCGGCAA
TAGGCATGCGAGCGACGGTTGGACACGGGATCGACGGTAGTGGATCGATTTAGCAAAAAGACTCAATTGAAGTCGGTGTGGGACACGGGATCGACGGTAGTGGATCGATTAGGGCATCGTTACGCGGCAA
TAGGCATGCGAGCGACGGTTGGACACGGGATCGACGGTAGTGGATCGATTTCACAGTTTACACACAAAAAATCAGTGGAGGGACACGGGATCGACGGTAGTGGATCGATTAGGGCATCGTTACGCGGCAA
TAGGCATGCGAGCGACGGTTGGACACGGGATCGACGGTAGTGGATCGATTATAGTCTTTTAAGAGACTTGTACTCTCCTCGGACACGGGATCGACGGTAGTGGATCGATTAGGGCATCGTTACGCGGCAA
TAGGCATGCGAGCGACGGTTGGACACGGGATCGACGGTAGTGGATCGATTGAAATCAATTTATGAAGCTCTTAACGACTTGGACACGGGATCGACGGTAGTGGATCGATTAGGGCATCGTTACGCGGCAA
TAGGCATGCGAGCGACGGTTGGACACGGGATCGACGGTAGTGGATCGATTTCAAAGTGTACTCCATACGGATAAAGTTGAGGACACGGGATCGACGGTAGTGGATCGATTAGGGCATCGTTACGCGGCAA
TAGGCATGCGAGCGACGGTTGGACACGGGATCGACGGTAGTGGATCGATTTACATTTCAGAATAAAGTTCTCCCTCATTTGGACACGGGATCGACGGTAGTGGATCGATTAGGGCATCGTTACGCGGCAA
TAGGCATGCGAGCGACGGTTGGACACGGGATCGACGGTAGTGGATCGATTGAAAGAAATGTAAGAGCTCTTTTATTGTTCGGACACGGGATCGACGGTAGTGGATCGATTAGGGCATCGTTACGCGGCAA
TAGGCATGCGAGCGACGGTTGGACACGGGATCGACGGTAGTGGATCGATTCTCTCTTACATGACTAGCTTCGCCTCTTTCGGACACGGGATCGACGGTAGTGGATCGATTAGGGCATCGTTACGCGGCAA
TAGGCATGCGAGCGACGGTTGGACACGGGATCGACGGTAGTGGATCGATTAAATCAGTTCAAAAGTCTGTGTCTCTTTTCGGACACGGGATCGACGGTAGTGGATCGATTAGGGCATCGTTACGCGGCAA
TAGGCATGCGAGCGACGGTTGGACACGGGATCGACGGTAGTGGATCGATTCTGCAATAGATAATATGCCATTTTGTTACAGGACACGGGATCGACGGTAGTGGATCGATTAGGGCATCGTTACGCGGCAA
TAGGCATGCGAGCGACGGTTGGACACGGGATCGACGGTAGTGGATCGATTCAGAGGCTTCCAACCAATATCCGATCTTCTGGACACGGGATCGACGGTAGTGGATCGATTAGGGCATCGTTACGCGGCAA
TAGGCATGCGAGCGACGGTTGGACACGGGATCGACGGTAGTGGATCGATTGCTGACCCTAAAATACTCAAATTTATCCGTGGACACGGGATCGACGGTAGTGGATCGATTAGGGCATCGTTACGCGGCAA
TAGGCATGCGAGCGACGGTTGGACACGGGATCGACGGTAGTGGATCGATTCAAACCGTCAAGAGCTTCATAAATTGGTTTGGACACGGGATCGACGGTAGTGGATCGATTAGGGCATCGTTACGCGGCAA
TAGGCATGCGAGCGACGGTTGGACACGGGATCGACGGTAGTGGATCGATTAGTCACACTGTAGGGTAGTTCTAGGAATTTGGACACGGGATCGACGGTAGTGGATCGATTAGGGCATCGTTACGCGGCAA
TAGGCATGCGAGCGACGGTTGGACACGGGATCGACGGTAGTGGATCGATTTAGACAAGCCTGTGAAGCCCAACATTTTGAGGACACGGGATCGACGGTAGTGGATCGATTAGGGCATCGTTACGCGGCAA
TAGGCATGCGAGCGACGGTTGGACACGGGATCGACGGTAGTGGATCGATTACATTGAGCGGTACCCTTTGAAATCTGGACGGACACGGGATCGACGGTAGTGGATCGATTAGGGCATCGTTACGCGGCAA
TAGGCATGCGAGCGACGGTTGGACACGGGATCGACGGTAGTGGATCGATTGGTAACAATCAATCTCTGGCAGTGTGAACTGGACACGGGATCGACGGTAGTGGATCGATTAGGGCATCGTTACGCGGCAA
TAGGCATGCGAGCGACGGTTGGACACGGGATCGACGGTAGTGGATCGATTAGTTTACACTTAGAAGATCAGTGAGCCCGGGGACACGGGATCGACGGTAGTGGATCGATTAGGGCATCGTTACGCGGCAA
TAGGCATGCGAGCGACGGTTGGACACGGGATCGACGGTAGTGGATCGATTCTCAGATTACTGAACGCTGTCAAGTGTGCAGGACACGGGATCGACGGTAGTGGATCGATTAGGGCATCGTTACGCGGCAA
TAGGCATGCGAGCGACGGTTGGACACGGGATCGACGGTAGTGGATCGATTATGTTTCAAGAATATATTCGCTTGCTTCGAGGACACGGGATCGACGGTAGTGGATCGATTAGGGCATCGTTACGCGGCAA
TAGGCATGCGAGCGACGGTTGGACACGGGATCGACGGTAGTGGATCGATTCCATAACAAAAGCAGATTTGAGTGCATAAAGGACACGGGATCGACGGTAGTGGATCGATTAGGGCATCGTTACGCGGCAA
TAGGCATGCGAGCGACGGTTGGACACGGGATCGACGGTAGTGGATCGATTCTTTAAACTTTCATCCACACGGTTTCTGTGGGACACGGGATCGACGGTAGTGGATCGATTAGGGCATCGTTACGCGGCAA
TAGGCATGCGAGCGACGGTTGGACACGGGATCGACGGTAGTGGATCGATTCTTCCATCACATCTATAGATATCTCTTGCGGGACACGGGATCGACGGTAGTGGATCGATTAGGGCATCGTTACGCGGCAA
TAGGCATGCGAGCGACGGTTGGACACGGGATCGACGGTAGTGGATCGATTCTCCTAAACACGATTGAATTACATATTTTGGGACACGGGATCGACGGTAGTGGATCGATTAGGGCATCGTTACGCGGCAA
TAGGCATGCGAGCGACGGTTGGACACGGGATCGACGGTAGTGGATCGATTGCAATTTCGATGAATTTAACACAAGAAAGTGGACACGGGATCGACGGTAGTGGATCGATTAGGGCATCGTTACGCGGCAA
TAGGCATGCGAGCGACGGTTGGACACGGGATCGACGGTAGTGGATCGATTCTGTAGATATGTTGCCAAAAAACTGCTCAGGGACACGGGATCGACGGTAGTGGATCGATTAGGGCATCGTTACGCGGCAA
TAGGCATGCGAGCGACGGTTGGACACGGGATCGACGGTAGTGGATCGATTGAGCTTACTACCCTCAATATTTTTTCATTTGGACACGGGATCGACGGTAGTGGATCGATTAGGGCATCGTTACGCGGCAA
TAGGCATGCGAGCGACGGTTGGACACGGGATCGACGGTAGTGGATCGATTTAAAAAGCCTTTCTCTGTGAGCCAATTCTGGGACACGGGATCGACGGTAGTGGATCGATTAGGGCATCGTTACGCGGCAA
TAGGCATGCGAGCGACGGTTGGACACGGGATCGACGGTAGTGGATCGATTGACAGCATGCTATTCGATATTAAAATTAGAGGACACGGGATCGACGGTAGTGGATCGATTAGGGCATCGTTACGCGGCAA
TAGGCATGCGAGCGACGGTTGGACACGGGATCGACGGTAGTGGATCGATTGGATAAAAACTTATTTTATGTGGCTAGCTGGGACACGGGATCGACGGTAGTGGATCGATTAGGGCATCGTTACGCGGCAA
TAGGCATGCGAGCGACGGTTGGACACGGGATCGACGGTAGTGGATCGATTGAAACTACTTGTATGATATTGTTACGATGAGGACACGGGATCGACGGTAGTGGATCGATTAGGGCATCGTTACGCGGCAA
TAGGCATGCGAGCGACGGTTGGACACGGGATCGACGGTAGTGGATCGATTGTCATTGATATTGAGAATTTGATAATGCACGGACACGGGATCGACGGTAGTGGATCGATTAGGGCATCGTTACGCGGCAA
TAGGCATGCGAGCGACGGTTGGACACGGGATCGACGGTAGTGGATCGATTATAAAGTTTTTAAGAGTGTGAACCACAAGGGGACACGGGATCGACGGTAGTGGATCGATTAGGGCATCGTTACGCGGCAA
TAGGCATGCGAGCGACGGTTGGACACGGGATCGACGGTAGTGGATCGATTAAACATTGGATAAACGGAGGATTCTATGGAGGACACGGGATCGACGGTAGTGGATCGATTAGGGCATCGTTACGCGGCAA
TAGGCATGCGAGCGACGGTTGGACACGGGATCGACGGTAGTGGATCGATTGCATGAGTTCAAATGAAATATACATATTCCGGACACGGGATCGACGGTAGTGGATCGATTAGGGCATCGTTACGCGGCAA
TAGGCATGCGAGCGACGGTTGGACACGGGATCGACGGTAGTGGATCGATTAGTATAACAGATTCAAGTGACTGGAATGCTGGACACGGGATCGACGGTAGTGGATCGATTAGGGCATCGTTACGCGGCAA
TAGGCATGCGAGCGACGGTTGGACACGGGATCGACGGTAGTGGATCGATTATCCAACCTGTCGATAGCAGTTCCAACAGGGGACACGGGATCGACGGTAGTGGATCGATTAGGGCATCGTTACGCGGCAA
TAGGCATGCGAGCGACGGTTGGACACGGGATCGACGGTAGTGGATCGATTGTACCTCCAGCTGCACACCCTCAAAAACTCGGACACGGGATCGACGGTAGTGGATCGATTAGGGCATCGTTACGCGGCAA
TAGGCATGCGAGCGACGGTTGGACACGGGATCGACGGTAGTGGATCGATTACCGGAAGTGTTTTCAAATCCTCTACGCTCGGACACGGGATCGACGGTAGTGGATCGATTAGGGCATCGTTACGCGGCAA
TAGGCATGCGAGCGACGGTTGGACACGGGATCGACGGTAGTGGATCGATTGTCTACTGCAAACTTGATATCTGGGTAATGGGACACGGGATCGACGGTAGTGGATCGATTAGGGCATCGTTACGCGGCAA
TAGGCATGCGAGCGACGGTTGGACACGGGATCGACGGTAGTGGATCGATTCCAAAAGTAGTCAATGACAACAGTGGCCCGGGACACGGGATCGACGGTAGTGGATCGATTAGGGCATCGTTACGCGGCAA
TAGGCATGCGAGCGACGGTTGGACACGGGATCGACGGTAGTGGATCGATTGAGCAAGTTATTTCCAAACGTACATTTTCAGGACACGGGATCGACGGTAGTGGATCGATTAGGGCATCGTTACGCGGCAA
TAGGCATGCGAGCGACGGTTGGACACGGGATCGACGGTAGTGGATCGATTGTACACATGAAATCGTTTATAACAGGAATTGGACACGGGATCGACGGTAGTGGATCGATTAGGGCATCGTTACGCGGCAA
TAGGCATGCGAGCGACGGTTGGACACGGGATCGACGGTAGTGGATCGATTGTGCTTGACTTTAAATTTATTAACACAGGAGGACACGGGATCGACGGTAGTGGATCGATTAGGGCATCGTTACGCGGCAA
TAGGCATGCGAGCGACGGTTGGACACGGGATCGACGGTAGTGGATCGATTGATGGTTTTTTAAAAGTGATCAGAAGCTTAGGACACGGGATCGACGGTAGTGGATCGATTAGGGCATCGTTACGCGGCAA
TAGGCATGCGAGCGACGGTTGGACACGGGATCGACGGTAGTGGATCGATTATTCAAAGTCAAAATTCATTGGGCGTCCTGGGACACGGGATCGACGGTAGTGGATCGATTAGGGCATCGTTACGCGGCAA
TAGGCATGCGAGCGACGGTTGGACACGGGATCGACGGTAGTGGATCGATTTCTCAAACGTACGTTTCTACAAACTTGTTGGGACACGGGATCGACGGTAGTGGATCGATTAGGGCATCGTTACGCGGCAA
TAGGCATGCGAGCGACGGTTGGACACGGGATCGACGGTAGTGGATCGATTTCTGAAGTTGTTCCTAGTATGTCCCAGTTTGGACACGGGATCGACGGTAGTGGATCGATTAGGGCATCGTTACGCGGCAA
TAGGCATGCGAGCGACGGTTGGACACGGGATCGACGGTAGTGGATCGATTCATTCCTCAAAAACGGTTTACACTTATATAGGACACGGGATCGACGGTAGTGGATCGATTAGGGCATCGTTACGCGGCAA
TAGGCATGCGAGCGACGGTTGGACACGGGATCGACGGTAGTGGATCGATTGCAGTTTTGACTGACTGTGAGCACTTCAAGGGACACGGGATCGACGGTAGTGGATCGATTAGGGCATCGTTACGCGGCAA
TAGGCATGCGAGCGACGGTTGGACACGGGATCGACGGTAGTGGATCGATTGGAATTATAGACGTCGCTGTAGACACAGTGGGACACGGGATCGACGGTAGTGGATCGATTAGGGCATCGTTACGCGGCAA
TAGGCATGCGAGCGACGGTTGGACACGGGATCGACGGTAGTGGATCGATTGAGGGAACTGACCTCACAGCTGTCGATTTGGGACACGGGATCGACGGTAGTGGATCGATTAGGGCATCGTTACGCGGCAA
TAGGCATGCGAGCGACGGTTGGACACGGGATCGACGGTAGTGGATCGATTAGGGAAGAATTATCGATTTTCTACGTGACGGGACACGGGATCGACGGTAGTGGATCGATTAGGGCATCGTTACGCGGCAA
TAGGCATGCGAGCGACGGTTGGACACGGGATCGACGGTAGTGGATCGATTTTAATGAACGGTTCAACACCAAATGCACAGGGACACGGGATCGACGGTAGTGGATCGATTAGGGCATCGTTACGCGGCAA
TAGGCATGCGAGCGACGGTTGGACACGGGATCGACGGTAGTGGATCGATTGTAGTCATCTAATCAAAGCAGGAGAGAAATGGACACGGGATCGACGGTAGTGGATCGATTAGGGCATCGTTACGCGGCAA
TAGGCATGCGAGCGACGGTTGGACACGGGATCGACGGTAGTGGATCGATTAGATAGTTGGAAAGTTGGGAAAGAGGCAATGGACACGGGATCGACGGTAGTGGATCGATTAGGGCATCGTTACGCGGCAA
TAGGCATGCGAGCGACGGTTGGACACGGGATCGACGGTAGTGGATCGATTTAAAGGAGCTCTTACAATTCTTGCAACTTCGGACACGGGATCGACGGTAGTGGATCGATTAGGGCATCGTTACGCGGCAA
TAGGCATGCGAGCGACGGTTGGACACGGGATCGACGGTAGTGGATCGATTCACATTCGCCAATATAAATCCAAAAGGGATGGACACGGGATCGACGGTAGTGGATCGATTAGGGCATCGTTACGCGGCAA
TAGGCATGCGAGCGACGGTTGGACACGGGATCGACGGTAGTGGATCGATTTTTTCTACTTTAATGACTACCATCGCCTCTGGACACGGGATCGACGGTAGTGGATCGATTAGGGCATCGTTACGCGGCAA
TAGGCATGCGAGCGACGGTTGGACACGGGATCGACGGTAGTGGATCGATTAATTTGGTGTTGCACCATTCATTATTATCCGGACACGGGATCGACGGTAGTGGATCGATTAGGGCATCGTTACGCGGCAA
TAGGCATGCGAGCGACGGTTGGACACGGGATCGACGGTAGTGGATCGATTCCTAGAAAATCGACAATTTCTCCCTATTGCGGACACGGGATCGACGGTAGTGGATCGATTAGGGCATCGTTACGCGGCAA
TAGGCATGCGAGCGACGGTTGGACACGGGATCGACGGTAGTGGATCGATTATGTATTCTTCCATAAATCGACAGCTGTGAGGACACGGGATCGACGGTAGTGGATCGATTAGGGCATCGTTACGCGGCAA
TAGGCATGCGAGCGACGGTTGGACACGGGATCGACGGTAGTGGATCGATTCAGTCCAAATCGCTCACTGCGTCCACAGTGGGACACGGGATCGACGGTAGTGGATCGATTAGGGCATCGTTACGCGGCAA
TAGGCATGCGAGCGACGGTTGGACACGGGATCGACGGTAGTGGATCGATTTCTTGTGGAAGGGTTTTGGAATTCTCACAGGGACACGGGATCGACGGTAGTGGATCGATTAGGGCATCGTTACGCGGCAA
TAGGCATGCGAGCGACGGTTGGACACGGGATCGACGGTAGTGGATCGATTAACTACAGATAGGATAGTCAATAGGACTATGGACACGGGATCGACGGTAGTGGATCGATTAGGGCATCGTTACGCGGCAA
TAGGCATGCGAGCGACGGTTGGACACGGGATCGACGGTAGTGGATCGATTAAATATTCCTTTCTGACAGACGCTAATCGTGGACACGGGATCGACGGTAGTGGATCGATTAGGGCATCGTTACGCGGCAA
TAGGCATGCGAGCGACGGTTGGACACGGGATCGACGGTAGTGGATCGATTGACTTGGGACTAGAGACTAGGGATTTTTCGGGACACGGGATCGACGGTAGTGGATCGATTAGGGCATCGTTACGCGGCAA
TAGGCATGCGAGCGACGGTTGGACACGGGATCGACGGTAGTGGATCGATTCCTTGTTAAAATTCCAATTGACAGTTGAATGGACACGGGATCGACGGTAGTGGATCGATTAGGGCATCGTTACGCGGCAA
TAGGCATGCGAGCGACGGTTGGACACGGGATCGACGGTAGTGGATCGATTTTTTAATAAATGCCCAGAAAACACTCGTGTGGACACGGGATCGACGGTAGTGGATCGATTAGGGCATCGTTACGCGGCAA
TAGGCATGCGAGCGACGGTTGGACACGGGATCGACGGTAGTGGATCGATTTACATTATCTACCGAAAATCATCAGTGTTGGGACACGGGATCGACGGTAGTGGATCGATTAGGGCATCGTTACGCGGCAA
TAGGCATGCGAGCGACGGTTGGACACGGGATCGACGGTAGTGGATCGATTACGTATTATCTCGTAGGCTTCTTACCAGTGGGACACGGGATCGACGGTAGTGGATCGATTAGGGCATCGTTACGCGGCAA
TAGGCATGCGAGCGACGGTTGGACACGGGATCGACGGTAGTGGATCGATTTACCTTTTACCGTTGATTCCTGATCAATTTGGACACGGGATCGACGGTAGTGGATCGATTAGGGCATCGTTACGCGGCAA
TAGGCATGCGAGCGACGGTTGGACACGGGATCGACGGTAGTGGATCGATTGAGTAATTTGGTTGAATTCGTTCAAATAGTGGACACGGGATCGACGGTAGTGGATCGATTAGGGCATCGTTACGCGGCAA
TAGGCATGCGAGCGACGGTTGGACACGGGATCGACGGTAGTGGATCGATTTGAAAGGGCATTTTTAACAATGTAAGTCTTGGACACGGGATCGACGGTAGTGGATCGATTAGGGCATCGTTACGCGGCAA
TAGGCATGCGAGCGACGGTTGGACACGGGATCGACGGTAGTGGATCGATTATTGCAATAGAACTATGTTGTCTGTTGTCTGGACACGGGATCGACGGTAGTGGATCGATTAGGGCATCGTTACGCGGCAA
TAGGCATGCGAGCGACGGTTGGACACGGGATCGACGGTAGTGGATCGATTTGCATAACAATAGTTTTATGATAGACGACAGGACACGGGATCGACGGTAGTGGATCGATTAGGGCATCGTTACGCGGCAA
TAGGCATGCGAGCGACGGTTGGACACGGGATCGACGGTAGTGGATCGATTGATACTTTCCAATGAATAAATTTTCTGACCGGACACGGGATCGACGGTAGTGGATCGATTAGGGCATCGTTACGCGGCAA
TAGGCATGCGAGCGACGGTTGGACACGGGATCGACGGTAGTGGATCGATTGGAAATAATTCGTCGCTTTCACTTCAATTAGGACACGGGATCGACGGTAGTGGATCGATTAGGGCATCGTTACGCGGCAA
TAGGCATGCGAGCGACGGTTGGACACGGGATCGACGGTAGTGGATCGATTCATTGATATTAGAAATTTGAGAATGCACGTGGACACGGGATCGACGGTAGTGGATCGATTAGGGCATCGTTACGCGGCAA
TAGGCATGCGAGCGACGGTTGGACACGGGATCGACGGTAGTGGATCGATTTGTTCACTGCGCAAAAGATATCTACAGATGGGACACGGGATCGACGGTAGTGGATCGATTAGGGCATCGTTACGCGGCAA
TAGGCATGCGAGCGACGGTTGGACACGGGATCGACGGTAGTGGATCGATTACTTGTACAATCTTCAATATAGTCCGTTGGGGACACGGGATCGACGGTAGTGGATCGATTAGGGCATCGTTACGCGGCAA
TAGGCATGCGAGCGACGGTTGGACACGGGATCGACGGTAGTGGATCGATTCTCATCGCCTTTTAACATATTGAACAAATTGGACACGGGATCGACGGTAGTGGATCGATTAGGGCATCGTTACGCGGCAA
TAGGCATGCGAGCGACGGTTGGACACGGGATCGACGGTAGTGGATCGATTTACCAGAGTCTGAAATTGAGCTGATATACGGGACACGGGATCGACGGTAGTGGATCGATTAGGGCATCGTTACGCGGCAA
TAGGCATGCGAGCGACGGTTGGACACGGGATCGACGGTAGTGGATCGATTGAAAACAGCCTACGATGGCCTGGATTCGGCGGACACGGGATCGACGGTAGTGGATCGATTAGGGCATCGTTACGCGGCAA
TAGGCATGCGAGCGACGGTTGGACACGGGATCGACGGTAGTGGATCGATTTACCTTTTCTAATTTAGGCAAAAACCGGCCGGACACGGGATCGACGGTAGTGGATCGATTAGGGCATCGTTACGCGGCAA
TAGGCATGCGAGCGACGGTTGGACACGGGATCGACGGTAGTGGATCGATTCTGATTTCTCATGTTTTAAAGTCAAATCTCGGACACGGGATCGACGGTAGTGGATCGATTAGGGCATCGTTACGCGGCAA
TAGGCATGCGAGCGACGGTTGGACACGGGATCGACGGTAGTGGATCGATTACCGGTCAAAAACAGCGGCATCTTTAAAAAGGACACGGGATCGACGGTAGTGGATCGATTAGGGCATCGTTACGCGGCAA
TAGGCATGCGAGCGACGGTTGGACACGGGATCGACGGTAGTGGATCGATTGAATTCTACGTAAAAAATCCGAAAGTTTGAGGACACGGGATCGACGGTAGTGGATCGATTAGGGCATCGTTACGCGGCAA
TAGGCATGCGAGCGACGGTTGGACACGGGATCGACGGTAGTGGATCGATTAGTGAGTTTGCAGGGAATTGAGTAAGAAATGGACACGGGATCGACGGTAGTGGATCGATTAGGGCATCGTTACGCGGCAA
TAGGCATGCGAGCGACGGTTGGACACGGGATCGACGGTAGTGGATCGATTTTTCGAGCCCATACTCCGTGCATTTTATTAGGACACGGGATCGACGGTAGTGGATCGATTAGGGCATCGTTACGCGGCAA
TAGGCATGCGAGCGACGGTTGGACACGGGATCGACGGTAGTGGATCGATTAATTTGGTTCAATCACATTTGCCACAATTCGGACACGGGATCGACGGTAGTGGATCGATTAGGGCATCGTTACGCGGCAA
TAGGCATGCGAGCGACGGTTGGACACGGGATCGACGGTAGTGGATCGATTATTTTCATTTCAATTTTCCATTCAGCCATGGGACACGGGATCGACGGTAGTGGATCGATTAGGGCATCGTTACGCGGCAA
TAGGCATGCGAGCGACGGTTGGACACGGGATCGACGGTAGTGGATCGATTGATTCTTCCATTTTTGGTCGATGATTTATTGGACACGGGATCGACGGTAGTGGATCGATTAGGGCATCGTTACGCGGCAA
TAGGCATGCGAGCGACGGTTGGACACGGGATCGACGGTAGTGGATCGATTTATAGCGGACACTCACGTGTATTCTAGTCTGGACACGGGATCGACGGTAGTGGATCGATTAGGGCATCGTTACGCGGCAA
TAGGCATGCGAGCGACGGTTGGACACGGGATCGACGGTAGTGGATCGATTGTTTCCTGATTTCAATGAAACTTTGATCATGGACACGGGATCGACGGTAGTGGATCGATTAGGGCATCGTTACGCGGCAA
TAGGCATGCGAGCGACGGTTGGACACGGGATCGACGGTAGTGGATCGATTCTTCTCCAGTGATAAATCAGAATTTTTGTTGGACACGGGATCGACGGTAGTGGATCGATTAGGGCATCGTTACGCGGCAA
TAGGCATGCGAGCGACGGTTGGACACGGGATCGACGGTAGTGGATCGATTATGAAATTTGAGCAGTTTTTGAATTTTGGGGGACACGGGATCGACGGTAGTGGATCGATTAGGGCATCGTTACGCGGCAA
TAGGCATGCGAGCGACGGTTGGACACGGGATCGACGGTAGTGGATCGATTAGAACGCCCACGAAAAGTTCAAAATCGATCGGACACGGGATCGACGGTAGTGGATCGATTAGGGCATCGTTACGCGGCAA
TAGGCATGCGAGCGACGGTTGGACACGGGATCGACGGTAGTGGATCGATTAAAACCTTCTGGACTGCGAAAAAGCCATTGGGACACGGGATCGACGGTAGTGGATCGATTAGGGCATCGTTACGCGGCAA
TAGGCATGCGAGCGACGGTTGGACACGGGATCGACGGTAGTGGATCGATTTACCGATTATCCCCTGAAACCGTCTTCCCTGGACACGGGATCGACGGTAGTGGATCGATTAGGGCATCGTTACGCGGCAA
TAGGCATGCGAGCGACGGTTGGACACGGGATCGACGGTAGTGGATCGATTTCCAGCATGAACACATTTGTAGTCTCTATTGGACACGGGATCGACGGTAGTGGATCGATTAGGGCATCGTTACGCGGCAA
TAGGCATGCGAGCGACGGTTGGACACGGGATCGACGGTAGTGGATCGATTGCTAGAAACCTTAGTTTTTGAAAAATTTGGGGACACGGGATCGACGGTAGTGGATCGATTAGGGCATCGTTACGCGGCAA
TAGGCATGCGAGCGACGGTTGGACACGGGATCGACGGTAGTGGATCGATTGTGTCAAAATTTTGGATTTTTCACGAGAAAGGACACGGGATCGACGGTAGTGGATCGATTAGGGCATCGTTACGCGGCAA
TAGGCATGCGAGCGACGGTTGGACACGGGATCGACGGTAGTGGATCGATTTTGGGCCAAATGTGAAACCTAGTCAATATGGGACACGGGATCGACGGTAGTGGATCGATTAGGGCATCGTTACGCGGCAA
TAGGCATGCGAGCGACGGTTGGACACGGGATCGACGGTAGTGGATCGATTGCCAATTCAGGCCGTTCCCGGTCGGTTTCAGGACACGGGATCGACGGTAGTGGATCGATTAGGGCATCGTTACGCGGCAA
TAGGCATGCGAGCGACGGTTGGACACGGGATCGACGGTAGTGGATCGATTAGCTGACCTTTATATTCACTTCAATTTTAGGGACACGGGATCGACGGTAGTGGATCGATTAGGGCATCGTTACGCGGCAA
TAGGCATGCGAGCGACGGTTGGACACGGGATCGACGGTAGTGGATCGATTGCCTATTTCAGGCCAAATTAAAATTTTCAAGGACACGGGATCGACGGTAGTGGATCGATTAGGGCATCGTTACGCGGCAA
TAGGCATGCGAGCGACGGTTGGACACGGGATCGACGGTAGTGGATCGATTCATTTTCAAGCTGATTTCAGGCCGAATTCAGGACACGGGATCGACGGTAGTGGATCGATTAGGGCATCGTTACGCGGCAA
TAGGCATGCGAGCGACGGTTGGACACGGGATCGACGGTAGTGGATCGATTAAATTGCAAAGCATTGACGTTCATTTTGGCGGACACGGGATCGACGGTAGTGGATCGATTAGGGCATCGTTACGCGGCAA
TAGGCATGCGAGCGACGGTTGGACACGGGATCGACGGTAGTGGATCGATTTGCGTCAAGATTTTTGGCGGAAATTCAATTGGACACGGGATCGACGGTAGTGGATCGATTAGGGCATCGTTACGCGGCAA
TAGGCATGCGAGCGACGGTTGGACACGGGATCGACGGTAGTGGATCGATTTAAGGTTGGTGGTTTTTTGCACGAGAATTGGGACACGGGATCGACGGTAGTGGATCGATTAGGGCATCGTTACGCGGCAA
TAGGCATGCGAGCGACGGTTGGACACGGGATCGACGGTAGTGGATCGATTATGTGAAGCCAGATTACAGGGAAAAAATTGGGACACGGGATCGACGGTAGTGGATCGATTAGGGCATCGTTACGCGGCAA
TAGGCATGCGAGCGACGGTTGGACACGGGATCGACGGTAGTGGATCGATTGAACTTGTGCCCACCGTGCTGACAAATGGCGGACACGGGATCGACGGTAGTGGATCGATTAGGGCATCGTTACGCGGCAA
TAGGCATGCGAGCGACGGTTGGACACGGGATCGACGGTAGTGGATCGATTGATTTTTGGGATGGTTTCAGGCCGATTTCAGGACACGGGATCGACGGTAGTGGATCGATTAGGGCATCGTTACGCGGCAA
TAGGCATGCGAGCGACGGTTGGACACGGGATCGACGGTAGTGGATCGATTATACCAAAAATTGATATCTCGTGTAACATGGGACACGGGATCGACGGTAGTGGATCGATTAGGGCATCGTTACGCGGCAA
TAGGCATGCGAGCGACGGTTGGACACGGGATCGACGGTAGTGGATCGATTCCGTAGTAGGCTTATTATCAAAATGATATTGGACACGGGATCGACGGTAGTGGATCGATTAGGGCATCGTTACGCGGCAA
TAGGCATGCGAGCGACGGTTGGACACGGGATCGACGGTAGTGGATCGATTTTCGAAAAATTGAATTCGGGCCATTTTGGGGGACACGGGATCGACGGTAGTGGATCGATTAGGGCATCGTTACGCGGCAA
TAGGCATGCGAGCGACGGTTGGACACGGGATCGACGGTAGTGGATCGATTTGAAAAATTTTGAGACCCATATCGAACTATGGACACGGGATCGACGGTAGTGGATCGATTAGGGCATCGTTACGCGGCAA
TAGGCATGCGAGCGACGGTTGGACACGGGATCGACGGTAGTGGATCGATTTCACAGTGAAAATTGAAATTTTCGCGAAATGGACACGGGATCGACGGTAGTGGATCGATTAGGGCATCGTTACGCGGCAA
TAGGCATGCGAGCGACGGTTGGACACGGGATCGACGGTAGTGGATCGATTTTTTCTAATTTCCTCACACCTGGCGAATTTGGACACGGGATCGACGGTAGTGGATCGATTAGGGCATCGTTACGCGGCAA
TAGGCATGCGAGCGACGGTTGGACACGGGATCGACGGTAGTGGATCGATTAGAATGGCAAAATCGTAAGTTTGAACGATTGGACACGGGATCGACGGTAGTGGATCGATTAGGGCATCGTTACGCGGCAA
TAGGCATGCGAGCGACGGTTGGACACGGGATCGACGGTAGTGGATCGATTAAGTGTTGCAATGTATGATAGTTTAACAAGGGACACGGGATCGACGGTAGTGGATCGATTAGGGCATCGTTACGCGGCAA
TAGGCATGCGAGCGACGGTTGGACACGGGATCGACGGTAGTGGATCGATTTTTTCAACACTCCAGCTAACCAAATCTGGTGGACACGGGATCGACGGTAGTGGATCGATTAGGGCATCGTTACGCGGCAA
TAGGCATGCGAGCGACGGTTGGACACGGGATCGACGGTAGTGGATCGATTTTCCCAATTTTTCCCAAAATTTTCAGGCCAGGACACGGGATCGACGGTAGTGGATCGATTAGGGCATCGTTACGCGGCAA
TAGGCATGCGAGCGACGGTTGGACACGGGATCGACGGTAGTGGATCGATTAAAGTTGTCAGATCTCTCGAAAATTTCTGAGGACACGGGATCGACGGTAGTGGATCGATTAGGGCATCGTTACGCGGCAA
TAGGCATGCGAGCGACGGTTGGACACGGGATCGACGGTAGTGGATCGATTGAAGCTTAATTTATTGGATATAGGTCGATAGGACACGGGATCGACGGTAGTGGATCGATTAGGGCATCGTTACGCGGCAA
TAGGCATGCGAGCGACGGTTGGACACGGGATCGACGGTAGTGGATCGATTCTCATTTTTGGCCTAAATCGGCTTAAAACCGGACACGGGATCGACGGTAGTGGATCGATTAGGGCATCGTTACGCGGCAA
TAGGCATGCGAGCGACGGTTGGACACGGGATCGACGGTAGTGGATCGATTTCTGCTAAAAAGCTAGTTTTCTCTTTCCAGGGACACGGGATCGACGGTAGTGGATCGATTAGGGCATCGTTACGCGGCAA
TAGGCATGCGAGCGACGGTTGGACACGGGATCGACGGTAGTGGATCGATTCTAAATCAGACTGAAAATGGCCTGAAAACGGGACACGGGATCGACGGTAGTGGATCGATTAGGGCATCGTTACGCGGCAA
TAGGCATGCGAGCGACGGTTGGACACGGGATCGACGGTAGTGGATCGATTTCACTAAAATTTGCTAGTTTTGGATTCTAGGGACACGGGATCGACGGTAGTGGATCGATTAGGGCATCGTTACGCGGCAA
TAGGCATGCGAGCGACGGTTGGACACGGGATCGACGGTAGTGGATCGATTCAAAACCAATACCACTACGACTAAGGTGTGGGACACGGGATCGACGGTAGTGGATCGATTAGGGCATCGTTACGCGGCAA
TAGGCATGCGAGCGACGGTTGGACACGGGATCGACGGTAGTGGATCGATTAGTCGGATTAAAAAGTTACCATATCAGTTAGGACACGGGATCGACGGTAGTGGATCGATTAGGGCATCGTTACGCGGCAA
TAGGCATGCGAGCGACGGTTGGACACGGGATCGACGGTAGTGGATCGATTTCATAAAAAATCGTACTTCTTATCAACCGAGGACACGGGATCGACGGTAGTGGATCGATTAGGGCATCGTTACGCGGCAA
TAGGCATGCGAGCGACGGTTGGACACGGGATCGACGGTAGTGGATCGATTCGCATTTTTCCTGGAATTTTTGAAGTAAAAGGACACGGGATCGACGGTAGTGGATCGATTAGGGCATCGTTACGCGGCAA
TAGGCATGCGAGCGACGGTTGGACACGGGATCGACGGTAGTGGATCGATTAAGTCATTCCTCTACACAGCTGAGGCACCGGGACACGGGATCGACGGTAGTGGATCGATTAGGGCATCGTTACGCGGCAA
TAGGCATGCGAGCGACGGTTGGACACGGGATCGACGGTAGTGGATCGATTATGGTAGTCGAACCTGTGATCTTTAAATCAGGACACGGGATCGACGGTAGTGGATCGATTAGGGCATCGTTACGCGGCAA
TAGGCATGCGAGCGACGGTTGGACACGGGATCGACGGTAGTGGATCGATTGTGCATGAAATTATCTCTGTTGTTTTTAGTGGACACGGGATCGACGGTAGTGGATCGATTAGGGCATCGTTACGCGGCAA
TAGGCATGCGAGCGACGGTTGGACACGGGATCGACGGTAGTGGATCGATTCGAATTATGGAGCTTTAACTGGATATTTTAGGACACGGGATCGACGGTAGTGGATCGATTAGGGCATCGTTACGCGGCAA
TAGGCATGCGAGCGACGGTTGGACACGGGATCGACGGTAGTGGATCGATTCGCGTTAAATAAAATTTGGAGCACATTCTAGGACACGGGATCGACGGTAGTGGATCGATTAGGGCATCGTTACGCGGCAA
TAGGCATGCGAGCGACGGTTGGACACGGGATCGACGGTAGTGGATCGATTGGTCAATTTAGTTTAGAATTTCACTCTGAAGGACACGGGATCGACGGTAGTGGATCGATTAGGGCATCGTTACGCGGCAA
TAGGCATGCGAGCGACGGTTGGACACGGGATCGACGGTAGTGGATCGATTAATTCATAAATTTTCAGGTTTGCCATATGGGGACACGGGATCGACGGTAGTGGATCGATTAGGGCATCGTTACGCGGCAA
TAGGCATGCGAGCGACGGTTGGACACGGGATCGACGGTAGTGGATCGATTCATAATACCACGTTGGGGCTCGAACTCTTGGGACACGGGATCGACGGTAGTGGATCGATTAGGGCATCGTTACGCGGCAA
TAGGCATGCGAGCGACGGTTGGACACGGGATCGACGGTAGTGGATCGATTGGTGAACAGCTATAGAACGATCTGATTTTCGGACACGGGATCGACGGTAGTGGATCGATTAGGGCATCGTTACGCGGCAA
TAGGCATGCGAGCGACGGTTGGACACGGGATCGACGGTAGTGGATCGATTTTCTATATAATGAGGGGATCATCTGGTTTTGGACACGGGATCGACGGTAGTGGATCGATTAGGGCATCGTTACGCGGCAA
TAGGCATGCGAGCGACGGTTGGACACGGGATCGACGGTAGTGGATCGATTCTAGTTGACCCTTATCAAAAAGTTATTGTAGGACACGGGATCGACGGTAGTGGATCGATTAGGGCATCGTTACGCGGCAA
TAGGCATGCGAGCGACGGTTGGACACGGGATCGACGGTAGTGGATCGATTGCTCAAAATTCTTTTTCAAAAAGTACTACCGGACACGGGATCGACGGTAGTGGATCGATTAGGGCATCGTTACGCGGCAA
TAGGCATGCGAGCGACGGTTGGACACGGGATCGACGGTAGTGGATCGATTGGAAAATCAAACGCTCAAAAATTGAACAATGGACACGGGATCGACGGTAGTGGATCGATTAGGGCATCGTTACGCGGCAA
TAGGCATGCGAGCGACGGTTGGACACGGGATCGACGGTAGTGGATCGATTGAAACCTCTATTACACTGTAGTTTTGATTAGGACACGGGATCGACGGTAGTGGATCGATTAGGGCATCGTTACGCGGCAA
TAGGCATGCGAGCGACGGTTGGACACGGGATCGACGGTAGTGGATCGATTTACGAGGCTTTGAAATTTTCCAAAAAATAGGGACACGGGATCGACGGTAGTGGATCGATTAGGGCATCGTTACGCGGCAA
TAGGCATGCGAGCGACGGTTGGACACGGGATCGACGGTAGTGGATCGATTATCACCCGAAAGTGTTGAAGATAGACAAAGGGACACGGGATCGACGGTAGTGGATCGATTAGGGCATCGTTACGCGGCAA
TAGGCATGCGAGCGACGGTTGGACACGGGATCGACGGTAGTGGATCGATTGGATACTGTAGTTTTGTATGAATTTGTGAAGGACACGGGATCGACGGTAGTGGATCGATTAGGGCATCGTTACGCGGCAA
TAGGCATGCGAGCGACGGTTGGACACGGGATCGACGGTAGTGGATCGATTTAATTTTCGGCTGGTGGGTCCTAGCACGAAGGACACGGGATCGACGGTAGTGGATCGATTAGGGCATCGTTACGCGGCAA
TAGGCATGCGAGCGACGGTTGGACACGGGATCGACGGTAGTGGATCGATTGGAGTGTGTCTAAATTTTTTGCAAAATTGAGGACACGGGATCGACGGTAGTGGATCGATTAGGGCATCGTTACGCGGCAA
TAGGCATGCGAGCGACGGTTGGACACGGGATCGACGGTAGTGGATCGATTCAGTGAAATTGCAGTTTTCTTTAAGTTACAGGACACGGGATCGACGGTAGTGGATCGATTAGGGCATCGTTACGCGGCAA
TAGGCATGCGAGCGACGGTTGGACACGGGATCGACGGTAGTGGATCGATTGTGCAAATTCTTGAAACTTGGGCTCTATTTGGACACGGGATCGACGGTAGTGGATCGATTAGGGCATCGTTACGCGGCAA
TAGGCATGCGAGCGACGGTTGGACACGGGATCGACGGTAGTGGATCGATTGAGAAAAGTCTTCATAAATGCAAGATTCCCGGACACGGGATCGACGGTAGTGGATCGATTAGGGCATCGTTACGCGGCAA
TAGGCATGCGAGCGACGGTTGGACACGGGATCGACGGTAGTGGATCGATTGAGGTACTGCCAGGGCGTTTTTCTTGATATGGACACGGGATCGACGGTAGTGGATCGATTAGGGCATCGTTACGCGGCAA
TAGGCATGCGAGCGACGGTTGGACACGGGATCGACGGTAGTGGATCGATTGCGTATAAAAATCAAAGAATTGAAAATGCCGGACACGGGATCGACGGTAGTGGATCGATTAGGGCATCGTTACGCGGCAA
TAGGCATGCGAGCGACGGTTGGACACGGGATCGACGGTAGTGGATCGATTCAAAAAATCAAGATACAAGAATTCTGGACAGGACACGGGATCGACGGTAGTGGATCGATTAGGGCATCGTTACGCGGCAA
TAGGCATGCGAGCGACGGTTGGACACGGGATCGACGGTAGTGGATCGATTCCTTGATACAGACTTACATAAGACAATAGAGGACACGGGATCGACGGTAGTGGATCGATTAGGGCATCGTTACGCGGCAA
TAGGCATGCGAGCGACGGTTGGACACGGGATCGACGGTAGTGGATCGATTCGACCCCCCGCTATAGCAGATATTTTTTATGGACACGGGATCGACGGTAGTGGATCGATTAGGGCATCGTTACGCGGCAA
TAGGCATGCGAGCGACGGTTGGACACGGGATCGACGGTAGTGGATCGATTAAGAGGTTTTGGTTGTGGCCCTGAAGGTCAGGACACGGGATCGACGGTAGTGGATCGATTAGGGCATCGTTACGCGGCAA
TAGGCATGCGAGCGACGGTTGGACACGGGATCGACGGTAGTGGATCGATTTCAGAAAAATTGAACAAGTGGCTCAGCTGGGGACACGGGATCGACGGTAGTGGATCGATTAGGGCATCGTTACGCGGCAA
TAGGCATGCGAGCGACGGTTGGACACGGGATCGACGGTAGTGGATCGATTCCTCATATTGCTAAATTGAAAATTGGGAATGGACACGGGATCGACGGTAGTGGATCGATTAGGGCATCGTTACGCGGCAA
TAGGCATGCGAGCGACGGTTGGACACGGGATCGACGGTAGTGGATCGATTGTTCAATCCCGTCAGTTGTAAATATTTTTTGGACACGGGATCGACGGTAGTGGATCGATTAGGGCATCGTTACGCGGCAA
TAGGCATGCGAGCGACGGTTGGACACGGGATCGACGGTAGTGGATCGATTAGAGGGATGGCTACCGGTCGGAAGGTCAAGGGACACGGGATCGACGGTAGTGGATCGATTAGGGCATCGTTACGCGGCAA
TAGGCATGCGAGCGACGGTTGGACACGGGATCGACGGTAGTGGATCGATTATTTCAAAGTGTCCCGGTAGCTCAGTTGGGGGACACGGGATCGACGGTAGTGGATCGATTAGGGCATCGTTACGCGGCAA
TAGGCATGCGAGCGACGGTTGGACACGGGATCGACGGTAGTGGATCGATTCTTTGACACCCAAACAGCAAAATTTTAGAAGGACACGGGATCGACGGTAGTGGATCGATTAGGGCATCGTTACGCGGCAA
TAGGCATGCGAGCGACGGTTGGACACGGGATCGACGGTAGTGGATCGATTAAATGTTCCGTTTCAGAGTAAAGTTCTGAAGGACACGGGATCGACGGTAGTGGATCGATTAGGGCATCGTTACGCGGCAA
TAGGCATGCGAGCGACGGTTGGACACGGGATCGACGGTAGTGGATCGATTATGAATTAATTTGATCAGCACAGAAAAACCGGACACGGGATCGACGGTAGTGGATCGATTAGGGCATCGTTACGCGGCAA
TAGGCATGCGAGCGACGGTTGGACACGGGATCGACGGTAGTGGATCGATTGCTTGAAATTTTAGACTAATTTAACCGTCTGGACACGGGATCGACGGTAGTGGATCGATTAGGGCATCGTTACGCGGCAA
TAGGCATGCGAGCGACGGTTGGACACGGGATCGACGGTAGTGGATCGATTGGAAAATTAGAGATGTTCAAACTAGAAACAGGACACGGGATCGACGGTAGTGGATCGATTAGGGCATCGTTACGCGGCAA
TAGGCATGCGAGCGACGGTTGGACACGGGATCGACGGTAGTGGATCGATTGAATAATTTTGGAGGGATTCAAATTTTCAGGGACACGGGATCGACGGTAGTGGATCGATTAGGGCATCGTTACGCGGCAA
TAGGCATGCGAGCGACGGTTGGACACGGGATCGACGGTAGTGGATCGATTCAAATTTTCTGTGAAAATATTTTGGGTGGAGGACACGGGATCGACGGTAGTGGATCGATTAGGGCATCGTTACGCGGCAA
TAGGCATGCGAGCGACGGTTGGACACGGGATCGACGGTAGTGGATCGATTAATAAAAACGGCGCAAAATTCAAGTTTTCCGGACACGGGATCGACGGTAGTGGATCGATTAGGGCATCGTTACGCGGCAA
TAGGCATGCGAGCGACGGTTGGACACGGGATCGACGGTAGTGGATCGATTAAAAATGCAGGCGGAAAATTCAAATTTTCCGGACACGGGATCGACGGTAGTGGATCGATTAGGGCATCGTTACGCGGCAA
TAGGCATGCGAGCGACGGTTGGACACGGGATCGACGGTAGTGGATCGATTAAATTCAGGCGGAAAAGTTTAAATTTTCCGGGACACGGGATCGACGGTAGTGGATCGATTAGGGCATCGTTACGCGGCAA
TAGGCATGCGAGCGACGGTTGGACACGGGATCGACGGTAGTGGATCGATTAAAGTTCAGGCTGACAGCTAAAATTTTCCGGGACACGGGATCGACGGTAGTGGATCGATTAGGGCATCGTTACGCGGCAA
TAGGCATGCGAGCGACGGTTGGACACGGGATCGACGGTAGTGGATCGATTATTTCTGGCGCGATATTAAAATTTTGTGAAGGACACGGGATCGACGGTAGTGGATCGATTAGGGCATCGTTACGCGGCAA
TAGGCATGCGAGCGACGGTTGGACACGGGATCGACGGTAGTGGATCGATTGACTGTAAGGGGAAAAATAAATTATGTTCTGGACACGGGATCGACGGTAGTGGATCGATTAGGGCATCGTTACGCGGCAA
TAGGCATGCGAGCGACGGTTGGACACGGGATCGACGGTAGTGGATCGATTTTATTACCCCAACAATGGATGTTTCATGCAGGACACGGGATCGACGGTAGTGGATCGATTAGGGCATCGTTACGCGGCAA
TAGGCATGCGAGCGACGGTTGGACACGGGATCGACGGTAGTGGATCGATTGTCTACACAAAACGAGAAACTTTATTATGAGGACACGGGATCGACGGTAGTGGATCGATTAGGGCATCGTTACGCGGCAA
TAGGCATGCGAGCGACGGTTGGACACGGGATCGACGGTAGTGGATCGATTGCTCATCAGCTCAATCTGAAATTTACCAAAGGACACGGGATCGACGGTAGTGGATCGATTAGGGCATCGTTACGCGGCAA
TAGGCATGCGAGCGACGGTTGGACACGGGATCGACGGTAGTGGATCGATTGAATTTAACGCCAGTATTTTTGTCTGAAAGGGACACGGGATCGACGGTAGTGGATCGATTAGGGCATCGTTACGCGGCAA
TAGGCATGCGAGCGACGGTTGGACACGGGATCGACGGTAGTGGATCGATTCAGAATTTCACTCGGAATATGAAAATTAGTGGACACGGGATCGACGGTAGTGGATCGATTAGGGCATCGTTACGCGGCAA
TAGGCATGCGAGCGACGGTTGGACACGGGATCGACGGTAGTGGATCGATTTCAGTTTTACAAAATGGGGGTCAAATCGGTGGACACGGGATCGACGGTAGTGGATCGATTAGGGCATCGTTACGCGGCAA
TAGGCATGCGAGCGACGGTTGGACACGGGATCGACGGTAGTGGATCGATTACCCATGACCCCAAGAGTCACAGCCAAGCCGGACACGGGATCGACGGTAGTGGATCGATTAGGGCATCGTTACGCGGCAA
TAGGCATGCGAGCGACGGTTGGACACGGGATCGACGGTAGTGGATCGATTAACAAAAATTATTGGCCACGCTGGGGATCGGGACACGGGATCGACGGTAGTGGATCGATTAGGGCATCGTTACGCGGCAA
TAGGCATGCGAGCGACGGTTGGACACGGGATCGACGGTAGTGGATCGATTGGTTTATTTGTGCTTATCAGATTACTTCAAGGACACGGGATCGACGGTAGTGGATCGATTAGGGCATCGTTACGCGGCAA
TAGGCATGCGAGCGACGGTTGGACACGGGATCGACGGTAGTGGATCGATTCAGAAAATGTCTGAAAATGTTTAAGCTCTTGGACACGGGATCGACGGTAGTGGATCGATTAGGGCATCGTTACGCGGCAA
TAGGCATGCGAGCGACGGTTGGACACGGGATCGACGGTAGTGGATCGATTAGCATTCTAAGCAAAGTTAGGTAGGCATTTGGACACGGGATCGACGGTAGTGGATCGATTAGGGCATCGTTACGCGGCAA
TAGGCATGCGAGCGACGGTTGGACACGGGATCGACGGTAGTGGATCGATTTATGGTACCGCAATGACAAATTATCATAATGGACACGGGATCGACGGTAGTGGATCGATTAGGGCATCGTTACGCGGCAA
TAGGCATGCGAGCGACGGTTGGACACGGGATCGACGGTAGTGGATCGATTCTTCGTAATTTGGACTATGAACCGACAATAGGACACGGGATCGACGGTAGTGGATCGATTAGGGCATCGTTACGCGGCAA
TAGGCATGCGAGCGACGGTTGGACACGGGATCGACGGTAGTGGATCGATTTTTGGCACGTCAAGTAATTGTACCTTTTTCGGACACGGGATCGACGGTAGTGGATCGATTAGGGCATCGTTACGCGGCAA
TAGGCATGCGAGCGACGGTTGGACACGGGATCGACGGTAGTGGATCGATTCGAAAACCAATTGAAACTAGTCGGCCAAGCGGACACGGGATCGACGGTAGTGGATCGATTAGGGCATCGTTACGCGGCAA
TAGGCATGCGAGCGACGGTTGGACACGGGATCGACGGTAGTGGATCGATTTTTCGTTCGAGTGAAAGAATCACCTTTGATGGACACGGGATCGACGGTAGTGGATCGATTAGGGCATCGTTACGCGGCAA
TAGGCATGCGAGCGACGGTTGGACACGGGATCGACGGTAGTGGATCGATTCTTCATATTAAGTACTATGAACTGGTGAAAGGACACGGGATCGACGGTAGTGGATCGATTAGGGCATCGTTACGCGGCAA
TAGGCATGCGAGCGACGGTTGGACACGGGATCGACGGTAGTGGATCGATTGTTCTTCAAGTATTCAGCAACCGACGATTAGGACACGGGATCGACGGTAGTGGATCGATTAGGGCATCGTTACGCGGCAA
TAGGCATGCGAGCGACGGTTGGACACGGGATCGACGGTAGTGGATCGATTATGACCCGACATCAAATCGGCCAAGCATTTGGACACGGGATCGACGGTAGTGGATCGATTAGGGCATCGTTACGCGGCAA
TAGGCATGCGAGCGACGGTTGGACACGGGATCGACGGTAGTGGATCGATTTGTTTCTTAGGGACTCCATACCGAATGCCAGGACACGGGATCGACGGTAGTGGATCGATTAGGGCATCGTTACGCGGCAA
TAGGCATGCGAGCGACGGTTGGACACGGGATCGACGGTAGTGGATCGATTAAGTGATGTAGACGAAATGATATATGAAGAGGACACGGGATCGACGGTAGTGGATCGATTAGGGCATCGTTACGCGGCAA
TAGGCATGCGAGCGACGGTTGGACACGGGATCGACGGTAGTGGATCGATTATTTTAAAAAGTTCAAGATGGCCTTCGAAAGGACACGGGATCGACGGTAGTGGATCGATTAGGGCATCGTTACGCGGCAA
TAGGCATGCGAGCGACGGTTGGACACGGGATCGACGGTAGTGGATCGATTGAAGGCATTCTGTTTTTAAAAACTGTAAGTGGACACGGGATCGACGGTAGTGGATCGATTAGGGCATCGTTACGCGGCAA
TAGGCATGCGAGCGACGGTTGGACACGGGATCGACGGTAGTGGATCGATTAGCTGATGTAAAACTAACTAAGCTTACAATGGACACGGGATCGACGGTAGTGGATCGATTAGGGCATCGTTACGCGGCAA
TAGGCATGCGAGCGACGGTTGGACACGGGATCGACGGTAGTGGATCGATTCTGACATGAAGAATTTTGCACACTTATCAGGGACACGGGATCGACGGTAGTGGATCGATTAGGGCATCGTTACGCGGCAA
TAGGCATGCGAGCGACGGTTGGACACGGGATCGACGGTAGTGGATCGATTGCAATGGAAGAATGTGAGAATTTTGAAAATGGACACGGGATCGACGGTAGTGGATCGATTAGGGCATCGTTACGCGGCAA
TAGGCATGCGAGCGACGGTTGGACACGGGATCGACGGTAGTGGATCGATTCATTAGAAATTGATAAAATCTGCGAGTTAGGGACACGGGATCGACGGTAGTGGATCGATTAGGGCATCGTTACGCGGCAA
TAGGCATGCGAGCGACGGTTGGACACGGGATCGACGGTAGTGGATCGATTGAAAATTAAAAAACCATGTGACTGGATTGAGGACACGGGATCGACGGTAGTGGATCGATTAGGGCATCGTTACGCGGCAA
TAGGCATGCGAGCGACGGTTGGACACGGGATCGACGGTAGTGGATCGATTAAAGTATATCGATTGGAAAACCTGTCCAAAGGACACGGGATCGACGGTAGTGGATCGATTAGGGCATCGTTACGCGGCAA
TAGGCATGCGAGCGACGGTTGGACACGGGATCGACGGTAGTGGATCGATTGTTTTGCCGCATTTTGATTCAACTATTTTAGGACACGGGATCGACGGTAGTGGATCGATTAGGGCATCGTTACGCGGCAA
TAGGCATGCGAGCGACGGTTGGACACGGGATCGACGGTAGTGGATCGATTATGTCTGCATGCAATCAATACATTAATGCAGGACACGGGATCGACGGTAGTGGATCGATTAGGGCATCGTTACGCGGCAA
TAGGCATGCGAGCGACGGTTGGACACGGGATCGACGGTAGTGGATCGATTATACCATGCAATTCCAGTCAAAGAATTACAGGACACGGGATCGACGGTAGTGGATCGATTAGGGCATCGTTACGCGGCAA
TAGGCATGCGAGCGACGGTTGGACACGGGATCGACGGTAGTGGATCGATTTCGAATACCTTGGCAATGTTTTCAAATCTAGGACACGGGATCGACGGTAGTGGATCGATTAGGGCATCGTTACGCGGCAA
TAGGCATGCGAGCGACGGTTGGACACGGGATCGACGGTAGTGGATCGATTGATGGCTACGTCCAGAAAATTGATACATTCGGACACGGGATCGACGGTAGTGGATCGATTAGGGCATCGTTACGCGGCAA
TAGGCATGCGAGCGACGGTTGGACACGGGATCGACGGTAGTGGATCGATTATGTTGCTCAGAATGTGAATCAGCCAATCCGGACACGGGATCGACGGTAGTGGATCGATTAGGGCATCGTTACGCGGCAA
TAGGCATGCGAGCGACGGTTGGACACGGGATCGACGGTAGTGGATCGATTGGGACTGGCTTGCACGTAACCGTCACTGAGGGACACGGGATCGACGGTAGTGGATCGATTAGGGCATCGTTACGCGGCAA
TAGGCATGCGAGCGACGGTTGGACACGGGATCGACGGTAGTGGATCGATTAACCCACGTAAATTGGAGGCCCATAACCTCGGACACGGGATCGACGGTAGTGGATCGATTAGGGCATCGTTACGCGGCAA
TAGGCATGCGAGCGACGGTTGGACACGGGATCGACGGTAGTGGATCGATTCCTAAGCCTAAACTTAATTTTCTTCAAGAAGGACACGGGATCGACGGTAGTGGATCGATTAGGGCATCGTTACGCGGCAA
TAGGCATGCGAGCGACGGTTGGACACGGGATCGACGGTAGTGGATCGATTCCTGAAACCTAAACCAAACTTTTATCCTTAGGACACGGGATCGACGGTAGTGGATCGATTAGGGCATCGTTACGCGGCAA
TAGGCATGCGAGCGACGGTTGGACACGGGATCGACGGTAGTGGATCGATTGATTAAGCCTCAGCCTAAGCAAAGTCTAAGGGACACGGGATCGACGGTAGTGGATCGATTAGGGCATCGTTACGCGGCAA
TAGGCATGCGAGCGACGGTTGGACACGGGATCGACGGTAGTGGATCGATTCCTCAGTCTAAACAAAGCCAAAGCCTAAGCGGACACGGGATCGACGGTAGTGGATCGATTAGGGCATCGTTACGCGGCAA
TAGGCATGCGAGCGACGGTTGGACACGGGATCGACGGTAGTGGATCGATTCATAAGCATAAGCCTAAACAAAGCCTAAGCGGACACGGGATCGACGGTAGTGGATCGATTAGGGCATCGTTACGCGGCAA
TAGGCATGCGAGCGACGGTTGGACACGGGATCGACGGTAGTGGATCGATTATAAGACTTAGCCTTAGCCTCAGTGTAAGCGGACACGGGATCGACGGTAGTGGATCGATTAGGGCATCGTTACGCGGCAA
TAGGCATGCGAGCGACGGTTGGACACGGGATCGACGGTAGTGGATCGATTCTAAACTAAAATCTCAACCTAAGCCTGAGCGGACACGGGATCGACGGTAGTGGATCGATTAGGGCATCGTTACGCGGCAA
TAGGCATGCGAGCGACGGTTGGACACGGGATCGACGGTAGTGGATCGATTCATTCGAACCTTATAAGCCTGAGACTGAGCGGACACGGGATCGACGGTAGTGGATCGATTAGGGCATCGTTACGCGGCAA
TAGGCATGCGAGCGACGGTTGGACACGGGATCGACGGTAGTGGATCGATTGGCTTAAGATGGTGAGTCAATTTAATTTTTGGACACGGGATCGACGGTAGTGGATCGATTAGGGCATCGTTACGCGGCAA
TAGGCATGCGAGCGACGGTTGGACACGGGATCGACGGTAGTGGATCGATTTACGTTATTACTTAGGCTGAAGCATAGGCTGGACACGGGATCGACGGTAGTGGATCGATTAGGGCATCGTTACGCGGCAA
TAGGCATGCGAGCGACGGTTGGACACGGGATCGACGGTAGTGGATCGATTTGTGCACAGGTTTTTAGGCCCAGGCTTAGGGGACACGGGATCGACGGTAGTGGATCGATTAGGGCATCGTTACGCGGCAA
TAGGCATGCGAGCGACGGTTGGACACGGGATCGACGGTAGTGGATCGATTCTCGATTAATCTAAACGTACAATTGAAGATGGACACGGGATCGACGGTAGTGGATCGATTAGGGCATCGTTACGCGGCAA
TAGGCATGCGAGCGACGGTTGGACACGGGATCGACGGTAGTGGATCGATTTTTGCGGGCAATCACAGCTGTTCGTATCAGGGACACGGGATCGACGGTAGTGGATCGATTAGGGCATCGTTACGCGGCAA
TAGGCATGCGAGCGACGGTTGGACACGGGATCGACGGTAGTGGATCGATTTCAATAAGCACATCTGATGCTTCGTATGCAGGACACGGGATCGACGGTAGTGGATCGATTAGGGCATCGTTACGCGGCAA
TAGGCATGCGAGCGACGGTTGGACACGGGATCGACGGTAGTGGATCGATTCAAATTTTTGACTGAAGCAAAAAAGATGTCGGACACGGGATCGACGGTAGTGGATCGATTAGGGCATCGTTACGCGGCAA
TAGGCATGCGAGCGACGGTTGGACACGGGATCGACGGTAGTGGATCGATTTTCAGCAACTGATGGCACAATACGACTTTGGGACACGGGATCGACGGTAGTGGATCGATTAGGGCATCGTTACGCGGCAA
TAGGCATGCGAGCGACGGTTGGACACGGGATCGACGGTAGTGGATCGATTGCTGAAAACATTGAAGAAGTGAATAAGAATGGACACGGGATCGACGGTAGTGGATCGATTAGGGCATCGTTACGCGGCAA
TAGGCATGCGAGCGACGGTTGGACACGGGATCGACGGTAGTGGATCGATTCAAATCAGAATCATTCCCATATGTCAATATGGACACGGGATCGACGGTAGTGGATCGATTAGGGCATCGTTACGCGGCAA
TAGGCATGCGAGCGACGGTTGGACACGGGATCGACGGTAGTGGATCGATTGTGTGCGACTTTTCAAAATGTTTAAGTATAGGACACGGGATCGACGGTAGTGGATCGATTAGGGCATCGTTACGCGGCAA
TAGGCATGCGAGCGACGGTTGGACACGGGATCGACGGTAGTGGATCGATTCTGTTTTTTGAGCAGTTAAAGTAAAGAATGGGACACGGGATCGACGGTAGTGGATCGATTAGGGCATCGTTACGCGGCAA
TAGGCATGCGAGCGACGGTTGGACACGGGATCGACGGTAGTGGATCGATTCATCCACAAAAAATATTTACCAAAGTTGTGGGACACGGGATCGACGGTAGTGGATCGATTAGGGCATCGTTACGCGGCAA
TAGGCATGCGAGCGACGGTTGGACACGGGATCGACGGTAGTGGATCGATTATGTAAGTGATTCAACAGTGATTCGATTAAGGACACGGGATCGACGGTAGTGGATCGATTAGGGCATCGTTACGCGGCAA
TAGGCATGCGAGCGACGGTTGGACACGGGATCGACGGTAGTGGATCGATTGATTCATAAAACGGTTTCTTCAAAATGTCAGGACACGGGATCGACGGTAGTGGATCGATTAGGGCATCGTTACGCGGCAA
TAGGCATGCGAGCGACGGTTGGACACGGGATCGACGGTAGTGGATCGATTAACTATTGCGGCAAATTTCTGCTTTCATTAGGACACGGGATCGACGGTAGTGGATCGATTAGGGCATCGTTACGCGGCAA
TAGGCATGCGAGCGACGGTTGGACACGGGATCGACGGTAGTGGATCGATTACACAATGTAAGATAACGCTTTACGGAGAAGGACACGGGATCGACGGTAGTGGATCGATTAGGGCATCGTTACGCGGCAA
TAGGCATGCGAGCGACGGTTGGACACGGGATCGACGGTAGTGGATCGATTGCTGATTTAACACGACGTGTAAATAATGCAGGACACGGGATCGACGGTAGTGGATCGATTAGGGCATCGTTACGCGGCAA
TAGGCATGCGAGCGACGGTTGGACACGGGATCGACGGTAGTGGATCGATTGTCCCAATTTCAAATTTACAATACTAGAGTGGACACGGGATCGACGGTAGTGGATCGATTAGGGCATCGTTACGCGGCAA
TAGGCATGCGAGCGACGGTTGGACACGGGATCGACGGTAGTGGATCGATTGCTAAGTTTATCATAGTACTTTTGAAACCAGGACACGGGATCGACGGTAGTGGATCGATTAGGGCATCGTTACGCGGCAA
TAGGCATGCGAGCGACGGTTGGACACGGGATCGACGGTAGTGGATCGATTTGAGACCTTTGCCACTTCAATTAATTTTCTGGACACGGGATCGACGGTAGTGGATCGATTAGGGCATCGTTACGCGGCAA
TAGGCATGCGAGCGACGGTTGGACACGGGATCGACGGTAGTGGATCGATTCGTACAAATAACTTTATACATTATCTCCCTGGACACGGGATCGACGGTAGTGGATCGATTAGGGCATCGTTACGCGGCAA
TAGGCATGCGAGCGACGGTTGGACACGGGATCGACGGTAGTGGATCGATTAACAAGTGGTTTAAAAAGAGAGCAACGCATGGACACGGGATCGACGGTAGTGGATCGATTAGGGCATCGTTACGCGGCAA
TAGGCATGCGAGCGACGGTTGGACACGGGATCGACGGTAGTGGATCGATTGGTACGATAACTTAAAGTATCATTCTGTTTGGACACGGGATCGACGGTAGTGGATCGATTAGGGCATCGTTACGCGGCAA
TAGGCATGCGAGCGACGGTTGGACACGGGATCGACGGTAGTGGATCGATTGAATGCAAAAATATTTTCACAATGACTACCGGACACGGGATCGACGGTAGTGGATCGATTAGGGCATCGTTACGCGGCAA
TAGGCATGCGAGCGACGGTTGGACACGGGATCGACGGTAGTGGATCGATTATTTTTCAGTAAACATGACGTGGCCTTGCTGGACACGGGATCGACGGTAGTGGATCGATTAGGGCATCGTTACGCGGCAA
TAGGCATGCGAGCGACGGTTGGACACGGGATCGACGGTAGTGGATCGATTTATTTCAAACAATCACCTGCTTCTGAAAAAGGACACGGGATCGACGGTAGTGGATCGATTAGGGCATCGTTACGCGGCAA
TAGGCATGCGAGCGACGGTTGGACACGGGATCGACGGTAGTGGATCGATTGAAACGTACGATGTATCTCTAAACTTTTTTGGACACGGGATCGACGGTAGTGGATCGATTAGGGCATCGTTACGCGGCAA
TAGGCATGCGAGCGACGGTTGGACACGGGATCGACGGTAGTGGATCGATTATTTACAAGCCATTTTTTGGTACAAGTCTGGGACACGGGATCGACGGTAGTGGATCGATTAGGGCATCGTTACGCGGCAA
TAGGCATGCGAGCGACGGTTGGACACGGGATCGACGGTAGTGGATCGATTGGTGGAGCTACAATCCATATTTTAAATTTTGGACACGGGATCGACGGTAGTGGATCGATTAGGGCATCGTTACGCGGCAA
TAGGCATGCGAGCGACGGTTGGACACGGGATCGACGGTAGTGGATCGATTGCCGTATAAAGTAAGGTTGCAAGATACCTCGGACACGGGATCGACGGTAGTGGATCGATTAGGGCATCGTTACGCGGCAA
TAGGCATGCGAGCGACGGTTGGACACGGGATCGACGGTAGTGGATCGATTCCCGTTTTTATTGGAGATTGTTCTTTATATGGACACGGGATCGACGGTAGTGGATCGATTAGGGCATCGTTACGCGGCAA
TAGGCATGCGAGCGACGGTTGGACACGGGATCGACGGTAGTGGATCGATTGAAACACAATTTATGCAACTATTCTGAGTTGGACACGGGATCGACGGTAGTGGATCGATTAGGGCATCGTTACGCGGCAA
TAGGCATGCGAGCGACGGTTGGACACGGGATCGACGGTAGTGGATCGATTTGTGGGCCATTAAACAAAGTGAAATCACTTGGACACGGGATCGACGGTAGTGGATCGATTAGGGCATCGTTACGCGGCAA
TAGGCATGCGAGCGACGGTTGGACACGGGATCGACGGTAGTGGATCGATTCCACAAAGGACAATAGATTCTAATTTAATGGGACACGGGATCGACGGTAGTGGATCGATTAGGGCATCGTTACGCGGCAA
TAGGCATGCGAGCGACGGTTGGACACGGGATCGACGGTAGTGGATCGATTCTGGTCTTGTAAATTCAAAAAGTGTTAATGGGACACGGGATCGACGGTAGTGGATCGATTAGGGCATCGTTACGCGGCAA
TAGGCATGCGAGCGACGGTTGGACACGGGATCGACGGTAGTGGATCGATTTGGTTTTATTTCAAGAACGACTCATAAACCGGACACGGGATCGACGGTAGTGGATCGATTAGGGCATCGTTACGCGGCAA
TAGGCATGCGAGCGACGGTTGGACACGGGATCGACGGTAGTGGATCGATTCTCTATGAAGGACTGATAAGACTACGAAAAGGACACGGGATCGACGGTAGTGGATCGATTAGGGCATCGTTACGCGGCAA
TAGGCATGCGAGCGACGGTTGGACACGGGATCGACGGTAGTGGATCGATTTTTCTCATAACGAAATTGCATCTCTCAGCGGGACACGGGATCGACGGTAGTGGATCGATTAGGGCATCGTTACGCGGCAA
TAGGCATGCGAGCGACGGTTGGACACGGGATCGACGGTAGTGGATCGATTGTAATTCTATTTCGAGATTGGACTGAGGAAGGACACGGGATCGACGGTAGTGGATCGATTAGGGCATCGTTACGCGGCAA
TAGGCATGCGAGCGACGGTTGGACACGGGATCGACGGTAGTGGATCGATTAAAACAGAGGAACTGCTTGATTGAAAAAAGGGACACGGGATCGACGGTAGTGGATCGATTAGGGCATCGTTACGCGGCAA
TAGGCATGCGAGCGACGGTTGGACACGGGATCGACGGTAGTGGATCGATTAACTCCTATGTGGTGTACATAAATAAAACTGGACACGGGATCGACGGTAGTGGATCGATTAGGGCATCGTTACGCGGCAA
TAGGCATGCGAGCGACGGTTGGACACGGGATCGACGGTAGTGGATCGATTTAAGACTGAGGGAGTAATGTTATCAGGAGAGGACACGGGATCGACGGTAGTGGATCGATTAGGGCATCGTTACGCGGCAA
TAGGCATGCGAGCGACGGTTGGACACGGGATCGACGGTAGTGGATCGATTTGTTCACTTGTTGTAATGTTTGTTCAGTGTGGACACGGGATCGACGGTAGTGGATCGATTAGGGCATCGTTACGCGGCAA
TAGGCATGCGAGCGACGGTTGGACACGGGATCGACGGTAGTGGATCGATTTTATTACATGAAGTACCGGTAACTGAAAAAGGACACGGGATCGACGGTAGTGGATCGATTAGGGCATCGTTACGCGGCAA
TAGGCATGCGAGCGACGGTTGGACACGGGATCGACGGTAGTGGATCGATTTCTCGGGCTTTTAAAGTTTTGTCCTAACTTGGACACGGGATCGACGGTAGTGGATCGATTAGGGCATCGTTACGCGGCAA
TAGGCATGCGAGCGACGGTTGGACACGGGATCGACGGTAGTGGATCGATTTTCGAATATTTTTGGTGCTCAATTTTGTAGGGACACGGGATCGACGGTAGTGGATCGATTAGGGCATCGTTACGCGGCAA
TAGGCATGCGAGCGACGGTTGGACACGGGATCGACGGTAGTGGATCGATTCTAAACCGTTCAAAACTCAATTTTACAACTGGACACGGGATCGACGGTAGTGGATCGATTAGGGCATCGTTACGCGGCAA
TAGGCATGCGAGCGACGGTTGGACACGGGATCGACGGTAGTGGATCGATTGAAAATTTATAGTGACCTGTGTACAGTAAAGGACACGGGATCGACGGTAGTGGATCGATTAGGGCATCGTTACGCGGCAA
TAGGCATGCGAGCGACGGTTGGACACGGGATCGACGGTAGTGGATCGATTGCTAGATTTATTGATTTGTGTTTCAGGCCCGGACACGGGATCGACGGTAGTGGATCGATTAGGGCATCGTTACGCGGCAA
TAGGCATGCGAGCGACGGTTGGACACGGGATCGACGGTAGTGGATCGATTAGTAATTTGCATTTGACAACAAGTAATCGGGGACACGGGATCGACGGTAGTGGATCGATTAGGGCATCGTTACGCGGCAA
TAGGCATGCGAGCGACGGTTGGACACGGGATCGACGGTAGTGGATCGATTTTACTATTGAATATTCATTTTGCAGCCACGGGACACGGGATCGACGGTAGTGGATCGATTAGGGCATCGTTACGCGGCAA
TAGGCATGCGAGCGACGGTTGGACACGGGATCGACGGTAGTGGATCGATTAAAGTTCAGGGATGGGGGCTGACTTGTCGGGGACACGGGATCGACGGTAGTGGATCGATTAGGGCATCGTTACGCGGCAA
TAGGCATGCGAGCGACGGTTGGACACGGGATCGACGGTAGTGGATCGATTCTTCTTGCAGTAAAAGAAAATGAAGGATTAGGACACGGGATCGACGGTAGTGGATCGATTAGGGCATCGTTACGCGGCAA
TAGGCATGCGAGCGACGGTTGGACACGGGATCGACGGTAGTGGATCGATTGGATTTTTGCGAATTACAAGACAGCCAGAAGGACACGGGATCGACGGTAGTGGATCGATTAGGGCATCGTTACGCGGCAA
TAGGCATGCGAGCGACGGTTGGACACGGGATCGACGGTAGTGGATCGATTGCTTGGTGATCTCCCAAATACTTTCCTCCAGGACACGGGATCGACGGTAGTGGATCGATTAGGGCATCGTTACGCGGCAA
TAGGCATGCGAGCGACGGTTGGACACGGGATCGACGGTAGTGGATCGATTGAAAGTCGAAATGAGTCCCATAAACATTTGGGACACGGGATCGACGGTAGTGGATCGATTAGGGCATCGTTACGCGGCAA
TAGGCATGCGAGCGACGGTTGGACACGGGATCGACGGTAGTGGATCGATTAACGTACACTGAGGATGTTGAACTAGAAGCGGACACGGGATCGACGGTAGTGGATCGATTAGGGCATCGTTACGCGGCAA
TAGGCATGCGAGCGACGGTTGGACACGGGATCGACGGTAGTGGATCGATTTACTACATGATTTTGGGTTTAATCCGGTTCGGACACGGGATCGACGGTAGTGGATCGATTAGGGCATCGTTACGCGGCAA
TAGGCATGCGAGCGACGGTTGGACACGGGATCGACGGTAGTGGATCGATTAAACAACTTAGGTTATTGCTTCCCTGGTGTGGACACGGGATCGACGGTAGTGGATCGATTAGGGCATCGTTACGCGGCAA
TAGGCATGCGAGCGACGGTTGGACACGGGATCGACGGTAGTGGATCGATTACGGCGTATTTTATTACAAAGGGTTCCAATGGACACGGGATCGACGGTAGTGGATCGATTAGGGCATCGTTACGCGGCAA
TAGGCATGCGAGCGACGGTTGGACACGGGATCGACGGTAGTGGATCGATTCACGTAAATGGATTAAAAATAGATCAACCTGGACACGGGATCGACGGTAGTGGATCGATTAGGGCATCGTTACGCGGCAA
TAGGCATGCGAGCGACGGTTGGACACGGGATCGACGGTAGTGGATCGATTCCTATATCATTCAACAAATGGAAAGAACAAGGACACGGGATCGACGGTAGTGGATCGATTAGGGCATCGTTACGCGGCAA
TAGGCATGCGAGCGACGGTTGGACACGGGATCGACGGTAGTGGATCGATTGTTTAGTTCTAAAGCAGAGATCAATGCTAGGGACACGGGATCGACGGTAGTGGATCGATTAGGGCATCGTTACGCGGCAA
TAGGCATGCGAGCGACGGTTGGACACGGGATCGACGGTAGTGGATCGATTACGAGTGTTTTTGCTTGGCTAATGATAATAGGACACGGGATCGACGGTAGTGGATCGATTAGGGCATCGTTACGCGGCAA
TAGGCATGCGAGCGACGGTTGGACACGGGATCGACGGTAGTGGATCGATTAGTTTGAATGAAGACGATTTGAATCTTTCAGGACACGGGATCGACGGTAGTGGATCGATTAGGGCATCGTTACGCGGCAA
TAGGCATGCGAGCGACGGTTGGACACGGGATCGACGGTAGTGGATCGATTCAATATTCACTGTGACAATTACGAGCTCTCGGACACGGGATCGACGGTAGTGGATCGATTAGGGCATCGTTACGCGGCAA
TAGGCATGCGAGCGACGGTTGGACACGGGATCGACGGTAGTGGATCGATTAGTGCTATCAAACTGTACACAATGAATGGGGGACACGGGATCGACGGTAGTGGATCGATTAGGGCATCGTTACGCGGCAA
TAGGCATGCGAGCGACGGTTGGACACGGGATCGACGGTAGTGGATCGATTAAAGTGGTCGGTGAATTTTATATTATGGAAGGACACGGGATCGACGGTAGTGGATCGATTAGGGCATCGTTACGCGGCAA
TAGGCATGCGAGCGACGGTTGGACACGGGATCGACGGTAGTGGATCGATTTCACATGATATCCAGCGACTGTTTAAGTATGGACACGGGATCGACGGTAGTGGATCGATTAGGGCATCGTTACGCGGCAA
TAGGCATGCGAGCGACGGTTGGACACGGGATCGACGGTAGTGGATCGATTAACCCGATCCGAAAATACAAGTTATTGCAAGGACACGGGATCGACGGTAGTGGATCGATTAGGGCATCGTTACGCGGCAA
TAGGCATGCGAGCGACGGTTGGACACGGGATCGACGGTAGTGGATCGATTTGGGGTGTTCTGAAATCTATTGACCGGATAGGACACGGGATCGACGGTAGTGGATCGATTAGGGCATCGTTACGCGGCAA
TAGGCATGCGAGCGACGGTTGGACACGGGATCGACGGTAGTGGATCGATTTAATTCCAGATTAGCTTTGCGTCATGTCTCGGACACGGGATCGACGGTAGTGGATCGATTAGGGCATCGTTACGCGGCAA
TAGGCATGCGAGCGACGGTTGGACACGGGATCGACGGTAGTGGATCGATTCCGCATATCTGTTATTCCAATAATTTGTATGGACACGGGATCGACGGTAGTGGATCGATTAGGGCATCGTTACGCGGCAA
TAGGCATGCGAGCGACGGTTGGACACGGGATCGACGGTAGTGGATCGATTAACATGTTCCACTATCCACTATGTGAGCTTGGACACGGGATCGACGGTAGTGGATCGATTAGGGCATCGTTACGCGGCAA
TAGGCATGCGAGCGACGGTTGGACACGGGATCGACGGTAGTGGATCGATTACAAATGACAAAATCTTGGGAGATATACTGGGACACGGGATCGACGGTAGTGGATCGATTAGGGCATCGTTACGCGGCAA
TAGGCATGCGAGCGACGGTTGGACACGGGATCGACGGTAGTGGATCGATTCGATAAACGTGGAAGTGCCTTAGCAGCGCTGGACACGGGATCGACGGTAGTGGATCGATTAGGGCATCGTTACGCGGCAA
TAGGCATGCGAGCGACGGTTGGACACGGGATCGACGGTAGTGGATCGATTCCCTGTTAGGTAACGTTTTAATTAATTTAGGGACACGGGATCGACGGTAGTGGATCGATTAGGGCATCGTTACGCGGCAA
TAGGCATGCGAGCGACGGTTGGACACGGGATCGACGGTAGTGGATCGATTCAACGAGAAAAAATTTGACAAGGTAGTTATGGACACGGGATCGACGGTAGTGGATCGATTAGGGCATCGTTACGCGGCAA
TAGGCATGCGAGCGACGGTTGGACACGGGATCGACGGTAGTGGATCGATTACTATTAAAATTGGACAATGGGGTGCAATAGGACACGGGATCGACGGTAGTGGATCGATTAGGGCATCGTTACGCGGCAA
TAGGCATGCGAGCGACGGTTGGACACGGGATCGACGGTAGTGGATCGATTAAAACAAACGCCAACTGATCGTGAGATATAGGACACGGGATCGACGGTAGTGGATCGATTAGGGCATCGTTACGCGGCAA
TAGGCATGCGAGCGACGGTTGGACACGGGATCGACGGTAGTGGATCGATTCAAGAGTTTTGTCGTTTGACCATTTTTCAAGGACACGGGATCGACGGTAGTGGATCGATTAGGGCATCGTTACGCGGCAA
TAGGCATGCGAGCGACGGTTGGACACGGGATCGACGGTAGTGGATCGATTCCGTTTCCACTTTGTATTGGAAGTGTTTCAGGACACGGGATCGACGGTAGTGGATCGATTAGGGCATCGTTACGCGGCAA
TAGGCATGCGAGCGACGGTTGGACACGGGATCGACGGTAGTGGATCGATTTTCAAATTTCCGAAATACCAGTCAAAAGTTGGACACGGGATCGACGGTAGTGGATCGATTAGGGCATCGTTACGCGGCAA
TAGGCATGCGAGCGACGGTTGGACACGGGATCGACGGTAGTGGATCGATTATCACACTCCACAGTTATCTGCCCTTTCAGGGACACGGGATCGACGGTAGTGGATCGATTAGGGCATCGTTACGCGGCAA
TAGGCATGCGAGCGACGGTTGGACACGGGATCGACGGTAGTGGATCGATTTCAATATTTTTGAAGACCCCACATGGCGCGGGACACGGGATCGACGGTAGTGGATCGATTAGGGCATCGTTACGCGGCAA
TAGGCATGCGAGCGACGGTTGGACACGGGATCGACGGTAGTGGATCGATTCACAACTGGACGGAACCCATCGTCACATTTGGACACGGGATCGACGGTAGTGGATCGATTAGGGCATCGTTACGCGGCAA
TAGGCATGCGAGCGACGGTTGGACACGGGATCGACGGTAGTGGATCGATTAATAAAACCGGCGCGAAATTAAAGTTTTCCGGACACGGGATCGACGGTAGTGGATCGATTAGGGCATCGTTACGCGGCAA
TAGGCATGCGAGCGACGGTTGGACACGGGATCGACGGTAGTGGATCGATTGAAAAATTCAGACGGAAAATGGCAATTTTCGGACACGGGATCGACGGTAGTGGATCGATTAGGGCATCGTTACGCGGCAA
TAGGCATGCGAGCGACGGTTGGACACGGGATCGACGGTAGTGGATCGATTGGGATTTTTAGTGGAAAATCGCATTTTCTGGGACACGGGATCGACGGTAGTGGATCGATTAGGGCATCGTTACGCGGCAA
TAGGCATGCGAGCGACGGTTGGACACGGGATCGACGGTAGTGGATCGATTGTTCAGGCTAAAAGTTAAAATTTTCCGAAAGGACACGGGATCGACGGTAGTGGATCGATTAGGGCATCGTTACGCGGCAA
TAGGCATGCGAGCGACGGTTGGACACGGGATCGACGGTAGTGGATCGATTAAATTTCTGAAATGGGGGCTGACTTGTCGGGGACACGGGATCGACGGTAGTGGATCGATTAGGGCATCGTTACGCGGCAA
TAGGCATGCGAGCGACGGTTGGACACGGGATCGACGGTAGTGGATCGATTTAACAAAAATAATTTCATATGGCCTTTGCCGGACACGGGATCGACGGTAGTGGATCGATTAGGGCATCGTTACGCGGCAA
TAGGCATGCGAGCGACGGTTGGACACGGGATCGACGGTAGTGGATCGATTATTCTGGTTTTCAAATTGATTCTGTGAAGTGGACACGGGATCGACGGTAGTGGATCGATTAGGGCATCGTTACGCGGCAA
TAGGCATGCGAGCGACGGTTGGACACGGGATCGACGGTAGTGGATCGATTCGTGGTTTATGTCACTAAAAATTAGAAAAGGGACACGGGATCGACGGTAGTGGATCGATTAGGGCATCGTTACGCGGCAA
TAGGCATGCGAGCGACGGTTGGACACGGGATCGACGGTAGTGGATCGATTCACATCGGAATACTGAATGAATTGTAAATAGGACACGGGATCGACGGTAGTGGATCGATTAGGGCATCGTTACGCGGCAA
TAGGCATGCGAGCGACGGTTGGACACGGGATCGACGGTAGTGGATCGATTCGTCTATTTTTCCTTGTTTTGAATAAATGCGGACACGGGATCGACGGTAGTGGATCGATTAGGGCATCGTTACGCGGCAA
TAGGCATGCGAGCGACGGTTGGACACGGGATCGACGGTAGTGGATCGATTATATTTGTTCGAAGTGTTGGTGAAACTATCGGACACGGGATCGACGGTAGTGGATCGATTAGGGCATCGTTACGCGGCAA
TAGGCATGCGAGCGACGGTTGGACACGGGATCGACGGTAGTGGATCGATTTCGTTGCTAAACTTTTTGAAATGGAAATTCGGACACGGGATCGACGGTAGTGGATCGATTAGGGCATCGTTACGCGGCAA
TAGGCATGCGAGCGACGGTTGGACACGGGATCGACGGTAGTGGATCGATTCCACTTTGCAAATTTGATTTGTTCCGAATCGGACACGGGATCGACGGTAGTGGATCGATTAGGGCATCGTTACGCGGCAA
TAGGCATGCGAGCGACGGTTGGACACGGGATCGACGGTAGTGGATCGATTATTAATCTCTCAAAAAGTTATCCACCGTATGGACACGGGATCGACGGTAGTGGATCGATTAGGGCATCGTTACGCGGCAA
TAGGCATGCGAGCGACGGTTGGACACGGGATCGACGGTAGTGGATCGATTGACCATTATTCATATGAAAAGTTTACCACAGGACACGGGATCGACGGTAGTGGATCGATTAGGGCATCGTTACGCGGCAA
TAGGCATGCGAGCGACGGTTGGACACGGGATCGACGGTAGTGGATCGATTATATCCAAACAGTACTGCAAAAATTCTTGAGGACACGGGATCGACGGTAGTGGATCGATTAGGGCATCGTTACGCGGCAA
TAGGCATGCGAGCGACGGTTGGACACGGGATCGACGGTAGTGGATCGATTTTTACAACTCTGGAGTAACACTGAAAGATGGGACACGGGATCGACGGTAGTGGATCGATTAGGGCATCGTTACGCGGCAA
TAGGCATGCGAGCGACGGTTGGACACGGGATCGACGGTAGTGGATCGATTGCTACTAACATCTCACAAATTGAGAAAGATGGACACGGGATCGACGGTAGTGGATCGATTAGGGCATCGTTACGCGGCAA
TAGGCATGCGAGCGACGGTTGGACACGGGATCGACGGTAGTGGATCGATTTGTACGGGTGATGGATGATTTGATGAAAAAGGACACGGGATCGACGGTAGTGGATCGATTAGGGCATCGTTACGCGGCAA
TAGGCATGCGAGCGACGGTTGGACACGGGATCGACGGTAGTGGATCGATTGGAATTCTTCAATGAAAACTTGAGAAACAAGGACACGGGATCGACGGTAGTGGATCGATTAGGGCATCGTTACGCGGCAA
TAGGCATGCGAGCGACGGTTGGACACGGGATCGACGGTAGTGGATCGATTCCATCAAATTTCAGTTGTCATAGAAACTTTGGACACGGGATCGACGGTAGTGGATCGATTAGGGCATCGTTACGCGGCAA
TAGGCATGCGAGCGACGGTTGGACACGGGATCGACGGTAGTGGATCGATTGTGAGATAGTTTTTTGTTTGTCAGTTTTGTGGACACGGGATCGACGGTAGTGGATCGATTAGGGCATCGTTACGCGGCAA
TAGGCATGCGAGCGACGGTTGGACACGGGATCGACGGTAGTGGATCGATTACTTAACGGAAGCATGGGCACTGGCTGAAAGGACACGGGATCGACGGTAGTGGATCGATTAGGGCATCGTTACGCGGCAA
TAGGCATGCGAGCGACGGTTGGACACGGGATCGACGGTAGTGGATCGATTCATCCTCCCAGAAAAACATTTATGAATATTGGACACGGGATCGACGGTAGTGGATCGATTAGGGCATCGTTACGCGGCAA
TAGGCATGCGAGCGACGGTTGGACACGGGATCGACGGTAGTGGATCGATTAGCTTATTTGGAGAGCAGCTGCCGTGTGCCGGACACGGGATCGACGGTAGTGGATCGATTAGGGCATCGTTACGCGGCAA
TAGGCATGCGAGCGACGGTTGGACACGGGATCGACGGTAGTGGATCGATTGCCGTCATAATTTTTTGCTAAAAAGTTTTCGGACACGGGATCGACGGTAGTGGATCGATTAGGGCATCGTTACGCGGCAA
TAGGCATGCGAGCGACGGTTGGACACGGGATCGACGGTAGTGGATCGATTAAGAGAAAAAACTACAAGGACCGAGTTTTTGGACACGGGATCGACGGTAGTGGATCGATTAGGGCATCGTTACGCGGCAA
TAGGCATGCGAGCGACGGTTGGACACGGGATCGACGGTAGTGGATCGATTCCAAAAAACTGCTTGGTTATCCGATTGCAAGGACACGGGATCGACGGTAGTGGATCGATTAGGGCATCGTTACGCGGCAA
TAGGCATGCGAGCGACGGTTGGACACGGGATCGACGGTAGTGGATCGATTCCAAAAAATTTATTCGTTTCAGCTGAAAGTGGACACGGGATCGACGGTAGTGGATCGATTAGGGCATCGTTACGCGGCAA
TAGGCATGCGAGCGACGGTTGGACACGGGATCGACGGTAGTGGATCGATTGGATTGGGTGGATTTTTCAAAATTCAAAATGGACACGGGATCGACGGTAGTGGATCGATTAGGGCATCGTTACGCGGCAA
TAGGCATGCGAGCGACGGTTGGACACGGGATCGACGGTAGTGGATCGATTGTAGCACTTTTGAAGATAAAAAGCGAAAATGGACACGGGATCGACGGTAGTGGATCGATTAGGGCATCGTTACGCGGCAA
TAGGCATGCGAGCGACGGTTGGACACGGGATCGACGGTAGTGGATCGATTTCCACTTTTAAAGTGTTCTAGTTCTAAAACGGACACGGGATCGACGGTAGTGGATCGATTAGGGCATCGTTACGCGGCAA
TAGGCATGCGAGCGACGGTTGGACACGGGATCGACGGTAGTGGATCGATTGAATCAGGAGATAATTTGGAGTCAATTAAAGGACACGGGATCGACGGTAGTGGATCGATTAGGGCATCGTTACGCGGCAA
TAGGCATGCGAGCGACGGTTGGACACGGGATCGACGGTAGTGGATCGATTATTCCAAGCTCAAGTATAAAACCAGGGGCAGGACACGGGATCGACGGTAGTGGATCGATTAGGGCATCGTTACGCGGCAA
TAGGCATGCGAGCGACGGTTGGACACGGGATCGACGGTAGTGGATCGATTTGGGCGCGGCGCATTTTAAAAAAGAGACCGGGACACGGGATCGACGGTAGTGGATCGATTAGGGCATCGTTACGCGGCAA
TAGGCATGCGAGCGACGGTTGGACACGGGATCGACGGTAGTGGATCGATTAACCGATAAAATCAAACGATGCGCGCAAGCGGACACGGGATCGACGGTAGTGGATCGATTAGGGCATCGTTACGCGGCAA
TAGGCATGCGAGCGACGGTTGGACACGGGATCGACGGTAGTGGATCGATTACTGGTTAAAAAATCGAATTCGGTGAAAATGGACACGGGATCGACGGTAGTGGATCGATTAGGGCATCGTTACGCGGCAA
TAGGCATGCGAGCGACGGTTGGACACGGGATCGACGGTAGTGGATCGATTTTAACCAGTTTTTTCGACAAGAACGAATGAGGACACGGGATCGACGGTAGTGGATCGATTAGGGCATCGTTACGCGGCAA
TAGGCATGCGAGCGACGGTTGGACACGGGATCGACGGTAGTGGATCGATTGCTTGCATCGTTTGATTTTATTCCTTTTTTGGACACGGGATCGACGGTAGTGGATCGATTAGGGCATCGTTACGCGGCAA
TAGGCATGCGAGCGACGGTTGGACACGGGATCGACGGTAGTGGATCGATTTTCTCTTTCAATGCGCGCGCAAATAAATTCGGACACGGGATCGACGGTAGTGGATCGATTAGGGCATCGTTACGCGGCAA
TAGGCATGCGAGCGACGGTTGGACACGGGATCGACGGTAGTGGATCGATTGTTGTTGTACAGAAATCTGGGAAATATTTTGGACACGGGATCGACGGTAGTGGATCGATTAGGGCATCGTTACGCGGCAA
TAGGCATGCGAGCGACGGTTGGACACGGGATCGACGGTAGTGGATCGATTACATTTTTTCTCCACTCCACTTTTAATCAAGGACACGGGATCGACGGTAGTGGATCGATTAGGGCATCGTTACGCGGCAA
TAGGCATGCGAGCGACGGTTGGACACGGGATCGACGGTAGTGGATCGATTGGTACACTTTCTGTCATTCAAAGAAATATAGGACACGGGATCGACGGTAGTGGATCGATTAGGGCATCGTTACGCGGCAA
TAGGCATGCGAGCGACGGTTGGACACGGGATCGACGGTAGTGGATCGATTGGTTGATTTTCCGAACTTTTGTTTTATTTGGGACACGGGATCGACGGTAGTGGATCGATTAGGGCATCGTTACGCGGCAA
TAGGCATGCGAGCGACGGTTGGACACGGGATCGACGGTAGTGGATCGATTAGCAGTTCTGTTTTAAGTTTGGCACATGGGGGACACGGGATCGACGGTAGTGGATCGATTAGGGCATCGTTACGCGGCAA
TAGGCATGCGAGCGACGGTTGGACACGGGATCGACGGTAGTGGATCGATTGTGTGATATGCTTTTTATATTTCACTGTCTGGACACGGGATCGACGGTAGTGGATCGATTAGGGCATCGTTACGCGGCAA
TAGGCATGCGAGCGACGGTTGGACACGGGATCGACGGTAGTGGATCGATTAGTATTGGAGAGATATTGGAGAACGAATGTGGACACGGGATCGACGGTAGTGGATCGATTAGGGCATCGTTACGCGGCAA
TAGGCATGCGAGCGACGGTTGGACACGGGATCGACGGTAGTGGATCGATTACATTTATGACAACGACGAGTTTCCAGAGCGGACACGGGATCGACGGTAGTGGATCGATTAGGGCATCGTTACGCGGCAA
TAGGCATGCGAGCGACGGTTGGACACGGGATCGACGGTAGTGGATCGATTGGAGGTAGAAGAAAACAAAGTATATTTTTGGGACACGGGATCGACGGTAGTGGATCGATTAGGGCATCGTTACGCGGCAA
TAGGCATGCGAGCGACGGTTGGACACGGGATCGACGGTAGTGGATCGATTAACTTCTTTGCGTAGTAACTTTTCTCAAAAGGACACGGGATCGACGGTAGTGGATCGATTAGGGCATCGTTACGCGGCAA
TAGGCATGCGAGCGACGGTTGGACACGGGATCGACGGTAGTGGATCGATTCCTCTGAAGAAAGAAACAAGGGGTAGTCTGGGACACGGGATCGACGGTAGTGGATCGATTAGGGCATCGTTACGCGGCAA
TAGGCATGCGAGCGACGGTTGGACACGGGATCGACGGTAGTGGATCGATTATATGACCTGTGGGGGTAACAACCACCCCTGGACACGGGATCGACGGTAGTGGATCGATTAGGGCATCGTTACGCGGCAA
TAGGCATGCGAGCGACGGTTGGACACGGGATCGACGGTAGTGGATCGATTAAATGTATCCTCTGGGAAGTGTTGGGAAAAGGACACGGGATCGACGGTAGTGGATCGATTAGGGCATCGTTACGCGGCAA
TAGGCATGCGAGCGACGGTTGGACACGGGATCGACGGTAGTGGATCGATTTTTTTGGGTTCGTCTTCCTGTATAATTCAAGGACACGGGATCGACGGTAGTGGATCGATTAGGGCATCGTTACGCGGCAA
TAGGCATGCGAGCGACGGTTGGACACGGGATCGACGGTAGTGGATCGATTCAAAAAGTTGCCAAATTCTCGGCAGCCAAAGGACACGGGATCGACGGTAGTGGATCGATTAGGGCATCGTTACGCGGCAA
TAGGCATGCGAGCGACGGTTGGACACGGGATCGACGGTAGTGGATCGATTTGGGGAGACGATGTGTCGACCAGGGCTGTGGGACACGGGATCGACGGTAGTGGATCGATTAGGGCATCGTTACGCGGCAA
TAGGCATGCGAGCGACGGTTGGACACGGGATCGACGGTAGTGGATCGATTAATAGAGATAGGCAACATTCTCGAACGTTTGGACACGGGATCGACGGTAGTGGATCGATTAGGGCATCGTTACGCGGCAA
TAGGCATGCGAGCGACGGTTGGACACGGGATCGACGGTAGTGGATCGATTGGTAATAATGATTTGTACTATTTGGACATGGGACACGGGATCGACGGTAGTGGATCGATTAGGGCATCGTTACGCGGCAA
TAGGCATGCGAGCGACGGTTGGACACGGGATCGACGGTAGTGGATCGATTGAGAGTCAAGACAACGGATATATAATAAAAGGACACGGGATCGACGGTAGTGGATCGATTAGGGCATCGTTACGCGGCAA
TAGGCATGCGAGCGACGGTTGGACACGGGATCGACGGTAGTGGATCGATTGTCGTATGTAATAAACGCATATTTTCATTGGGACACGGGATCGACGGTAGTGGATCGATTAGGGCATCGTTACGCGGCAA
TAGGCATGCGAGCGACGGTTGGACACGGGATCGACGGTAGTGGATCGATTCTACTCCACCTTTAAATGTTTAAAACTCTAGGACACGGGATCGACGGTAGTGGATCGATTAGGGCATCGTTACGCGGCAA
TAGGCATGCGAGCGACGGTTGGACACGGGATCGACGGTAGTGGATCGATTCTGCTTGATGATAACAAGAAGTTGTGCATTGGACACGGGATCGACGGTAGTGGATCGATTAGGGCATCGTTACGCGGCAA
TAGGCATGCGAGCGACGGTTGGACACGGGATCGACGGTAGTGGATCGATTCTAGCCGAAAGTGCTCTATTCACAATTACCGGACACGGGATCGACGGTAGTGGATCGATTAGGGCATCGTTACGCGGCAA
TAGGCATGCGAGCGACGGTTGGACACGGGATCGACGGTAGTGGATCGATTAATTTCTTTATTGATACGGTATGTCCCACTGGACACGGGATCGACGGTAGTGGATCGATTAGGGCATCGTTACGCGGCAA
TAGGCATGCGAGCGACGGTTGGACACGGGATCGACGGTAGTGGATCGATTCCGTCAACTCACCACTTTAAGCATATCCGAGGACACGGGATCGACGGTAGTGGATCGATTAGGGCATCGTTACGCGGCAA
TAGGCATGCGAGCGACGGTTGGACACGGGATCGACGGTAGTGGATCGATTGCTCACAAAAACTGAAGTTTTTTGAATCTAGGACACGGGATCGACGGTAGTGGATCGATTAGGGCATCGTTACGCGGCAA
TAGGCATGCGAGCGACGGTTGGACACGGGATCGACGGTAGTGGATCGATTTCTTAAGAAAAACTATCGAAAGTTGGCAAAGGACACGGGATCGACGGTAGTGGATCGATTAGGGCATCGTTACGCGGCAA
TAGGCATGCGAGCGACGGTTGGACACGGGATCGACGGTAGTGGATCGATTAAAGATGGCGAAAACTGGCAATTGTAACACGGACACGGGATCGACGGTAGTGGATCGATTAGGGCATCGTTACGCGGCAA
TAGGCATGCGAGCGACGGTTGGACACGGGATCGACGGTAGTGGATCGATTAACTCTAGCATAATTTGCGGTAAACTGGCGGGACACGGGATCGACGGTAGTGGATCGATTAGGGCATCGTTACGCGGCAA
TAGGCATGCGAGCGACGGTTGGACACGGGATCGACGGTAGTGGATCGATTGCTATTATAGAAAAAGCTGTCAAAAGCTGGGGACACGGGATCGACGGTAGTGGATCGATTAGGGCATCGTTACGCGGCAA
TAGGCATGCGAGCGACGGTTGGACACGGGATCGACGGTAGTGGATCGATTAGCTGGCGAAACCTGGCAAAAATTGGCAAAGGACACGGGATCGACGGTAGTGGATCGATTAGGGCATCGTTACGCGGCAA
TAGGCATGCGAGCGACGGTTGGACACGGGATCGACGGTAGTGGATCGATTGAGCTGGGGAAAGTTGATAAAAGCTGTCGAGGACACGGGATCGACGGTAGTGGATCGATTAGGGCATCGTTACGCGGCAA
TAGGCATGCGAGCGACGGTTGGACACGGGATCGACGGTAGTGGATCGATTTTGCAATATATTGCGCTGAAGCAGCCAGCGGGACACGGGATCGACGGTAGTGGATCGATTAGGGCATCGTTACGCGGCAA
TAGGCATGCGAGCGACGGTTGGACACGGGATCGACGGTAGTGGATCGATTGGAGACGGACCAAAACGAACTGAACATCTTGGACACGGGATCGACGGTAGTGGATCGATTAGGGCATCGTTACGCGGCAA
TAGGCATGCGAGCGACGGTTGGACACGGGATCGACGGTAGTGGATCGATTAGTTGCTCCCGCATATGTTTGGGCCAATCCGGACACGGGATCGACGGTAGTGGATCGATTAGGGCATCGTTACGCGGCAA
TAGGCATGCGAGCGACGGTTGGACACGGGATCGACGGTAGTGGATCGATTCAAGCACAAGTTTGGCCACGGGATTTTTGTGGACACGGGATCGACGGTAGTGGATCGATTAGGGCATCGTTACGCGGCAA
TAGGCATGCGAGCGACGGTTGGACACGGGATCGACGGTAGTGGATCGATTCAATGCCAGTATTCGTTTAGCGACTTTTTCGGACACGGGATCGACGGTAGTGGATCGATTAGGGCATCGTTACGCGGCAA
TAGGCATGCGAGCGACGGTTGGACACGGGATCGACGGTAGTGGATCGATTACCAACAAAGTATGGCTCTGCTATGTCTCGGGACACGGGATCGACGGTAGTGGATCGATTAGGGCATCGTTACGCGGCAA
TAGGCATGCGAGCGACGGTTGGACACGGGATCGACGGTAGTGGATCGATTCTTGTGAAGATTTGGTCCAGATTAGTTGGTGGACACGGGATCGACGGTAGTGGATCGATTAGGGCATCGTTACGCGGCAA
TAGGCATGCGAGCGACGGTTGGACACGGGATCGACGGTAGTGGATCGATTTGTTCTCTACAAGAAAAAATCCCACAGCCAGGACACGGGATCGACGGTAGTGGATCGATTAGGGCATCGTTACGCGGCAA
TAGGCATGCGAGCGACGGTTGGACACGGGATCGACGGTAGTGGATCGATTCGATACTTTGTACGACGAGCTTCCATCGGTGGACACGGGATCGACGGTAGTGGATCGATTAGGGCATCGTTACGCGGCAA
TAGGCATGCGAGCGACGGTTGGACACGGGATCGACGGTAGTGGATCGATTCCTCTGAAACTATTGATTTTGTTCAATTTGGGACACGGGATCGACGGTAGTGGATCGATTAGGGCATCGTTACGCGGCAA
TAGGCATGCGAGCGACGGTTGGACACGGGATCGACGGTAGTGGATCGATTCTTTTTGTAGACCGGCTCACCAGCAATGTTGGACACGGGATCGACGGTAGTGGATCGATTAGGGCATCGTTACGCGGCAA
TAGGCATGCGAGCGACGGTTGGACACGGGATCGACGGTAGTGGATCGATTCACAATCTCGATCCAGAAGCACATTTCGTGGGACACGGGATCGACGGTAGTGGATCGATTAGGGCATCGTTACGCGGCAA
TAGGCATGCGAGCGACGGTTGGACACGGGATCGACGGTAGTGGATCGATTGTTAAGAACACTTTAAGAACACAAAACTTCGGACACGGGATCGACGGTAGTGGATCGATTAGGGCATCGTTACGCGGCAA
TAGGCATGCGAGCGACGGTTGGACACGGGATCGACGGTAGTGGATCGATTTTCAGCAAATCTTCACGAGTAAGACGTCATGGACACGGGATCGACGGTAGTGGATCGATTAGGGCATCGTTACGCGGCAA
TAGGCATGCGAGCGACGGTTGGACACGGGATCGACGGTAGTGGATCGATTCTTCGGTCAATTCGGAATATTATTTTGTTTGGACACGGGATCGACGGTAGTGGATCGATTAGGGCATCGTTACGCGGCAA
TAGGCATGCGAGCGACGGTTGGACACGGGATCGACGGTAGTGGATCGATTGGCTGATATTAGTCGGCTGAATCGGCTAATGGACACGGGATCGACGGTAGTGGATCGATTAGGGCATCGTTACGCGGCAA
TAGGCATGCGAGCGACGGTTGGACACGGGATCGACGGTAGTGGATCGATTAATTTTAGATTTTTCGGCTAACGGCTAATTGGACACGGGATCGACGGTAGTGGATCGATTAGGGCATCGTTACGCGGCAA
TAGGCATGCGAGCGACGGTTGGACACGGGATCGACGGTAGTGGATCGATTACATCCGATTTTCCAAATTTTCGGCTAACGGGACACGGGATCGACGGTAGTGGATCGATTAGGGCATCGTTACGCGGCAA
TAGGCATGCGAGCGACGGTTGGACACGGGATCGACGGTAGTGGATCGATTCTATATCAGAGGTTCCCTTCAGGGGTGGGCGGACACGGGATCGACGGTAGTGGATCGATTAGGGCATCGTTACGCGGCAA
TAGGCATGCGAGCGACGGTTGGACACGGGATCGACGGTAGTGGATCGATTGAGATTTCGCTGCAAAATTAATTTTTAAGCGGACACGGGATCGACGGTAGTGGATCGATTAGGGCATCGTTACGCGGCAA
TAGGCATGCGAGCGACGGTTGGACACGGGATCGACGGTAGTGGATCGATTCGAAATTTCTATTTTGGCTGACATGAAACTGGACACGGGATCGACGGTAGTGGATCGATTAGGGCATCGTTACGCGGCAA
TAGGCATGCGAGCGACGGTTGGACACGGGATCGACGGTAGTGGATCGATTGCATTTTGGTTCAAAGTGTTTACATAAATCGGACACGGGATCGACGGTAGTGGATCGATTAGGGCATCGTTACGCGGCAA
TAGGCATGCGAGCGACGGTTGGACACGGGATCGACGGTAGTGGATCGATTCCCATAAAATTTTGGCAATTTGCTTTTCAAGGACACGGGATCGACGGTAGTGGATCGATTAGGGCATCGTTACGCGGCAA
TAGGCATGCGAGCGACGGTTGGACACGGGATCGACGGTAGTGGATCGATTAAGGGAAACATGCGAAATTCCTTCAAATTTGGACACGGGATCGACGGTAGTGGATCGATTAGGGCATCGTTACGCGGCAA
TAGGCATGCGAGCGACGGTTGGACACGGGATCGACGGTAGTGGATCGATTTTAAAATAAGAATTAAAGGTGAAGTAGCGCGGACACGGGATCGACGGTAGTGGATCGATTAGGGCATCGTTACGCGGCAA
TAGGCATGCGAGCGACGGTTGGACACGGGATCGACGGTAGTGGATCGATTCAGAAAAGTCGACCCGATTCTTTGCCACACGGACACGGGATCGACGGTAGTGGATCGATTAGGGCATCGTTACGCGGCAA
TAGGCATGCGAGCGACGGTTGGACACGGGATCGACGGTAGTGGATCGATTTACGTATTTTTCGATCAGGTCCTGAATGAAGGACACGGGATCGACGGTAGTGGATCGATTAGGGCATCGTTACGCGGCAA
TAGGCATGCGAGCGACGGTTGGACACGGGATCGACGGTAGTGGATCGATTGTATCGACGGCTTCTGAAAATATTATTTATGGACACGGGATCGACGGTAGTGGATCGATTAGGGCATCGTTACGCGGCAA
TAGGCATGCGAGCGACGGTTGGACACGGGATCGACGGTAGTGGATCGATTGTAATCAGACGAATTTAAAAACGTCACCCCGGACACGGGATCGACGGTAGTGGATCGATTAGGGCATCGTTACGCGGCAA
TAGGCATGCGAGCGACGGTTGGACACGGGATCGACGGTAGTGGATCGATTGGAGCAAGCTAAAACACCTGTAGAAGCTGCGGACACGGGATCGACGGTAGTGGATCGATTAGGGCATCGTTACGCGGCAA
TAGGCATGCGAGCGACGGTTGGACACGGGATCGACGGTAGTGGATCGATTCACATCTACAACTATTCCATTTCCAAAACGGGACACGGGATCGACGGTAGTGGATCGATTAGGGCATCGTTACGCGGCAA
TAGGCATGCGAGCGACGGTTGGACACGGGATCGACGGTAGTGGATCGATTTTTATCCGATACAATGTCAAACTCCGCCATGGACACGGGATCGACGGTAGTGGATCGATTAGGGCATCGTTACGCGGCAA
TAGGCATGCGAGCGACGGTTGGACACGGGATCGACGGTAGTGGATCGATTACGCCGATTAATTAGCGTGAAGGATCACTTGGACACGGGATCGACGGTAGTGGATCGATTAGGGCATCGTTACGCGGCAA
TAGGCATGCGAGCGACGGTTGGACACGGGATCGACGGTAGTGGATCGATTCAACACATTTAAACTATTTTCAGTGCAAACGGACACGGGATCGACGGTAGTGGATCGATTAGGGCATCGTTACGCGGCAA
TAGGCATGCGAGCGACGGTTGGACACGGGATCGACGGTAGTGGATCGATTGAGTTATTCAAGTTTCAAACAACAAGTAAGGGACACGGGATCGACGGTAGTGGATCGATTAGGGCATCGTTACGCGGCAA
TAGGCATGCGAGCGACGGTTGGACACGGGATCGACGGTAGTGGATCGATTGTCGGGTTCCAGCATGGCCAACGAAAAATTGGACACGGGATCGACGGTAGTGGATCGATTAGGGCATCGTTACGCGGCAA
TAGGCATGCGAGCGACGGTTGGACACGGGATCGACGGTAGTGGATCGATTTGGCGTCAAAGAAAACAACTTGCTCAACGAGGACACGGGATCGACGGTAGTGGATCGATTAGGGCATCGTTACGCGGCAA
TAGGCATGCGAGCGACGGTTGGACACGGGATCGACGGTAGTGGATCGATTATTCCGGTTCATTTCATACGTGAAATATTCGGACACGGGATCGACGGTAGTGGATCGATTAGGGCATCGTTACGCGGCAA
TAGGCATGCGAGCGACGGTTGGACACGGGATCGACGGTAGTGGATCGATTCGGCAGACCAATGTCTCGGTCCGGCTGAACGGACACGGGATCGACGGTAGTGGATCGATTAGGGCATCGTTACGCGGCAA
TAGGCATGCGAGCGACGGTTGGACACGGGATCGACGGTAGTGGATCGATTTTGGTCATAACCATATCACTTTGAGCTAGTGGACACGGGATCGACGGTAGTGGATCGATTAGGGCATCGTTACGCGGCAA
TAGGCATGCGAGCGACGGTTGGACACGGGATCGACGGTAGTGGATCGATTGCTGCTTTAGACCTTTAAATATTTTTTAGCGGACACGGGATCGACGGTAGTGGATCGATTAGGGCATCGTTACGCGGCAA
TAGGCATGCGAGCGACGGTTGGACACGGGATCGACGGTAGTGGATCGATTTATACTGTCATTTAAGGCAAAAAACCCACAGGACACGGGATCGACGGTAGTGGATCGATTAGGGCATCGTTACGCGGCAA
TAGGCATGCGAGCGACGGTTGGACACGGGATCGACGGTAGTGGATCGATTACACATTTTGTCAAAAATGACGTCACTCATGGACACGGGATCGACGGTAGTGGATCGATTAGGGCATCGTTACGCGGCAA
TAGGCATGCGAGCGACGGTTGGACACGGGATCGACGGTAGTGGATCGATTTTTGCATTTTACAGCCAAACTTATTGGGGCGGACACGGGATCGACGGTAGTGGATCGATTAGGGCATCGTTACGCGGCAA
TAGGCATGCGAGCGACGGTTGGACACGGGATCGACGGTAGTGGATCGATTAAAACAAATGAGTGACATTGTTTTTGCCATGGACACGGGATCGACGGTAGTGGATCGATTAGGGCATCGTTACGCGGCAA
TAGGCATGCGAGCGACGGTTGGACACGGGATCGACGGTAGTGGATCGATTCCATTATACCGATTATGACTGTGAAAAAATGGACACGGGATCGACGGTAGTGGATCGATTAGGGCATCGTTACGCGGCAA
TAGGCATGCGAGCGACGGTTGGACACGGGATCGACGGTAGTGGATCGATTCGCTTGAAATTTTGGTAATTTTTCCTACTTGGACACGGGATCGACGGTAGTGGATCGATTAGGGCATCGTTACGCGGCAA
TAGGCATGCGAGCGACGGTTGGACACGGGATCGACGGTAGTGGATCGATTCCTATCAACCAACTAAATGAATCTTAAAACGGACACGGGATCGACGGTAGTGGATCGATTAGGGCATCGTTACGCGGCAA
TAGGCATGCGAGCGACGGTTGGACACGGGATCGACGGTAGTGGATCGATTAAGGATGGAGTAGAGCCAGAACAATTTCAAGGACACGGGATCGACGGTAGTGGATCGATTAGGGCATCGTTACGCGGCAA
TAGGCATGCGAGCGACGGTTGGACACGGGATCGACGGTAGTGGATCGATTGAAGACAACAGGTAAGAACTTTTTAAGTAAGGACACGGGATCGACGGTAGTGGATCGATTAGGGCATCGTTACGCGGCAA
TAGGCATGCGAGCGACGGTTGGACACGGGATCGACGGTAGTGGATCGATTTTCGGTGCTCCATCTTCAAGATAAGAATCTGGACACGGGATCGACGGTAGTGGATCGATTAGGGCATCGTTACGCGGCAA
TAGGCATGCGAGCGACGGTTGGACACGGGATCGACGGTAGTGGATCGATTTTTTGGAGTAATTTGAAAGTAATTCCCAGAGGACACGGGATCGACGGTAGTGGATCGATTAGGGCATCGTTACGCGGCAA
TAGGCATGCGAGCGACGGTTGGACACGGGATCGACGGTAGTGGATCGATTGATTTCTATCGGTGGATATCCCTTGTGTTCGGACACGGGATCGACGGTAGTGGATCGATTAGGGCATCGTTACGCGGCAA
TAGGCATGCGAGCGACGGTTGGACACGGGATCGACGGTAGTGGATCGATTATAGAGATAAGAATCTTAACCACTGGCAAAGGACACGGGATCGACGGTAGTGGATCGATTAGGGCATCGTTACGCGGCAA
TAGGCATGCGAGCGACGGTTGGACACGGGATCGACGGTAGTGGATCGATTGCATCGTTAATCAAAGCATTTTGCCGGTTGGGACACGGGATCGACGGTAGTGGATCGATTAGGGCATCGTTACGCGGCAA
TAGGCATGCGAGCGACGGTTGGACACGGGATCGACGGTAGTGGATCGATTTTTTCTCAGGAGATTTTATCTCTCTGCAAAGGACACGGGATCGACGGTAGTGGATCGATTAGGGCATCGTTACGCGGCAA
TAGGCATGCGAGCGACGGTTGGACACGGGATCGACGGTAGTGGATCGATTAATATTGGAGTTTCCTTGACTGAAAAATCTGGACACGGGATCGACGGTAGTGGATCGATTAGGGCATCGTTACGCGGCAA
TAGGCATGCGAGCGACGGTTGGACACGGGATCGACGGTAGTGGATCGATTATGGTAGCTTGTCGGTTCTGAAGGCGCCTCGGACACGGGATCGACGGTAGTGGATCGATTAGGGCATCGTTACGCGGCAA
TAGGCATGCGAGCGACGGTTGGACACGGGATCGACGGTAGTGGATCGATTGTGATGGTTTGTATTTATTATGTGTCTCTAGGACACGGGATCGACGGTAGTGGATCGATTAGGGCATCGTTACGCGGCAA
TAGGCATGCGAGCGACGGTTGGACACGGGATCGACGGTAGTGGATCGATTGTACCTAATTGGTTCTGTACTTTTATTGTTGGACACGGGATCGACGGTAGTGGATCGATTAGGGCATCGTTACGCGGCAA
TAGGCATGCGAGCGACGGTTGGACACGGGATCGACGGTAGTGGATCGATTGCGCCTCTACAACGACCTGGGCGTTTTCCAGGACACGGGATCGACGGTAGTGGATCGATTAGGGCATCGTTACGCGGCAA
TAGGCATGCGAGCGACGGTTGGACACGGGATCGACGGTAGTGGATCGATTTGGTTGGACCCACAGTGCATGGCGTCCATAGGACACGGGATCGACGGTAGTGGATCGATTAGGGCATCGTTACGCGGCAA
TAGGCATGCGAGCGACGGTTGGACACGGGATCGACGGTAGTGGATCGATTGCTACCGCTCCACTGGGTCTTGATTGTGAGGGACACGGGATCGACGGTAGTGGATCGATTAGGGCATCGTTACGCGGCAA
TAGGCATGCGAGCGACGGTTGGACACGGGATCGACGGTAGTGGATCGATTGTGCTTATGCACAGACACTGGAGCAGTACGGGACACGGGATCGACGGTAGTGGATCGATTAGGGCATCGTTACGCGGCAA
TAGGCATGCGAGCGACGGTTGGACACGGGATCGACGGTAGTGGATCGATTGTGCCTGCCGACTTATGGCCGCCACGCAACGGACACGGGATCGACGGTAGTGGATCGATTAGGGCATCGTTACGCGGCAA
TAGGCATGCGAGCGACGGTTGGACACGGGATCGACGGTAGTGGATCGATTTCAGCCCGAGGCCCTTTGGGGAGACGAAGGGGACACGGGATCGACGGTAGTGGATCGATTAGGGCATCGTTACGCGGCAA
TAGGCATGCGAGCGACGGTTGGACACGGGATCGACGGTAGTGGATCGATTCGGCCCTCGTCCTATTAGGGTTTGTTACTGGGACACGGGATCGACGGTAGTGGATCGATTAGGGCATCGTTACGCGGCAA
TAGGCATGCGAGCGACGGTTGGACACGGGATCGACGGTAGTGGATCGATTCGTTTGAGACTCATTTGCAATTCATGATGAGGACACGGGATCGACGGTAGTGGATCGATTAGGGCATCGTTACGCGGCAA
TAGGCATGCGAGCGACGGTTGGACACGGGATCGACGGTAGTGGATCGATTATTTTCTACGCAATCCAACAGTTGAGACAAGGACACGGGATCGACGGTAGTGGATCGATTAGGGCATCGTTACGCGGCAA
TAGGCATGCGAGCGACGGTTGGACACGGGATCGACGGTAGTGGATCGATTTACGGAGAGTTTGATAACGTCATGAATATCGGACACGGGATCGACGGTAGTGGATCGATTAGGGCATCGTTACGCGGCAA
TAGGCATGCGAGCGACGGTTGGACACGGGATCGACGGTAGTGGATCGATTAACTTCCGAAGACGGTATTCATGCTATCGTGGACACGGGATCGACGGTAGTGGATCGATTAGGGCATCGTTACGCGGCAA
TAGGCATGCGAGCGACGGTTGGACACGGGATCGACGGTAGTGGATCGATTTTTTTGATAGATTTGCTAGAAATCGAGGTAGGACACGGGATCGACGGTAGTGGATCGATTAGGGCATCGTTACGCGGCAA
TAGGCATGCGAGCGACGGTTGGACACGGGATCGACGGTAGTGGATCGATTGTGCGGAAATTGTGTTTTTTGTTTGATTTTGGACACGGGATCGACGGTAGTGGATCGATTAGGGCATCGTTACGCGGCAA
TAGGCATGCGAGCGACGGTTGGACACGGGATCGACGGTAGTGGATCGATTGGAAGATTGATAAAAATTCGTTGAAGAATGGGACACGGGATCGACGGTAGTGGATCGATTAGGGCATCGTTACGCGGCAA
TAGGCATGCGAGCGACGGTTGGACACGGGATCGACGGTAGTGGATCGATTAGAAAAACACCGAAAAATGTGATAATCTGAGGACACGGGATCGACGGTAGTGGATCGATTAGGGCATCGTTACGCGGCAA
TAGGCATGCGAGCGACGGTTGGACACGGGATCGACGGTAGTGGATCGATTCAACTCGAACTTTTAGAGTTCTGAAAACTGGGACACGGGATCGACGGTAGTGGATCGATTAGGGCATCGTTACGCGGCAA
TAGGCATGCGAGCGACGGTTGGACACGGGATCGACGGTAGTGGATCGATTATTTCTACTTCTGAGGGGTATATCTTGGACGGACACGGGATCGACGGTAGTGGATCGATTAGGGCATCGTTACGCGGCAA
TAGGCATGCGAGCGACGGTTGGACACGGGATCGACGGTAGTGGATCGATTAATGTACCGAAAATTTGTAGCAAAAATGGCGGACACGGGATCGACGGTAGTGGATCGATTAGGGCATCGTTACGCGGCAA
TAGGCATGCGAGCGACGGTTGGACACGGGATCGACGGTAGTGGATCGATTAAAAGCTCTCCTTGGAATCTTAAAATTCGAGGACACGGGATCGACGGTAGTGGATCGATTAGGGCATCGTTACGCGGCAA
TAGGCATGCGAGCGACGGTTGGACACGGGATCGACGGTAGTGGATCGATTGTATAACGCAGATCAAAAATATCAGGTAACGGACACGGGATCGACGGTAGTGGATCGATTAGGGCATCGTTACGCGGCAA
TAGGCATGCGAGCGACGGTTGGACACGGGATCGACGGTAGTGGATCGATTGATTACATAATAGTCAGTGAGTAGTGAAAAGGACACGGGATCGACGGTAGTGGATCGATTAGGGCATCGTTACGCGGCAA
TAGGCATGCGAGCGACGGTTGGACACGGGATCGACGGTAGTGGATCGATTGAAAAAACTTATCGAACACCCTAATATGTTGGACACGGGATCGACGGTAGTGGATCGATTAGGGCATCGTTACGCGGCAA
TAGGCATGCGAGCGACGGTTGGACACGGGATCGACGGTAGTGGATCGATTTATTTTTTCTTCTCGGCCACTAAAAGGCAGGGACACGGGATCGACGGTAGTGGATCGATTAGGGCATCGTTACGCGGCAA
TAGGCATGCGAGCGACGGTTGGACACGGGATCGACGGTAGTGGATCGATTCGTTACCTGATATTTTTAATCTGCGTTATAGGACACGGGATCGACGGTAGTGGATCGATTAGGGCATCGTTACGCGGCAA
TAGGCATGCGAGCGACGGTTGGACACGGGATCGACGGTAGTGGATCGATTTTGTTTTTTAAAGATTCCAAGGAGAGCTTTGGACACGGGATCGACGGTAGTGGATCGATTAGGGCATCGTTACGCGGCAA
TAGGCATGCGAGCGACGGTTGGACACGGGATCGACGGTAGTGGATCGATTTGCCATTTTTGCTACAAATTTTCGGACCTTGGACACGGGATCGACGGTAGTGGATCGATTAGGGCATCGTTACGCGGCAA
TAGGCATGCGAGCGACGGTTGGACACGGGATCGACGGTAGTGGATCGATTGCAGTCCAATATACCCCTCTGAAATAAAAAGGACACGGGATCGACGGTAGTGGATCGATTAGGGCATCGTTACGCGGCAA
TAGGCATGCGAGCGACGGTTGGACACGGGATCGACGGTAGTGGATCGATTGATACCAAAAAGTTGTCTACATATAACTTGGGACACGGGATCGACGGTAGTGGATCGATTAGGGCATCGTTACGCGGCAA
TAGGCATGCGAGCGACGGTTGGACACGGGATCGACGGTAGTGGATCGATTTTCCAAACTTTAAAAAATTCGAGTTGGCAGGGACACGGGATCGACGGTAGTGGATCGATTAGGGCATCGTTACGCGGCAA
TAGGCATGCGAGCGACGGTTGGACACGGGATCGACGGTAGTGGATCGATTCGAATTTTGCGATAATTTTTCGGGAATTTCGGACACGGGATCGACGGTAGTGGATCGATTAGGGCATCGTTACGCGGCAA
TAGGCATGCGAGCGACGGTTGGACACGGGATCGACGGTAGTGGATCGATTCTATCTCTTACCACAAATAATATCCAAAGCGGACACGGGATCGACGGTAGTGGATCGATTAGGGCATCGTTACGCGGCAA
TAGGCATGCGAGCGACGGTTGGACACGGGATCGACGGTAGTGGATCGATTGACTGGGCTGTCCAAGTGGAAGGGTTTGGAGGACACGGGATCGACGGTAGTGGATCGATTAGGGCATCGTTACGCGGCAA
TAGGCATGCGAGCGACGGTTGGACACGGGATCGACGGTAGTGGATCGATTAGTGTATGAATTTAGTTTGCAGGATCAAAGGGACACGGGATCGACGGTAGTGGATCGATTAGGGCATCGTTACGCGGCAA
TAGGCATGCGAGCGACGGTTGGACACGGGATCGACGGTAGTGGATCGATTGCTATGCTGGTTTTCTTTAATTTTACAGTTGGACACGGGATCGACGGTAGTGGATCGATTAGGGCATCGTTACGCGGCAA
TAGGCATGCGAGCGACGGTTGGACACGGGATCGACGGTAGTGGATCGATTGGTTTGTCATGTTTCATTCATTCATTTAACGGACACGGGATCGACGGTAGTGGATCGATTAGGGCATCGTTACGCGGCAA
TAGGCATGCGAGCGACGGTTGGACACGGGATCGACGGTAGTGGATCGATTTCCATTTCATACTCATGACAAACTCTTTCTGGACACGGGATCGACGGTAGTGGATCGATTAGGGCATCGTTACGCGGCAA
TAGGCATGCGAGCGACGGTTGGACACGGGATCGACGGTAGTGGATCGATTCCTAGGTATATCCCTTCCCCATGTTATCTTGGACACGGGATCGACGGTAGTGGATCGATTAGGGCATCGTTACGCGGCAA
TAGGCATGCGAGCGACGGTTGGACACGGGATCGACGGTAGTGGATCGATTTCTTCAATCTGATTTTGGGGCTGCAGTTTCGGACACGGGATCGACGGTAGTGGATCGATTAGGGCATCGTTACGCGGCAA
TAGGCATGCGAGCGACGGTTGGACACGGGATCGACGGTAGTGGATCGATTATCAAATCGGATTAATATTATGGATGCTACGGACACGGGATCGACGGTAGTGGATCGATTAGGGCATCGTTACGCGGCAA
TAGGCATGCGAGCGACGGTTGGACACGGGATCGACGGTAGTGGATCGATTATCCCCATCGATTTTTGAGTGCCTTTTCCGGGACACGGGATCGACGGTAGTGGATCGATTAGGGCATCGTTACGCGGCAA
TAGGCATGCGAGCGACGGTTGGACACGGGATCGACGGTAGTGGATCGATTAACTCGGGCTGAATGGGGGACGAGGGGATAGGACACGGGATCGACGGTAGTGGATCGATTAGGGCATCGTTACGCGGCAA
TAGGCATGCGAGCGACGGTTGGACACGGGATCGACGGTAGTGGATCGATTCTTCATAATGTTTTTATCCTACCTTTTGGTGGACACGGGATCGACGGTAGTGGATCGATTAGGGCATCGTTACGCGGCAA
TAGGCATGCGAGCGACGGTTGGACACGGGATCGACGGTAGTGGATCGATTGAAACCAAATTTTTGTTCAGAATTCAGTAGGGACACGGGATCGACGGTAGTGGATCGATTAGGGCATCGTTACGCGGCAA
TAGGCATGCGAGCGACGGTTGGACACGGGATCGACGGTAGTGGATCGATTTTAAGCAGACACAGTACACGTAACATATTCGGACACGGGATCGACGGTAGTGGATCGATTAGGGCATCGTTACGCGGCAA
TAGGCATGCGAGCGACGGTTGGACACGGGATCGACGGTAGTGGATCGATTTTTTGTCCCAAAAATTTAGTAAAATGGCACGGACACGGGATCGACGGTAGTGGATCGATTAGGGCATCGTTACGCGGCAA
TAGGCATGCGAGCGACGGTTGGACACGGGATCGACGGTAGTGGATCGATTGAAATTTGCCACACACATCAAAAAATTTGGGGACACGGGATCGACGGTAGTGGATCGATTAGGGCATCGTTACGCGGCAA
TAGGCATGCGAGCGACGGTTGGACACGGGATCGACGGTAGTGGATCGATTAAGTAATGCTCACTAAATGTCCAATTTTTCGGACACGGGATCGACGGTAGTGGATCGATTAGGGCATCGTTACGCGGCAA
TAGGCATGCGAGCGACGGTTGGACACGGGATCGACGGTAGTGGATCGATTGCGACAAAGGGATCTAAAATTGATGCCCTTGGACACGGGATCGACGGTAGTGGATCGATTAGGGCATCGTTACGCGGCAA
TAGGCATGCGAGCGACGGTTGGACACGGGATCGACGGTAGTGGATCGATTAAAGCACATCTAATTCAATAGAAAGTCCCTGGACACGGGATCGACGGTAGTGGATCGATTAGGGCATCGTTACGCGGCAA
TAGGCATGCGAGCGACGGTTGGACACGGGATCGACGGTAGTGGATCGATTCCGTGTACATTTCTGAAAATATAGATTAGTGGACACGGGATCGACGGTAGTGGATCGATTAGGGCATCGTTACGCGGCAA
TAGGCATGCGAGCGACGGTTGGACACGGGATCGACGGTAGTGGATCGATTTTGACTTCTTCAAAGTCCCTATTATGGCGGGGACACGGGATCGACGGTAGTGGATCGATTAGGGCATCGTTACGCGGCAA
TAGGCATGCGAGCGACGGTTGGACACGGGATCGACGGTAGTGGATCGATTCGACTGGTCAATGAAATCTTGTTCTTGTTGGGACACGGGATCGACGGTAGTGGATCGATTAGGGCATCGTTACGCGGCAA
TAGGCATGCGAGCGACGGTTGGACACGGGATCGACGGTAGTGGATCGATTTTTCGATTGTTGAATTGTGGGAATTCACAAGGACACGGGATCGACGGTAGTGGATCGATTAGGGCATCGTTACGCGGCAA
TAGGCATGCGAGCGACGGTTGGACACGGGATCGACGGTAGTGGATCGATTAGTCAAAATGTTAAAACTTCCCCCGTTTGCGGACACGGGATCGACGGTAGTGGATCGATTAGGGCATCGTTACGCGGCAA
TAGGCATGCGAGCGACGGTTGGACACGGGATCGACGGTAGTGGATCGATTACGTCACCGTGTGGATTTTTACACAAATTCGGACACGGGATCGACGGTAGTGGATCGATTAGGGCATCGTTACGCGGCAA
TAGGCATGCGAGCGACGGTTGGACACGGGATCGACGGTAGTGGATCGATTCTAGAAATGAAATATTCATATTCTGGCAACGGACACGGGATCGACGGTAGTGGATCGATTAGGGCATCGTTACGCGGCAA
TAGGCATGCGAGCGACGGTTGGACACGGGATCGACGGTAGTGGATCGATTGCCGATCCCTATTGAGAGTCTCCGAAAAGAGGACACGGGATCGACGGTAGTGGATCGATTAGGGCATCGTTACGCGGCAA
TAGGCATGCGAGCGACGGTTGGACACGGGATCGACGGTAGTGGATCGATTACTTTAAGAAAATCGTTCGATGTCGGAATAGGACACGGGATCGACGGTAGTGGATCGATTAGGGCATCGTTACGCGGCAA
TAGGCATGCGAGCGACGGTTGGACACGGGATCGACGGTAGTGGATCGATTAAAAGTTGCAGTGGTAAAGGTTAACGCACTGGACACGGGATCGACGGTAGTGGATCGATTAGGGCATCGTTACGCGGCAA
TAGGCATGCGAGCGACGGTTGGACACGGGATCGACGGTAGTGGATCGATTATGGCCTAGTACCCGCGTTGCCTGGTGCGAGGACACGGGATCGACGGTAGTGGATCGATTAGGGCATCGTTACGCGGCAA
TAGGCATGCGAGCGACGGTTGGACACGGGATCGACGGTAGTGGATCGATTTTCTGAAGGCAAGATAAATTGCAGCTGAAAGGACACGGGATCGACGGTAGTGGATCGATTAGGGCATCGTTACGCGGCAA
TAGGCATGCGAGCGACGGTTGGACACGGGATCGACGGTAGTGGATCGATTGCGAGAGGAAAGAGCCGTTGATAAATATATGGACACGGGATCGACGGTAGTGGATCGATTAGGGCATCGTTACGCGGCAA
TAGGCATGCGAGCGACGGTTGGACACGGGATCGACGGTAGTGGATCGATTGCTGAAATTGGAAGGAAATCACAAGTATTCGGACACGGGATCGACGGTAGTGGATCGATTAGGGCATCGTTACGCGGCAA
TAGGCATGCGAGCGACGGTTGGACACGGGATCGACGGTAGTGGATCGATTAATTTTGCAAATGTACATCGCATGATGGAAGGACACGGGATCGACGGTAGTGGATCGATTAGGGCATCGTTACGCGGCAA
TAGGCATGCGAGCGACGGTTGGACACGGGATCGACGGTAGTGGATCGATTCAATTGTAATTGTTCAGCTTGATGATAATCGGACACGGGATCGACGGTAGTGGATCGATTAGGGCATCGTTACGCGGCAA
TAGGCATGCGAGCGACGGTTGGACACGGGATCGACGGTAGTGGATCGATTGTTTTTGAGTTGACGAAAAGTGATTTATAGGGACACGGGATCGACGGTAGTGGATCGATTAGGGCATCGTTACGCGGCAA
TAGGCATGCGAGCGACGGTTGGACACGGGATCGACGGTAGTGGATCGATTCGATTTTCTGACACAGTAAGATTTTTAAACGGACACGGGATCGACGGTAGTGGATCGATTAGGGCATCGTTACGCGGCAA
TAGGCATGCGAGCGACGGTTGGACACGGGATCGACGGTAGTGGATCGATTTGATGTTTGGGTTTGCCGGACGAGTTTCGAGGACACGGGATCGACGGTAGTGGATCGATTAGGGCATCGTTACGCGGCAA
TAGGCATGCGAGCGACGGTTGGACACGGGATCGACGGTAGTGGATCGATTGACAATAAAAGTATCGAAGGAGGCGTCCGAGGACACGGGATCGACGGTAGTGGATCGATTAGGGCATCGTTACGCGGCAA
TAGGCATGCGAGCGACGGTTGGACACGGGATCGACGGTAGTGGATCGATTAAACCTTGCGCCGAAGCAACTGTATCAACTGGACACGGGATCGACGGTAGTGGATCGATTAGGGCATCGTTACGCGGCAA
TAGGCATGCGAGCGACGGTTGGACACGGGATCGACGGTAGTGGATCGATTAAGTGAGTATATTCTACCTGGTTCTCTTTAGGACACGGGATCGACGGTAGTGGATCGATTAGGGCATCGTTACGCGGCAA
TAGGCATGCGAGCGACGGTTGGACACGGGATCGACGGTAGTGGATCGATTATCAAACCAAATATACTCCAAGCATTATCAGGACACGGGATCGACGGTAGTGGATCGATTAGGGCATCGTTACGCGGCAA
TAGGCATGCGAGCGACGGTTGGACACGGGATCGACGGTAGTGGATCGATTCAGAATCCAGTAAAAGTGAAAATTGTAGATGGACACGGGATCGACGGTAGTGGATCGATTAGGGCATCGTTACGCGGCAA
TAGGCATGCGAGCGACGGTTGGACACGGGATCGACGGTAGTGGATCGATTAGAAGACGAAGAATTCTATTGAGCCACTGGGGACACGGGATCGACGGTAGTGGATCGATTAGGGCATCGTTACGCGGCAA
TAGGCATGCGAGCGACGGTTGGACACGGGATCGACGGTAGTGGATCGATTGATCTCGTGAGATGGATAAGTTGTTTCTCTGGACACGGGATCGACGGTAGTGGATCGATTAGGGCATCGTTACGCGGCAA
TAGGCATGCGAGCGACGGTTGGACACGGGATCGACGGTAGTGGATCGATTAGGAACCACGACAACGTCAATGAATGTCACGGACACGGGATCGACGGTAGTGGATCGATTAGGGCATCGTTACGCGGCAA
TAGGCATGCGAGCGACGGTTGGACACGGGATCGACGGTAGTGGATCGATTGTGTTGAAGGGAATCCACTGTAAATCTTTTGGACACGGGATCGACGGTAGTGGATCGATTAGGGCATCGTTACGCGGCAA
TAGGCATGCGAGCGACGGTTGGACACGGGATCGACGGTAGTGGATCGATTCAAGGCCTAAAATATTTTGCAAAACTATGAGGACACGGGATCGACGGTAGTGGATCGATTAGGGCATCGTTACGCGGCAA
TAGGCATGCGAGCGACGGTTGGACACGGGATCGACGGTAGTGGATCGATTTCCCAACGTTCTTGCAGAAGTGCGCATGGCGGACACGGGATCGACGGTAGTGGATCGATTAGGGCATCGTTACGCGGCAA
TAGGCATGCGAGCGACGGTTGGACACGGGATCGACGGTAGTGGATCGATTATAATACCAGTAATCGAACTCTTCTTGTGGGGACACGGGATCGACGGTAGTGGATCGATTAGGGCATCGTTACGCGGCAA
TAGGCATGCGAGCGACGGTTGGACACGGGATCGACGGTAGTGGATCGATTGGTTCATATCATCATTCACATAACAAAATCGGACACGGGATCGACGGTAGTGGATCGATTAGGGCATCGTTACGCGGCAA
TAGGCATGCGAGCGACGGTTGGACACGGGATCGACGGTAGTGGATCGATTTGGGCTCGAGATCAATTTTACCTTTTGTCAGGACACGGGATCGACGGTAGTGGATCGATTAGGGCATCGTTACGCGGCAA
TAGGCATGCGAGCGACGGTTGGACACGGGATCGACGGTAGTGGATCGATTTGTTCTTGATTTTGCATTTTTCCGATCTTTGGACACGGGATCGACGGTAGTGGATCGATTAGGGCATCGTTACGCGGCAA
TAGGCATGCGAGCGACGGTTGGACACGGGATCGACGGTAGTGGATCGATTGACGTTCTTCCTTGTTTTTCGAAGACCAAGGGACACGGGATCGACGGTAGTGGATCGATTAGGGCATCGTTACGCGGCAA
TAGGCATGCGAGCGACGGTTGGACACGGGATCGACGGTAGTGGATCGATTCTTTTTCATTTGCTTGTTGTTTGTGATCTTGGACACGGGATCGACGGTAGTGGATCGATTAGGGCATCGTTACGCGGCAA
TAGGCATGCGAGCGACGGTTGGACACGGGATCGACGGTAGTGGATCGATTCTGTCAACTTGCGCCGTTTTTACTTGGGCTGGACACGGGATCGACGGTAGTGGATCGATTAGGGCATCGTTACGCGGCAA
TAGGCATGCGAGCGACGGTTGGACACGGGATCGACGGTAGTGGATCGATTGATTAAACTTTGAAATTTGCGCACACACACGGACACGGGATCGACGGTAGTGGATCGATTAGGGCATCGTTACGCGGCAA
TAGGCATGCGAGCGACGGTTGGACACGGGATCGACGGTAGTGGATCGATTCCACTACTATGATAAAAGATTTTTCAGGTAGGACACGGGATCGACGGTAGTGGATCGATTAGGGCATCGTTACGCGGCAA
TAGGCATGCGAGCGACGGTTGGACACGGGATCGACGGTAGTGGATCGATTTTGTTCGTCTACGCGCAAGTTCCCGCCACGGGACACGGGATCGACGGTAGTGGATCGATTAGGGCATCGTTACGCGGCAA
TAGGCATGCGAGCGACGGTTGGACACGGGATCGACGGTAGTGGATCGATTGCGCTTTGATTGATTTAACAAACAAATTCTGGACACGGGATCGACGGTAGTGGATCGATTAGGGCATCGTTACGCGGCAA
TAGGCATGCGAGCGACGGTTGGACACGGGATCGACGGTAGTGGATCGATTTCTGAAGGATCCGATTCATTGGTCATCTGCGGACACGGGATCGACGGTAGTGGATCGATTAGGGCATCGTTACGCGGCAA
TAGGCATGCGAGCGACGGTTGGACACGGGATCGACGGTAGTGGATCGATTTTTTGCCATTCGCTCTTCACCAGTTTCGAAGGACACGGGATCGACGGTAGTGGATCGATTAGGGCATCGTTACGCGGCAA
TAGGCATGCGAGCGACGGTTGGACACGGGATCGACGGTAGTGGATCGATTTGATTCGCTCTCGTCTGCCATTTCTTCTTCGGACACGGGATCGACGGTAGTGGATCGATTAGGGCATCGTTACGCGGCAA
TAGGCATGCGAGCGACGGTTGGACACGGGATCGACGGTAGTGGATCGATTCGTGTCGAACTCTTCAGCCATTTCTTCTTCGGACACGGGATCGACGGTAGTGGATCGATTAGGGCATCGTTACGCGGCAA
TAGGCATGCGAGCGACGGTTGGACACGGGATCGACGGTAGTGGATCGATTAGTTATCATCGTCAGAGTTGTTATCACGCAGGACACGGGATCGACGGTAGTGGATCGATTAGGGCATCGTTACGCGGCAA
TAGGCATGCGAGCGACGGTTGGACACGGGATCGACGGTAGTGGATCGATTCGTAGATGAAGCAGATGCCACCATCGGGGTGGACACGGGATCGACGGTAGTGGATCGATTAGGGCATCGTTACGCGGCAA
TAGGCATGCGAGCGACGGTTGGACACGGGATCGACGGTAGTGGATCGATTCGTTCAAAGTAAAGCATAAATTATAGAAGCGGACACGGGATCGACGGTAGTGGATCGATTAGGGCATCGTTACGCGGCAA
TAGGCATGCGAGCGACGGTTGGACACGGGATCGACGGTAGTGGATCGATTAAGGCAAATTAATCAGTGAGAGAGGATCAAGGACACGGGATCGACGGTAGTGGATCGATTAGGGCATCGTTACGCGGCAA
TAGGCATGCGAGCGACGGTTGGACACGGGATCGACGGTAGTGGATCGATTTGGTTAACTAAGACTAGAAATCTGAATAACGGACACGGGATCGACGGTAGTGGATCGATTAGGGCATCGTTACGCGGCAA
TAGGCATGCGAGCGACGGTTGGACACGGGATCGACGGTAGTGGATCGATTAAGTGAAATGGAAGAGAATATGGAAAACTGGGACACGGGATCGACGGTAGTGGATCGATTAGGGCATCGTTACGCGGCAA
TAGGCATGCGAGCGACGGTTGGACACGGGATCGACGGTAGTGGATCGATTAGATTATAACGAGTTGAAGAATGGATTGATGGACACGGGATCGACGGTAGTGGATCGATTAGGGCATCGTTACGCGGCAA
TAGGCATGCGAGCGACGGTTGGACACGGGATCGACGGTAGTGGATCGATTAATGCTCCAAGAGTCGATGATGCACCACATGGACACGGGATCGACGGTAGTGGATCGATTAGGGCATCGTTACGCGGCAA
TAGGCATGCGAGCGACGGTTGGACACGGGATCGACGGTAGTGGATCGATTAATTGGGATGGAAAATGGGAAAGAAAGAGCGGACACGGGATCGACGGTAGTGGATCGATTAGGGCATCGTTACGCGGCAA
TAGGCATGCGAGCGACGGTTGGACACGGGATCGACGGTAGTGGATCGATTAAGCCTCCCAGTATTCTCTTCGTTTCCTCTGGACACGGGATCGACGGTAGTGGATCGATTAGGGCATCGTTACGCGGCAA
TAGGCATGCGAGCGACGGTTGGACACGGGATCGACGGTAGTGGATCGATTCCCCTTCGCATTTTCAATATCAAAATCCAAGGACACGGGATCGACGGTAGTGGATCGATTAGGGCATCGTTACGCGGCAA
TAGGCATGCGAGCGACGGTTGGACACGGGATCGACGGTAGTGGATCGATTCTAGCATCATCAGAGAGAAAGAAAAGTAAAGGACACGGGATCGACGGTAGTGGATCGATTAGGGCATCGTTACGCGGCAA
TAGGCATGCGAGCGACGGTTGGACACGGGATCGACGGTAGTGGATCGATTGACATTTGAGAAGTTGTCTGAAAATAACAAGGACACGGGATCGACGGTAGTGGATCGATTAGGGCATCGTTACGCGGCAA
TAGGCATGCGAGCGACGGTTGGACACGGGATCGACGGTAGTGGATCGATTGATGATATCCTCGTTTTTGCGCAACGAAGAGGACACGGGATCGACGGTAGTGGATCGATTAGGGCATCGTTACGCGGCAA
TAGGCATGCGAGCGACGGTTGGACACGGGATCGACGGTAGTGGATCGATTGTTGCTTGTCGAGAGCTTCGTAGAGAATGCGGACACGGGATCGACGGTAGTGGATCGATTAGGGCATCGTTACGCGGCAA
TAGGCATGCGAGCGACGGTTGGACACGGGATCGACGGTAGTGGATCGATTTACGATGTATTCTTAACAAAGCAAAATCCGGGACACGGGATCGACGGTAGTGGATCGATTAGGGCATCGTTACGCGGCAA
TAGGCATGCGAGCGACGGTTGGACACGGGATCGACGGTAGTGGATCGATTAACTAAAGTAAGGTTTGTGTGCGGATTTTAGGACACGGGATCGACGGTAGTGGATCGATTAGGGCATCGTTACGCGGCAA
TAGGCATGCGAGCGACGGTTGGACACGGGATCGACGGTAGTGGATCGATTGAGCTTGTAAAGTTTTCAATGGCTAATCAGGGACACGGGATCGACGGTAGTGGATCGATTAGGGCATCGTTACGCGGCAA
TAGGCATGCGAGCGACGGTTGGACACGGGATCGACGGTAGTGGATCGATTTGGGTTGAAGATGCACTTGAACATGAAAAAGGACACGGGATCGACGGTAGTGGATCGATTAGGGCATCGTTACGCGGCAA
TAGGCATGCGAGCGACGGTTGGACACGGGATCGACGGTAGTGGATCGATTATGCCCTTGGTTATTCAGTGATGTTATATTGGACACGGGATCGACGGTAGTGGATCGATTAGGGCATCGTTACGCGGCAA
TAGGCATGCGAGCGACGGTTGGACACGGGATCGACGGTAGTGGATCGATTTTCTCTGTTCTTGTGCTTCTGACACTCACCGGACACGGGATCGACGGTAGTGGATCGATTAGGGCATCGTTACGCGGCAA
TAGGCATGCGAGCGACGGTTGGACACGGGATCGACGGTAGTGGATCGATTCAATCGTGATGGTTCAGTTAATTTAAGAAAGGACACGGGATCGACGGTAGTGGATCGATTAGGGCATCGTTACGCGGCAA
TAGGCATGCGAGCGACGGTTGGACACGGGATCGACGGTAGTGGATCGATTCCGATCTTTCTAAATACAATATTACACCCTGGACACGGGATCGACGGTAGTGGATCGATTAGGGCATCGTTACGCGGCAA
TAGGCATGCGAGCGACGGTTGGACACGGGATCGACGGTAGTGGATCGATTGTCTGATCTTTGAAAAATATCAGCTACAAAGGACACGGGATCGACGGTAGTGGATCGATTAGGGCATCGTTACGCGGCAA
TAGGCATGCGAGCGACGGTTGGACACGGGATCGACGGTAGTGGATCGATTGGTATACCGATTTTTACACATCACAATATTGGACACGGGATCGACGGTAGTGGATCGATTAGGGCATCGTTACGCGGCAA
TAGGCATGCGAGCGACGGTTGGACACGGGATCGACGGTAGTGGATCGATTGCGAAGGATAAGGAGTTGGACGATATTCTGGGACACGGGATCGACGGTAGTGGATCGATTAGGGCATCGTTACGCGGCAA
TAGGCATGCGAGCGACGGTTGGACACGGGATCGACGGTAGTGGATCGATTGTTTTATTGCTGTTATGATTGAGGTCATTAGGACACGGGATCGACGGTAGTGGATCGATTAGGGCATCGTTACGCGGCAA
TAGGCATGCGAGCGACGGTTGGACACGGGATCGACGGTAGTGGATCGATTGTCTTTTTCATAGTACCATTTGCATTTGGTGGACACGGGATCGACGGTAGTGGATCGATTAGGGCATCGTTACGCGGCAA
TAGGCATGCGAGCGACGGTTGGACACGGGATCGACGGTAGTGGATCGATTCGTACAAAAGTTTGATGGAGCAAAAGGATGGGACACGGGATCGACGGTAGTGGATCGATTAGGGCATCGTTACGCGGCAA
TAGGCATGCGAGCGACGGTTGGACACGGGATCGACGGTAGTGGATCGATTATCGAATGATGTGCTTGAAAAATACAAGCAGGACACGGGATCGACGGTAGTGGATCGATTAGGGCATCGTTACGCGGCAA
TAGGCATGCGAGCGACGGTTGGACACGGGATCGACGGTAGTGGATCGATTCCTTATAATTTGGTTTATTGCAATGCAGTTGGACACGGGATCGACGGTAGTGGATCGATTAGGGCATCGTTACGCGGCAA
TAGGCATGCGAGCGACGGTTGGACACGGGATCGACGGTAGTGGATCGATTACATGCTGGCAATGTGGTCCGGTTTTTATTGGACACGGGATCGACGGTAGTGGATCGATTAGGGCATCGTTACGCGGCAA
TAGGCATGCGAGCGACGGTTGGACACGGGATCGACGGTAGTGGATCGATTAATTGGCTAGGAGATAAAACATGGATCCGTGGACACGGGATCGACGGTAGTGGATCGATTAGGGCATCGTTACGCGGCAA
TAGGCATGCGAGCGACGGTTGGACACGGGATCGACGGTAGTGGATCGATTCAACAGTTCTGTACTCTACTTTAGTTTTAAGGACACGGGATCGACGGTAGTGGATCGATTAGGGCATCGTTACGCGGCAA
TAGGCATGCGAGCGACGGTTGGACACGGGATCGACGGTAGTGGATCGATTATGTAATTGTCCAACCGTTCTGCCATAGCTGGACACGGGATCGACGGTAGTGGATCGATTAGGGCATCGTTACGCGGCAA
TAGGCATGCGAGCGACGGTTGGACACGGGATCGACGGTAGTGGATCGATTTTTCAGTTCTCGGCACTGTATTTTCCTTGTGGACACGGGATCGACGGTAGTGGATCGATTAGGGCATCGTTACGCGGCAA
TAGGCATGCGAGCGACGGTTGGACACGGGATCGACGGTAGTGGATCGATTCATCGAACGTACAAGCGAATGGTGATTACTGGACACGGGATCGACGGTAGTGGATCGATTAGGGCATCGTTACGCGGCAA
TAGGCATGCGAGCGACGGTTGGACACGGGATCGACGGTAGTGGATCGATTTTTCTGAGTCCCTTAATACCGGGGATTCAAGGACACGGGATCGACGGTAGTGGATCGATTAGGGCATCGTTACGCGGCAA
TAGGCATGCGAGCGACGGTTGGACACGGGATCGACGGTAGTGGATCGATTGATATTTTTGATTCTACCAACTGGGTCATAGGACACGGGATCGACGGTAGTGGATCGATTAGGGCATCGTTACGCGGCAA
TAGGCATGCGAGCGACGGTTGGACACGGGATCGACGGTAGTGGATCGATTACTTTTCAAAGCTCTAATCGCTCAGAGCATGGACACGGGATCGACGGTAGTGGATCGATTAGGGCATCGTTACGCGGCAA
TAGGCATGCGAGCGACGGTTGGACACGGGATCGACGGTAGTGGATCGATTCAAATATAGAATTTACCAGAAATGAGAGCGGGACACGGGATCGACGGTAGTGGATCGATTAGGGCATCGTTACGCGGCAA
TAGGCATGCGAGCGACGGTTGGACACGGGATCGACGGTAGTGGATCGATTGTAATGTACCAGTGGAAATTCCGATCAGTAGGACACGGGATCGACGGTAGTGGATCGATTAGGGCATCGTTACGCGGCAA
TAGGCATGCGAGCGACGGTTGGACACGGGATCGACGGTAGTGGATCGATTCATGTTGCAAAATACAATACTAAAACGAACGGACACGGGATCGACGGTAGTGGATCGATTAGGGCATCGTTACGCGGCAA
TAGGCATGCGAGCGACGGTTGGACACGGGATCGACGGTAGTGGATCGATTACATACAACTATATCCTGTAGCATCGCGTGGGACACGGGATCGACGGTAGTGGATCGATTAGGGCATCGTTACGCGGCAA
TAGGCATGCGAGCGACGGTTGGACACGGGATCGACGGTAGTGGATCGATTCAGTGTTGCAGCTTTGAACTTTGGGGTAAGGGACACGGGATCGACGGTAGTGGATCGATTAGGGCATCGTTACGCGGCAA
TAGGCATGCGAGCGACGGTTGGACACGGGATCGACGGTAGTGGATCGATTCGAAAACCCGCGGAGAAATTGTGAATGTCTGGACACGGGATCGACGGTAGTGGATCGATTAGGGCATCGTTACGCGGCAA
TAGGCATGCGAGCGACGGTTGGACACGGGATCGACGGTAGTGGATCGATTGAAATGACCAGAAAATGCCGGCCACATTTGGGACACGGGATCGACGGTAGTGGATCGATTAGGGCATCGTTACGCGGCAA
TAGGCATGCGAGCGACGGTTGGACACGGGATCGACGGTAGTGGATCGATTGGTTATGAAGCTCAATGTAGAAAGTGTTATGGACACGGGATCGACGGTAGTGGATCGATTAGGGCATCGTTACGCGGCAA
TAGGCATGCGAGCGACGGTTGGACACGGGATCGACGGTAGTGGATCGATTCAATAAGCCAAGGAATTGAAACATATGAGAGGACACGGGATCGACGGTAGTGGATCGATTAGGGCATCGTTACGCGGCAA
TAGGCATGCGAGCGACGGTTGGACACGGGATCGACGGTAGTGGATCGATTGCTTCTCTTCCGGATGCTCAAAAACATTCTGGACACGGGATCGACGGTAGTGGATCGATTAGGGCATCGTTACGCGGCAA
TAGGCATGCGAGCGACGGTTGGACACGGGATCGACGGTAGTGGATCGATTAAAGATAGATATCCTAGTGAACAATGCTGGGGACACGGGATCGACGGTAGTGGATCGATTAGGGCATCGTTACGCGGCAA
TAGGCATGCGAGCGACGGTTGGACACGGGATCGACGGTAGTGGATCGATTCTCTAGTCAGTTGGACATTGGAGAAGTTTGGGACACGGGATCGACGGTAGTGGATCGATTAGGGCATCGTTACGCGGCAA
TAGGCATGCGAGCGACGGTTGGACACGGGATCGACGGTAGTGGATCGATTCTGCGGATATCACTACTTCATCTGGTCGATGGACACGGGATCGACGGTAGTGGATCGATTAGGGCATCGTTACGCGGCAA
TAGGCATGCGAGCGACGGTTGGACACGGGATCGACGGTAGTGGATCGATTGGAGTTCCTGAAAATAATATTTTGGTCGTTGGACACGGGATCGACGGTAGTGGATCGATTAGGGCATCGTTACGCGGCAA
TAGGCATGCGAGCGACGGTTGGACACGGGATCGACGGTAGTGGATCGATTACACGAGTCAAAAAATATTATCACTGCTGCGGACACGGGATCGACGGTAGTGGATCGATTAGGGCATCGTTACGCGGCAA
TAGGCATGCGAGCGACGGTTGGACACGGGATCGACGGTAGTGGATCGATTGTGACAGTGACTGGAAGAAACGAAAAACGTGGACACGGGATCGACGGTAGTGGATCGATTAGGGCATCGTTACGCGGCAA
TAGGCATGCGAGCGACGGTTGGACACGGGATCGACGGTAGTGGATCGATTGTAGAGAAACTGCTCTACTATTTGCAAAAGGGACACGGGATCGACGGTAGTGGATCGATTAGGGCATCGTTACGCGGCAA
TAGGCATGCGAGCGACGGTTGGACACGGGATCGACGGTAGTGGATCGATTGCTATTATTACTGGATCTTCATTTGGAATTGGACACGGGATCGACGGTAGTGGATCGATTAGGGCATCGTTACGCGGCAA
TAGGCATGCGAGCGACGGTTGGACACGGGATCGACGGTAGTGGATCGATTAAAAATGGTTGGTCGTTTTGAAGGAAAAGTGGACACGGGATCGACGGTAGTGGATCGATTAGGGCATCGTTACGCGGCAA
TAGGCATGCGAGCGACGGTTGGACACGGGATCGACGGTAGTGGATCGATTAATTCTACAGTCGGCTCTCATTATTTCAACGGACACGGGATCGACGGTAGTGGATCGATTAGGGCATCGTTACGCGGCAA
TAGGCATGCGAGCGACGGTTGGACACGGGATCGACGGTAGTGGATCGATTCCTACGTGGTTTTATAAAACACAATTTTTCGGACACGGGATCGACGGTAGTGGATCGATTAGGGCATCGTTACGCGGCAA
TAGGCATGCGAGCGACGGTTGGACACGGGATCGACGGTAGTGGATCGATTCAAAAAATATGTGACTTTATTGTCTGCGTCGGACACGGGATCGACGGTAGTGGATCGATTAGGGCATCGTTACGCGGCAA
TAGGCATGCGAGCGACGGTTGGACACGGGATCGACGGTAGTGGATCGATTACTAAACATCTCTTTCATTTCAAGATGAACGGACACGGGATCGACGGTAGTGGATCGATTAGGGCATCGTTACGCGGCAA
TAGGCATGCGAGCGACGGTTGGACACGGGATCGACGGTAGTGGATCGATTTTAGTCCTCCTCAACGTTCAAATTTTTCACGGACACGGGATCGACGGTAGTGGATCGATTAGGGCATCGTTACGCGGCAA
TAGGCATGCGAGCGACGGTTGGACACGGGATCGACGGTAGTGGATCGATTTTCGAAGTTATATTCTATCATTTCAGACAGGGACACGGGATCGACGGTAGTGGATCGATTAGGGCATCGTTACGCGGCAA
TAGGCATGCGAGCGACGGTTGGACACGGGATCGACGGTAGTGGATCGATTGTCCCGTCCGCGAGTGCCGTGAGCGATGATGGACACGGGATCGACGGTAGTGGATCGATTAGGGCATCGTTACGCGGCAA
TAGGCATGCGAGCGACGGTTGGACACGGGATCGACGGTAGTGGATCGATTAGCTTCTTTTGCAAAAGTTGGCAATATATTGGACACGGGATCGACGGTAGTGGATCGATTAGGGCATCGTTACGCGGCAA
TAGGCATGCGAGCGACGGTTGGACACGGGATCGACGGTAGTGGATCGATTAGAAAAGTTATCTTGCGTCGCGAATGGTATGGACACGGGATCGACGGTAGTGGATCGATTAGGGCATCGTTACGCGGCAA
TAGGCATGCGAGCGACGGTTGGACACGGGATCGACGGTAGTGGATCGATTTTTCGCTTTATGCGTCAGACTCGAAAAAATGGACACGGGATCGACGGTAGTGGATCGATTAGGGCATCGTTACGCGGCAA
TAGGCATGCGAGCGACGGTTGGACACGGGATCGACGGTAGTGGATCGATTAGGGGTCAACATTTGGGAGAAAAAAGTGAAGGACACGGGATCGACGGTAGTGGATCGATTAGGGCATCGTTACGCGGCAA
TAGGCATGCGAGCGACGGTTGGACACGGGATCGACGGTAGTGGATCGATTGGTTCCAAAAACTGAATTCATGATTTTTCAGGACACGGGATCGACGGTAGTGGATCGATTAGGGCATCGTTACGCGGCAA
TAGGCATGCGAGCGACGGTTGGACACGGGATCGACGGTAGTGGATCGATTGATTGTCTCACGAGATATCATAACTATGCAGGACACGGGATCGACGGTAGTGGATCGATTAGGGCATCGTTACGCGGCAA
TAGGCATGCGAGCGACGGTTGGACACGGGATCGACGGTAGTGGATCGATTGTATATTGGTGGAGCAATCAGGGCAAAAAAGGACACGGGATCGACGGTAGTGGATCGATTAGGGCATCGTTACGCGGCAA
TAGGCATGCGAGCGACGGTTGGACACGGGATCGACGGTAGTGGATCGATTGAACTCTGATCTTTCAAATGTTTGACCTGTGGACACGGGATCGACGGTAGTGGATCGATTAGGGCATCGTTACGCGGCAA
TAGGCATGCGAGCGACGGTTGGACACGGGATCGACGGTAGTGGATCGATTGGTTGAAAACTAAACTCATATCTGATTTTGGGACACGGGATCGACGGTAGTGGATCGATTAGGGCATCGTTACGCGGCAA
TAGGCATGCGAGCGACGGTTGGACACGGGATCGACGGTAGTGGATCGATTTTTTCAAATGAGCTACAGTTATGAAAGTGAGGACACGGGATCGACGGTAGTGGATCGATTAGGGCATCGTTACGCGGCAA
TAGGCATGCGAGCGACGGTTGGACACGGGATCGACGGTAGTGGATCGATTCTGGCATCCTGCAAGCCTTCTTTTACCAGGGGACACGGGATCGACGGTAGTGGATCGATTAGGGCATCGTTACGCGGCAA
TAGGCATGCGAGCGACGGTTGGACACGGGATCGACGGTAGTGGATCGATTGTTCTCTATTTTTGAACAAGGCAAAATGTTGGACACGGGATCGACGGTAGTGGATCGATTAGGGCATCGTTACGCGGCAA
TAGGCATGCGAGCGACGGTTGGACACGGGATCGACGGTAGTGGATCGATTCGTTATTCGACATTCAAAAATGAGAAGAAAGGACACGGGATCGACGGTAGTGGATCGATTAGGGCATCGTTACGCGGCAA
TAGGCATGCGAGCGACGGTTGGACACGGGATCGACGGTAGTGGATCGATTGGTGATCAAATTCTCAAAAACGAAATTGAAGGACACGGGATCGACGGTAGTGGATCGATTAGGGCATCGTTACGCGGCAA
TAGGCATGCGAGCGACGGTTGGACACGGGATCGACGGTAGTGGATCGATTTCTACATATTGGATTTTAAGGTAGCCGTGTGGACACGGGATCGACGGTAGTGGATCGATTAGGGCATCGTTACGCGGCAA
TAGGCATGCGAGCGACGGTTGGACACGGGATCGACGGTAGTGGATCGATTCACTCAAATGTCTACAAAATAATGACAGAAGGACACGGGATCGACGGTAGTGGATCGATTAGGGCATCGTTACGCGGCAA
TAGGCATGCGAGCGACGGTTGGACACGGGATCGACGGTAGTGGATCGATTATGGAGGCACAACATTGGTGCTTGGCTTGCGGACACGGGATCGACGGTAGTGGATCGATTAGGGCATCGTTACGCGGCAA
TAGGCATGCGAGCGACGGTTGGACACGGGATCGACGGTAGTGGATCGATTGAATATATTATTGGACAGAACATCATTGCTGGACACGGGATCGACGGTAGTGGATCGATTAGGGCATCGTTACGCGGCAA
TAGGCATGCGAGCGACGGTTGGACACGGGATCGACGGTAGTGGATCGATTTATTGCATTCTTAGCCGATCGTGACCAATCGGACACGGGATCGACGGTAGTGGATCGATTAGGGCATCGTTACGCGGCAA
TAGGCATGCGAGCGACGGTTGGACACGGGATCGACGGTAGTGGATCGATTTTACCGGCCGTACAGACCATATCGCCAAATGGACACGGGATCGACGGTAGTGGATCGATTAGGGCATCGTTACGCGGCAA
TAGGCATGCGAGCGACGGTTGGACACGGGATCGACGGTAGTGGATCGATTGCTGCAAATCGATTTGCTCTTCCGTGTGGTGGACACGGGATCGACGGTAGTGGATCGATTAGGGCATCGTTACGCGGCAA
TAGGCATGCGAGCGACGGTTGGACACGGGATCGACGGTAGTGGATCGATTTCCATCTCAAGTTTCAGTTGTACGACAACTGGACACGGGATCGACGGTAGTGGATCGATTAGGGCATCGTTACGCGGCAA
TAGGCATGCGAGCGACGGTTGGACACGGGATCGACGGTAGTGGATCGATTTATGGGAATACTTCAGTTGATTAACCGAATGGACACGGGATCGACGGTAGTGGATCGATTAGGGCATCGTTACGCGGCAA
TAGGCATGCGAGCGACGGTTGGACACGGGATCGACGGTAGTGGATCGATTTTTAAACGAGCCTGATATAAGAGAAGTCACGGACACGGGATCGACGGTAGTGGATCGATTAGGGCATCGTTACGCGGCAA
TAGGCATGCGAGCGACGGTTGGACACGGGATCGACGGTAGTGGATCGATTCTCTCTGATTTTGCTTCAAATTTCAATCTAGGACACGGGATCGACGGTAGTGGATCGATTAGGGCATCGTTACGCGGCAA
TAGGCATGCGAGCGACGGTTGGACACGGGATCGACGGTAGTGGATCGATTTCGCAACAGGTTAGAAAGTATCAATACTTGGGACACGGGATCGACGGTAGTGGATCGATTAGGGCATCGTTACGCGGCAA
TAGGCATGCGAGCGACGGTTGGACACGGGATCGACGGTAGTGGATCGATTTGAAGTCGCAGTTGGGATATCAGCCAAACAGGACACGGGATCGACGGTAGTGGATCGATTAGGGCATCGTTACGCGGCAA
TAGGCATGCGAGCGACGGTTGGACACGGGATCGACGGTAGTGGATCGATTATGCTGTGAATCCAGGACTTGTGCACACCGGGACACGGGATCGACGGTAGTGGATCGATTAGGGCATCGTTACGCGGCAA
TAGGCATGCGAGCGACGGTTGGACACGGGATCGACGGTAGTGGATCGATTATTGATCTAATTAAAGAAGGAATCCGAGTTGGACACGGGATCGACGGTAGTGGATCGATTAGGGCATCGTTACGCGGCAA
TAGGCATGCGAGCGACGGTTGGACACGGGATCGACGGTAGTGGATCGATTGGCCGTGGACCAATATACAAGAAGTGCTGCGGACACGGGATCGACGGTAGTGGATCGATTAGGGCATCGTTACGCGGCAA
TAGGCATGCGAGCGACGGTTGGACACGGGATCGACGGTAGTGGATCGATTGCAAAGATACATACTACCGCGTGGCAAAAGGGACACGGGATCGACGGTAGTGGATCGATTAGGGCATCGTTACGCGGCAA
TAGGCATGCGAGCGACGGTTGGACACGGGATCGACGGTAGTGGATCGATTCAAAAGCAGCTCTTGATTAATACACAAGAAGGACACGGGATCGACGGTAGTGGATCGATTAGGGCATCGTTACGCGGCAA
TAGGCATGCGAGCGACGGTTGGACACGGGATCGACGGTAGTGGATCGATTCAGTGGGCTCGTACTCCTTACTATCCATTGGGACACGGGATCGACGGTAGTGGATCGATTAGGGCATCGTTACGCGGCAA
TAGGCATGCGAGCGACGGTTGGACACGGGATCGACGGTAGTGGATCGATTGCATATTCAGTTTTTGGTTATTGAAAACTGGGACACGGGATCGACGGTAGTGGATCGATTAGGGCATCGTTACGCGGCAA
TAGGCATGCGAGCGACGGTTGGACACGGGATCGACGGTAGTGGATCGATTTCGAGCATTGTCGCTTTGAAAGCTGGGGTGGGACACGGGATCGACGGTAGTGGATCGATTAGGGCATCGTTACGCGGCAA
TAGGCATGCGAGCGACGGTTGGACACGGGATCGACGGTAGTGGATCGATTAATCCGCCCACACTTGGCAAAAACTCGTGGGGACACGGGATCGACGGTAGTGGATCGATTAGGGCATCGTTACGCGGCAA
TAGGCATGCGAGCGACGGTTGGACACGGGATCGACGGTAGTGGATCGATTATGTTCAAAGCGTTATCGAGATGACCAGGAGGACACGGGATCGACGGTAGTGGATCGATTAGGGCATCGTTACGCGGCAA
TAGGCATGCGAGCGACGGTTGGACACGGGATCGACGGTAGTGGATCGATTATCGAAACTTACGAGAAAGTAATGAAACTCGGACACGGGATCGACGGTAGTGGATCGATTAGGGCATCGTTACGCGGCAA
TAGGCATGCGAGCGACGGTTGGACACGGGATCGACGGTAGTGGATCGATTTGCACAAAAAAGAACAGGTGTTGATCAAGGGGACACGGGATCGACGGTAGTGGATCGATTAGGGCATCGTTACGCGGCAA
TAGGCATGCGAGCGACGGTTGGACACGGGATCGACGGTAGTGGATCGATTTTGTGAATAATGCTGGAACTGGAATTCCTGGGACACGGGATCGACGGTAGTGGATCGATTAGGGCATCGTTACGCGGCAA
TAGGCATGCGAGCGACGGTTGGACACGGGATCGACGGTAGTGGATCGATTACCTTGGAAAAGTTTGGGAAGGTGGATATTGGACACGGGATCGACGGTAGTGGATCGATTAGGGCATCGTTACGCGGCAA
TAGGCATGCGAGCGACGGTTGGACACGGGATCGACGGTAGTGGATCGATTTGCTTCTGGCCAAGACGATCTGATCAGTAAGGACACGGGATCGACGGTAGTGGATCGATTAGGGCATCGTTACGCGGCAA
TAGGCATGCGAGCGACGGTTGGACACGGGATCGACGGTAGTGGATCGATTATTTTCTGATTATTGCCGCTGATATTACGAGGACACGGGATCGACGGTAGTGGATCGATTAGGGCATCGTTACGCGGCAA
TAGGCATGCGAGCGACGGTTGGACACGGGATCGACGGTAGTGGATCGATTACTCTTGTCGATGCTGGAGTTTCGGAAAGCGGACACGGGATCGACGGTAGTGGATCGATTAGGGCATCGTTACGCGGCAA
TAGGCATGCGAGCGACGGTTGGACACGGGATCGACGGTAGTGGATCGATTAAATGAAGAACGTCTTCGTGGATCAAGACAGGACACGGGATCGACGGTAGTGGATCGATTAGGGCATCGTTACGCGGCAA
TAGGCATGCGAGCGACGGTTGGACACGGGATCGACGGTAGTGGATCGATTAAGAAGGAGCCAAAGTGACTGTAACTGGAAGGACACGGGATCGACGGTAGTGGATCGATTAGGGCATCGTTACGCGGCAA
TAGGCATGCGAGCGACGGTTGGACACGGGATCGACGGTAGTGGATCGATTCATTTGGCATTGGAAGAGAAACTGCTGTTTGGACACGGGATCGACGGTAGTGGATCGATTAGGGCATCGTTACGCGGCAA
TAGGCATGCGAGCGACGGTTGGACACGGGATCGACGGTAGTGGATCGATTTCTGATAAGGTTGCCATCATTACTGGATCTGGACACGGGATCGACGGTAGTGGATCGATTAGGGCATCGTTACGCGGCAA
TAGGCATGCGAGCGACGGTTGGACACGGGATCGACGGTAGTGGATCGATTTAACTTCAACCTCAAAATGACTGGCCGTTTGGACACGGGATCGACGGTAGTGGATCGATTAGGGCATCGTTACGCGGCAA
TAGGCATGCGAGCGACGGTTGGACACGGGATCGACGGTAGTGGATCGATTAAAGAAAATTTCTTCTCTCAAGCAATTGCTGGACACGGGATCGACGGTAGTGGATCGATTAGGGCATCGTTACGCGGCAA
TAGGCATGCGAGCGACGGTTGGACACGGGATCGACGGTAGTGGATCGATTTCTGCGTCTCTACATCAAAAGTATAAAAGCGGACACGGGATCGACGGTAGTGGATCGATTAGGGCATCGTTACGCGGCAA
TAGGCATGCGAGCGACGGTTGGACACGGGATCGACGGTAGTGGATCGATTTCAAAGTCACAAAATATATGTGTTTACACCGGACACGGGATCGACGGTAGTGGATCGATTAGGGCATCGTTACGCGGCAA
TAGGCATGCGAGCGACGGTTGGACACGGGATCGACGGTAGTGGATCGATTCTTTCAATAACAAACATCTCTTCCATTTCTGGACACGGGATCGACGGTAGTGGATCGATTAGGGCATCGTTACGCGGCAA
TAGGCATGCGAGCGACGGTTGGACACGGGATCGACGGTAGTGGATCGATTGATAACTTCTTAAGAAGCAAACTTTTGATCGGACACGGGATCGACGGTAGTGGATCGATTAGGGCATCGTTACGCGGCAA
TAGGCATGCGAGCGACGGTTGGACACGGGATCGACGGTAGTGGATCGATTCTCAAAAAATCAATGGAAAAGAAAGTCACAGGACACGGGATCGACGGTAGTGGATCGATTAGGGCATCGTTACGCGGCAA
TAGGCATGCGAGCGACGGTTGGACACGGGATCGACGGTAGTGGATCGATTCCGTATGCCAACCATATTTAAGTTTTATATGGACACGGGATCGACGGTAGTGGATCGATTAGGGCATCGTTACGCGGCAA
TAGGCATGCGAGCGACGGTTGGACACGGGATCGACGGTAGTGGATCGATTGCAAAGATTCCCTCTTGCCTCTCACAGTATGGACACGGGATCGACGGTAGTGGATCGATTAGGGCATCGTTACGCGGCAA
TAGGCATGCGAGCGACGGTTGGACACGGGATCGACGGTAGTGGATCGATTTCTACTTACTCACGGCATTCCACTCCAGGTGGACACGGGATCGACGGTAGTGGATCGATTAGGGCATCGTTACGCGGCAA
TAGGCATGCGAGCGACGGTTGGACACGGGATCGACGGTAGTGGATCGATTGACTGCTACTGGATTGTCCACGGAAGACTCGGACACGGGATCGACGGTAGTGGATCGATTAGGGCATCGTTACGCGGCAA
TAGGCATGCGAGCGACGGTTGGACACGGGATCGACGGTAGTGGATCGATTATCCTGGAATTGTGCAAACTGGATTCCACGGGACACGGGATCGACGGTAGTGGATCGATTAGGGCATCGTTACGCGGCAA
TAGGCATGCGAGCGACGGTTGGACACGGGATCGACGGTAGTGGATCGATTATCTCAGAAGGAATTCGAGTAAACACGGTTGGACACGGGATCGACGGTAGTGGATCGATTAGGGCATCGTTACGCGGCAA
TAGGCATGCGAGCGACGGTTGGACACGGGATCGACGGTAGTGGATCGATTCACGTGACACTTCAGAAAAAAGCAACATGAGGACACGGGATCGACGGTAGTGGATCGATTAGGGCATCGTTACGCGGCAA
TAGGCATGCGAGCGACGGTTGGACACGGGATCGACGGTAGTGGATCGATTCCATGAATAGATATGATAATTGGAAGCATAGGACACGGGATCGACGGTAGTGGATCGATTAGGGCATCGTTACGCGGCAA
TAGGCATGCGAGCGACGGTTGGACACGGGATCGACGGTAGTGGATCGATTGCAAGATACCTAATTTCAATACAAATAGGTGGACACGGGATCGACGGTAGTGGATCGATTAGGGCATCGTTACGCGGCAA
TAGGCATGCGAGCGACGGTTGGACACGGGATCGACGGTAGTGGATCGATTAATTGTGTCTTTATTCCAAAAACGGGGAGAGGACACGGGATCGACGGTAGTGGATCGATTAGGGCATCGTTACGCGGCAA
TAGGCATGCGAGCGACGGTTGGACACGGGATCGACGGTAGTGGATCGATTGAGATGCATTACTATTTAGAGATGTGTAAGGGACACGGGATCGACGGTAGTGGATCGATTAGGGCATCGTTACGCGGCAA
TAGGCATGCGAGCGACGGTTGGACACGGGATCGACGGTAGTGGATCGATTATATCTAACGGGGAAAAGTGCGGGGAAACGGGACACGGGATCGACGGTAGTGGATCGATTAGGGCATCGTTACGCGGCAA
TAGGCATGCGAGCGACGGTTGGACACGGGATCGACGGTAGTGGATCGATTGGAGAAAAACTGAGAAGATAGAAGATAAGAGGACACGGGATCGACGGTAGTGGATCGATTAGGGCATCGTTACGCGGCAA
TAGGCATGCGAGCGACGGTTGGACACGGGATCGACGGTAGTGGATCGATTGGGGAAAATATGTCAAATAAGATTTACAGAGGACACGGGATCGACGGTAGTGGATCGATTAGGGCATCGTTACGCGGCAA
TAGGCATGCGAGCGACGGTTGGACACGGGATCGACGGTAGTGGATCGATTCGTTTCAGTATTGCTTGAATCCAATTATTTGGACACGGGATCGACGGTAGTGGATCGATTAGGGCATCGTTACGCGGCAA
TAGGCATGCGAGCGACGGTTGGACACGGGATCGACGGTAGTGGATCGATTAAGCAAACCGCACAATGGGTTCTGCTCCTTGGACACGGGATCGACGGTAGTGGATCGATTAGGGCATCGTTACGCGGCAA
TAGGCATGCGAGCGACGGTTGGACACGGGATCGACGGTAGTGGATCGATTGAAGACTTTTCGACTTTTCCAAAGGATACTGGACACGGGATCGACGGTAGTGGATCGATTAGGGCATCGTTACGCGGCAA
TAGGCATGCGAGCGACGGTTGGACACGGGATCGACGGTAGTGGATCGATTCTGAGGGGAGAAAAACAAAAATTAAAGAAAGGACACGGGATCGACGGTAGTGGATCGATTAGGGCATCGTTACGCGGCAA
TAGGCATGCGAGCGACGGTTGGACACGGGATCGACGGTAGTGGATCGATTTAATTGGGGTAATTTTGCATGCTGAAACGTGGACACGGGATCGACGGTAGTGGATCGATTAGGGCATCGTTACGCGGCAA
TAGGCATGCGAGCGACGGTTGGACACGGGATCGACGGTAGTGGATCGATTGTGGATTCAGAATATATTTCTAAGCAAACTGGACACGGGATCGACGGTAGTGGATCGATTAGGGCATCGTTACGCGGCAA
TAGGCATGCGAGCGACGGTTGGACACGGGATCGACGGTAGTGGATCGATTCATTACGTTTCTGGAAAATGTTTGAAATTCGGACACGGGATCGACGGTAGTGGATCGATTAGGGCATCGTTACGCGGCAA
TAGGCATGCGAGCGACGGTTGGACACGGGATCGACGGTAGTGGATCGATTCCTATTGCTGTTATTGTTTCTAGTAAATGTGGACACGGGATCGACGGTAGTGGATCGATTAGGGCATCGTTACGCGGCAA
TAGGCATGCGAGCGACGGTTGGACACGGGATCGACGGTAGTGGATCGATTGTTCAAATTTCCAAATATTCCAAATGCCATGGACACGGGATCGACGGTAGTGGATCGATTAGGGCATCGTTACGCGGCAA
TAGGCATGCGAGCGACGGTTGGACACGGGATCGACGGTAGTGGATCGATTCCGCCTTTTGTTCTTAAAATTTTCTTTCTAGGACACGGGATCGACGGTAGTGGATCGATTAGGGCATCGTTACGCGGCAA
TAGGCATGCGAGCGACGGTTGGACACGGGATCGACGGTAGTGGATCGATTGAACCATAACGAACATTGCTGAAAAATTTAGGACACGGGATCGACGGTAGTGGATCGATTAGGGCATCGTTACGCGGCAA
TAGGCATGCGAGCGACGGTTGGACACGGGATCGACGGTAGTGGATCGATTGAAATGTTGCACACCAAGTGAGTCATTGAAGGACACGGGATCGACGGTAGTGGATCGATTAGGGCATCGTTACGCGGCAA
TAGGCATGCGAGCGACGGTTGGACACGGGATCGACGGTAGTGGATCGATTCCTGAAATGAAAAATCAAACCAATGACTTCGGACACGGGATCGACGGTAGTGGATCGATTAGGGCATCGTTACGCGGCAA
TAGGCATGCGAGCGACGGTTGGACACGGGATCGACGGTAGTGGATCGATTATTACTGCTTGTCTAAAGTTGAATGATGATGGACACGGGATCGACGGTAGTGGATCGATTAGGGCATCGTTACGCGGCAA
TAGGCATGCGAGCGACGGTTGGACACGGGATCGACGGTAGTGGATCGATTGTAATATTGCCTAGATAAATTGTGTTCCAAGGACACGGGATCGACGGTAGTGGATCGATTAGGGCATCGTTACGCGGCAA
TAGGCATGCGAGCGACGGTTGGACACGGGATCGACGGTAGTGGATCGATTGTATGGGGGATCTCAACAAAAATTATTTGCGGACACGGGATCGACGGTAGTGGATCGATTAGGGCATCGTTACGCGGCAA
TAGGCATGCGAGCGACGGTTGGACACGGGATCGACGGTAGTGGATCGATTCCTCAATGATGTTTTATCGCTTTGTTATTAGGACACGGGATCGACGGTAGTGGATCGATTAGGGCATCGTTACGCGGCAA
TAGGCATGCGAGCGACGGTTGGACACGGGATCGACGGTAGTGGATCGATTTTGTGGTCACGAGAAGCAACAATTTTATATGGACACGGGATCGACGGTAGTGGATCGATTAGGGCATCGTTACGCGGCAA
TAGGCATGCGAGCGACGGTTGGACACGGGATCGACGGTAGTGGATCGATTCTGCTCATTAATATTTTATGATGCAAAGCTGGACACGGGATCGACGGTAGTGGATCGATTAGGGCATCGTTACGCGGCAA
TAGGCATGCGAGCGACGGTTGGACACGGGATCGACGGTAGTGGATCGATTCTCTGCAAAGCTGTGGCACATTTGTGGGGCGGACACGGGATCGACGGTAGTGGATCGATTAGGGCATCGTTACGCGGCAA
TAGGCATGCGAGCGACGGTTGGACACGGGATCGACGGTAGTGGATCGATTCTCCAGTCTCACTATAGTAAATTTTGATTTGGACACGGGATCGACGGTAGTGGATCGATTAGGGCATCGTTACGCGGCAA
TAGGCATGCGAGCGACGGTTGGACACGGGATCGACGGTAGTGGATCGATTGAAAATTGGAGTTCAGATCGTATTTGAAATGGACACGGGATCGACGGTAGTGGATCGATTAGGGCATCGTTACGCGGCAA

## Sheet: Table_S3_probe_sequences_N2
CAATCGACTGCGAGGTACGGCGCAACGCTTGGGACGGTTCCAATCGGATCCTGATGAGAAAAAACACAGAACAGCAGCAGCGCAACGCTTGGGACGGTTCCAATCGGATCGCGAACGGAATCACGGACGT
CAATCGACTGCGAGGTACGGCGCAACGCTTGGGACGGTTCCAATCGGATCTAAGAAAACGAATTAAGCAATTTGAACGCACGCAACGCTTGGGACGGTTCCAATCGGATCGCGAACGGAATCACGGACGT
CAATCGACTGCGAGGTACGGCGCAACGCTTGGGACGGTTCCAATCGGATCCACAACTATCAATTTGGACAATGTTTTTCCCGCAACGCTTGGGACGGTTCCAATCGGATCGCGAACGGAATCACGGACGT
CAATCGACTGCGAGGTACGGCGCAACGCTTGGGACGGTTCCAATCGGATCAAATATCGAATGAGCCGAAACAAATTTCAACGCAACGCTTGGGACGGTTCCAATCGGATCGCGAACGGAATCACGGACGT
CAATCGACTGCGAGGTACGGCGCAACGCTTGGGACGGTTCCAATCGGATCGGAGAATTTGAACCAACGTTTAACGGCTCTCGCAACGCTTGGGACGGTTCCAATCGGATCGCGAACGGAATCACGGACGT
CAATCGACTGCGAGGTACGGCGCAACGCTTGGGACGGTTCCAATCGGATCTGTGCACAGGGACAAGAAACCTTTCGAAAACGCAACGCTTGGGACGGTTCCAATCGGATCGCGAACGGAATCACGGACGT
CAATCGACTGCGAGGTACGGCGCAACGCTTGGGACGGTTCCAATCGGATCAAAAAGAAAGAGATGACCAGAGATATGTAGCGCAACGCTTGGGACGGTTCCAATCGGATCGCGAACGGAATCACGGACGT
CAATCGACTGCGAGGTACGGCGCAACGCTTGGGACGGTTCCAATCGGATCAATATTGATATGAAGGAAACTGATATGCCACGCAACGCTTGGGACGGTTCCAATCGGATCGCGAACGGAATCACGGACGT
CAATCGACTGCGAGGTACGGCGCAACGCTTGGGACGGTTCCAATCGGATCCGAATCGCAAAATGGCCAGAAAGATTCGAGCGCAACGCTTGGGACGGTTCCAATCGGATCGCGAACGGAATCACGGACGT
CAATCGACTGCGAGGTACGGCGCAACGCTTGGGACGGTTCCAATCGGATCAATCAAACATTTCGATGGATGAAGTATTCACGCAACGCTTGGGACGGTTCCAATCGGATCGCGAACGGAATCACGGACGT
CAATCGACTGCGAGGTACGGCGCAACGCTTGGGACGGTTCCAATCGGATCACCTCTCAATCCAACAAGCACATTTTTGACCGCAACGCTTGGGACGGTTCCAATCGGATCGCGAACGGAATCACGGACGT
CAATCGACTGCGAGGTACGGCGCAACGCTTGGGACGGTTCCAATCGGATCGTCTCAGAATTGTAACACTTACGGAGTAGCCGCAACGCTTGGGACGGTTCCAATCGGATCGCGAACGGAATCACGGACGT
CAATCGACTGCGAGGTACGGCGCAACGCTTGGGACGGTTCCAATCGGATCGGGCAAAAACTTCGATTCACTTTCAAAGATCGCAACGCTTGGGACGGTTCCAATCGGATCGCGAACGGAATCACGGACGT
CAATCGACTGCGAGGTACGGCGCAACGCTTGGGACGGTTCCAATCGGATCTTCATTGCCGTGAAGAACGTCTATGTCCACCGCAACGCTTGGGACGGTTCCAATCGGATCGCGAACGGAATCACGGACGT
CAATCGACTGCGAGGTACGGCGCAACGCTTGGGACGGTTCCAATCGGATCCTCCTACGTTTTCTATCTTGAAAATGAAATCGCAACGCTTGGGACGGTTCCAATCGGATCGCGAACGGAATCACGGACGT
CAATCGACTGCGAGGTACGGCGCAACGCTTGGGACGGTTCCAATCGGATCAATCAAGTGTTCCTTACATGCACTACATGTCGCAACGCTTGGGACGGTTCCAATCGGATCGCGAACGGAATCACGGACGT
CAATCGACTGCGAGGTACGGCGCAACGCTTGGGACGGTTCCAATCGGATCGACCAATTTTGATTGGAATTATATGCATGACGCAACGCTTGGGACGGTTCCAATCGGATCGCGAACGGAATCACGGACGT
CAATCGACTGCGAGGTACGGCGCAACGCTTGGGACGGTTCCAATCGGATCGTTTTGTGGCATTTGAGGTCCAGAGTTCATCGCAACGCTTGGGACGGTTCCAATCGGATCGCGAACGGAATCACGGACGT
CAATCGACTGCGAGGTACGGCGCAACGCTTGGGACGGTTCCAATCGGATCATCACTCACAACAAAATAGTTGCAATCTTTCGCAACGCTTGGGACGGTTCCAATCGGATCGCGAACGGAATCACGGACGT
CAATCGACTGCGAGGTACGGCGCAACGCTTGGGACGGTTCCAATCGGATCATTCGATGGGAAAATTCTTCAGTTTGTACTCGCAACGCTTGGGACGGTTCCAATCGGATCGCGAACGGAATCACGGACGT
CAATCGACTGCGAGGTACGGCGCAACGCTTGGGACGGTTCCAATCGGATCTCGCTGTTTATATTATAATGCCCGTAATTTCGCAACGCTTGGGACGGTTCCAATCGGATCGCGAACGGAATCACGGACGT
CAATCGACTGCGAGGTACGGCGCAACGCTTGGGACGGTTCCAATCGGATCCGGATAATTTTGCTGAATGTTCTGAAATATCGCAACGCTTGGGACGGTTCCAATCGGATCGCGAACGGAATCACGGACGT
CAATCGACTGCGAGGTACGGCGCAACGCTTGGGACGGTTCCAATCGGATCTATCTATTGTTTGGCCTATATTGTCGCATTCGCAACGCTTGGGACGGTTCCAATCGGATCGCGAACGGAATCACGGACGT
CAATCGACTGCGAGGTACGGCGCAACGCTTGGGACGGTTCCAATCGGATCCTAACCGATAAAATTTTCACATTTTCCAGACGCAACGCTTGGGACGGTTCCAATCGGATCGCGAACGGAATCACGGACGT
CAATCGACTGCGAGGTACGGCGCAACGCTTGGGACGGTTCCAATCGGATCGAGAGTGCATGAATATAAAAATTATTCAGCCGCAACGCTTGGGACGGTTCCAATCGGATCGCGAACGGAATCACGGACGT
CAATCGACTGCGAGGTACGGCGCAACGCTTGGGACGGTTCCAATCGGATCTTCATGAGACAATTGAGGATTCTGAAAATTCGCAACGCTTGGGACGGTTCCAATCGGATCGCGAACGGAATCACGGACGT
CAATCGACTGCGAGGTACGGCGCAACGCTTGGGACGGTTCCAATCGGATCTGCTTCTCAATTTAGAAAACTGGGACGAAACGCAACGCTTGGGACGGTTCCAATCGGATCGCGAACGGAATCACGGACGT
CAATCGACTGCGAGGTACGGCGCAACGCTTGGGACGGTTCCAATCGGATCGATCTTGAACTTGATCATTGAGTAAGTTATCGCAACGCTTGGGACGGTTCCAATCGGATCGCGAACGGAATCACGGACGT
CAATCGACTGCGAGGTACGGCGCAACGCTTGGGACGGTTCCAATCGGATCTCTTGATGTTCACTAAGTTTGTAACGACGGCGCAACGCTTGGGACGGTTCCAATCGGATCGCGAACGGAATCACGGACGT
CAATCGACTGCGAGGTACGGCGCAACGCTTGGGACGGTTCCAATCGGATCAACTTAAACAACTTTCAAAAATCAACCCACCGCAACGCTTGGGACGGTTCCAATCGGATCGCGAACGGAATCACGGACGT
CAATCGACTGCGAGGTACGGCGCAACGCTTGGGACGGTTCCAATCGGATCGAAGTTTCTGAAAATACCACGATAGAAATACGCAACGCTTGGGACGGTTCCAATCGGATCGCGAACGGAATCACGGACGT
CAATCGACTGCGAGGTACGGCGCAACGCTTGGGACGGTTCCAATCGGATCGCCTTTCCGATTGTTACATCAATATTCGTACGCAACGCTTGGGACGGTTCCAATCGGATCGCGAACGGAATCACGGACGT
CAATCGACTGCGAGGTACGGCGCAACGCTTGGGACGGTTCCAATCGGATCAATATTCCCGATTGTTGAGCAAACATGCAACGCAACGCTTGGGACGGTTCCAATCGGATCGCGAACGGAATCACGGACGT
CAATCGACTGCGAGGTACGGCGCAACGCTTGGGACGGTTCCAATCGGATCCCCATAGATATTCGAAGTTATCGGTCTGTTCGCAACGCTTGGGACGGTTCCAATCGGATCGCGAACGGAATCACGGACGT
CAATCGACTGCGAGGTACGGCGCAACGCTTGGGACGGTTCCAATCGGATCGATCAACTGAACTATCAAATTCCGATTTTACGCAACGCTTGGGACGGTTCCAATCGGATCGCGAACGGAATCACGGACGT
CAATCGACTGCGAGGTACGGCGCAACGCTTGGGACGGTTCCAATCGGATCTCATTTGGGCGATTGGTTTGAATTCCGAACCGCAACGCTTGGGACGGTTCCAATCGGATCGCGAACGGAATCACGGACGT
CAATCGACTGCGAGGTACGGCGCAACGCTTGGGACGGTTCCAATCGGATCCTACTTCTGAAACTTTTCTGTTTTCATTCACGCAACGCTTGGGACGGTTCCAATCGGATCGCGAACGGAATCACGGACGT
CAATCGACTGCGAGGTACGGCGCAACGCTTGGGACGGTTCCAATCGGATCGGCTGTTGACTGTCTTTCATTTGAATTTGTCGCAACGCTTGGGACGGTTCCAATCGGATCGCGAACGGAATCACGGACGT
CAATCGACTGCGAGGTACGGCGCAACGCTTGGGACGGTTCCAATCGGATCATACTGACTGATTCTGAGGCGGCGGAATGTCGCAACGCTTGGGACGGTTCCAATCGGATCGCGAACGGAATCACGGACGT
CAATCGACTGCGAGGTACGGCGCAACGCTTGGGACGGTTCCAATCGGATCCACACAGTTAGCTTGAATTGATTAATGTTCCGCAACGCTTGGGACGGTTCCAATCGGATCGCGAACGGAATCACGGACGT
CAATCGACTGCGAGGTACGGCGCAACGCTTGGGACGGTTCCAATCGGATCGAGTGTAATTTGTTGGAATAAACTGTTGATCGCAACGCTTGGGACGGTTCCAATCGGATCGCGAACGGAATCACGGACGT
CAATCGACTGCGAGGTACGGCGCAACGCTTGGGACGGTTCCAATCGGATCGATCCAAATAAATTGCTTTGATAGTGGAAACGCAACGCTTGGGACGGTTCCAATCGGATCGCGAACGGAATCACGGACGT
CAATCGACTGCGAGGTACGGCGCAACGCTTGGGACGGTTCCAATCGGATCCCATTCTTGAGACTTCTGAAAATTTAGAATCGCAACGCTTGGGACGGTTCCAATCGGATCGCGAACGGAATCACGGACGT
CAATCGACTGCGAGGTACGGCGCAACGCTTGGGACGGTTCCAATCGGATCAGAAGATTTCCTTCAACGTCGAGCTTGTTTCGCAACGCTTGGGACGGTTCCAATCGGATCGCGAACGGAATCACGGACGT
CAATCGACTGCGAGGTACGGCGCAACGCTTGGGACGGTTCCAATCGGATCCTGAGTATTATCATAGATTGAAACCAATGTCGCAACGCTTGGGACGGTTCCAATCGGATCGCGAACGGAATCACGGACGT
CAATCGACTGCGAGGTACGGCGCAACGCTTGGGACGGTTCCAATCGGATCAGTACTGAGGCCCCAAACTGGCAGTGTGCCCGCAACGCTTGGGACGGTTCCAATCGGATCGCGAACGGAATCACGGACGT
CAATCGACTGCGAGGTACGGCGCAACGCTTGGGACGGTTCCAATCGGATCCAGTTAAAAATGTCTGGAAGTTTATGGATTCGCAACGCTTGGGACGGTTCCAATCGGATCGCGAACGGAATCACGGACGT
CAATCGACTGCGAGGTACGGCGCAACGCTTGGGACGGTTCCAATCGGATCGCTTCTTTTGCTTTCAAGCTTGTTTAAAAACGCAACGCTTGGGACGGTTCCAATCGGATCGCGAACGGAATCACGGACGT
CAATCGACTGCGAGGTACGGCGCAACGCTTGGGACGGTTCCAATCGGATCGTCAAGTGTTTCAATGATTGTATTGAATTCCGCAACGCTTGGGACGGTTCCAATCGGATCGCGAACGGAATCACGGACGT
CAATCGACTGCGAGGTACGGCGCAACGCTTGGGACGGTTCCAATCGGATCGTTCCGTTGGCATTAGTTTTTTAATGCTTTCGCAACGCTTGGGACGGTTCCAATCGGATCGCGAACGGAATCACGGACGT
CAATCGACTGCGAGGTACGGCGCAACGCTTGGGACGGTTCCAATCGGATCACTTGATATTCAGGAGGTCGATGCAATCCGCGCAACGCTTGGGACGGTTCCAATCGGATCGCGAACGGAATCACGGACGT
CAATCGACTGCGAGGTACGGCGCAACGCTTGGGACGGTTCCAATCGGATCTAAACAAGTATAACTTTGAGAAAGTACCGGCGCAACGCTTGGGACGGTTCCAATCGGATCGCGAACGGAATCACGGACGT
CAATCGACTGCGAGGTACGGCGCAACGCTTGGGACGGTTCCAATCGGATCGAGGGAAAATATCCAGAATTTGAAGAAGAACGCAACGCTTGGGACGGTTCCAATCGGATCGCGAACGGAATCACGGACGT
CAATCGACTGCGAGGTACGGCGCAACGCTTGGGACGGTTCCAATCGGATCTACCACTAACGAAATTTAAGCTATTAAAGCCGCAACGCTTGGGACGGTTCCAATCGGATCGCGAACGGAATCACGGACGT
CAATCGACTGCGAGGTACGGCGCAACGCTTGGGACGGTTCCAATCGGATCTCGTCCGATCTTTCTCTGTCATTGATTTAACGCAACGCTTGGGACGGTTCCAATCGGATCGCGAACGGAATCACGGACGT
CAATCGACTGCGAGGTACGGCGCAACGCTTGGGACGGTTCCAATCGGATCTCAGAACATTATCAATTATATGTCAGCTGGCGCAACGCTTGGGACGGTTCCAATCGGATCGCGAACGGAATCACGGACGT
CAATCGACTGCGAGGTACGGCGCAACGCTTGGGACGGTTCCAATCGGATCATGGATTATCTGCATTGACTCATAGATTTGCGCAACGCTTGGGACGGTTCCAATCGGATCGCGAACGGAATCACGGACGT
CAATCGACTGCGAGGTACGGCGCAACGCTTGGGACGGTTCCAATCGGATCTTCAATACCCGAATGACTCAACAAAGTATTCGCAACGCTTGGGACGGTTCCAATCGGATCGCGAACGGAATCACGGACGT
CAATCGACTGCGAGGTACGGCGCAACGCTTGGGACGGTTCCAATCGGATCCCAAATGTTTCAACTATATACACTTCTTCTCGCAACGCTTGGGACGGTTCCAATCGGATCGCGAACGGAATCACGGACGT
CAATCGACTGCGAGGTACGGCGCAACGCTTGGGACGGTTCCAATCGGATCCGAATGTGTTCATAACTATGCTAGTTTTTTCGCAACGCTTGGGACGGTTCCAATCGGATCGCGAACGGAATCACGGACGT
CAATCGACTGCGAGGTACGGCGCAACGCTTGGGACGGTTCCAATCGGATCGTGTTCCATGTTACAATTTCTTAACTGATTCGCAACGCTTGGGACGGTTCCAATCGGATCGCGAACGGAATCACGGACGT
CAATCGACTGCGAGGTACGGCGCAACGCTTGGGACGGTTCCAATCGGATCCACATAGTACATGCAATTCGAATCATAATACGCAACGCTTGGGACGGTTCCAATCGGATCGCGAACGGAATCACGGACGT
CAATCGACTGCGAGGTACGGCGCAACGCTTGGGACGGTTCCAATCGGATCATTTTTCCAATGAGCTCGTGAACTGCAAAGCGCAACGCTTGGGACGGTTCCAATCGGATCGCGAACGGAATCACGGACGT
CAATCGACTGCGAGGTACGGCGCAACGCTTGGGACGGTTCCAATCGGATCATGGTTAATACTTTGGATGGCTGTCATCCGCGCAACGCTTGGGACGGTTCCAATCGGATCGCGAACGGAATCACGGACGT
CAATCGACTGCGAGGTACGGCGCAACGCTTGGGACGGTTCCAATCGGATCGAAATGATAGTTTCTATGGAGTTGTTTGTACGCAACGCTTGGGACGGTTCCAATCGGATCGCGAACGGAATCACGGACGT
CAATCGACTGCGAGGTACGGCGCAACGCTTGGGACGGTTCCAATCGGATCTTCAGGGAATTTTAAACTATGGAAACATAGCGCAACGCTTGGGACGGTTCCAATCGGATCGCGAACGGAATCACGGACGT
CAATCGACTGCGAGGTACGGCGCAACGCTTGGGACGGTTCCAATCGGATCCTTACGGCTTGTTTCTGCTATTTTTTGGATCGCAACGCTTGGGACGGTTCCAATCGGATCGCGAACGGAATCACGGACGT
CAATCGACTGCGAGGTACGGCGCAACGCTTGGGACGGTTCCAATCGGATCAATACCGGATTGGAATTTCTGTTTGTGATACGCAACGCTTGGGACGGTTCCAATCGGATCGCGAACGGAATCACGGACGT
CAATCGACTGCGAGGTACGGCGCAACGCTTGGGACGGTTCCAATCGGATCAGCTAACATAAGCTAGCCTATCAATAATATCGCAACGCTTGGGACGGTTCCAATCGGATCGCGAACGGAATCACGGACGT
CAATCGACTGCGAGGTACGGCGCAACGCTTGGGACGGTTCCAATCGGATCATGTGTCTAAGGCTTTATCAGAGACTGATACGCAACGCTTGGGACGGTTCCAATCGGATCGCGAACGGAATCACGGACGT
CAATCGACTGCGAGGTACGGCGCAACGCTTGGGACGGTTCCAATCGGATCGTATCAGAACCGCTTTTTTGAAAAATATCTCGCAACGCTTGGGACGGTTCCAATCGGATCGCGAACGGAATCACGGACGT
CAATCGACTGCGAGGTACGGCGCAACGCTTGGGACGGTTCCAATCGGATCATGCTCAAATCTAAAATAGAAATCCTAGGCCGCAACGCTTGGGACGGTTCCAATCGGATCGCGAACGGAATCACGGACGT
CAATCGACTGCGAGGTACGGCGCAACGCTTGGGACGGTTCCAATCGGATCTTGGCTTTTGCTAAGCAGTCAGAAAAAATTCGCAACGCTTGGGACGGTTCCAATCGGATCGCGAACGGAATCACGGACGT
CAATCGACTGCGAGGTACGGCGCAACGCTTGGGACGGTTCCAATCGGATCAAGGGGGAAGCTCGGTCCGTCGGTTTAGCGCGCAACGCTTGGGACGGTTCCAATCGGATCGCGAACGGAATCACGGACGT
CAATCGACTGCGAGGTACGGCGCAACGCTTGGGACGGTTCCAATCGGATCAGGAGTGAAGTTGAAAAGTTGGTCTTTATGCGCAACGCTTGGGACGGTTCCAATCGGATCGCGAACGGAATCACGGACGT
CAATCGACTGCGAGGTACGGCGCAACGCTTGGGACGGTTCCAATCGGATCAAATTCAGCAAAATTGAGAAAGAATCTGAGCGCAACGCTTGGGACGGTTCCAATCGGATCGCGAACGGAATCACGGACGT
CAATCGACTGCGAGGTACGGCGCAACGCTTGGGACGGTTCCAATCGGATCCGCTCACAGTTTTTCTATTGAAAGCTATAACGCAACGCTTGGGACGGTTCCAATCGGATCGCGAACGGAATCACGGACGT
CAATCGACTGCGAGGTACGGCGCAACGCTTGGGACGGTTCCAATCGGATCCTTGCAAGTCTGAAACCGGTAGTTCATTTGCGCAACGCTTGGGACGGTTCCAATCGGATCGCGAACGGAATCACGGACGT
CAATCGACTGCGAGGTACGGCGCAACGCTTGGGACGGTTCCAATCGGATCACAGATGGAAATGTTTTATGGATTAGGGTTCGCAACGCTTGGGACGGTTCCAATCGGATCGCGAACGGAATCACGGACGT
CAATCGACTGCGAGGTACGGCGCAACGCTTGGGACGGTTCCAATCGGATCATAAAGCTGGAAGTGGAAATTTCAACGCCACGCAACGCTTGGGACGGTTCCAATCGGATCGCGAACGGAATCACGGACGT
CAATCGACTGCGAGGTACGGCGCAACGCTTGGGACGGTTCCAATCGGATCAGAGTCAACTTGACAAATGGAATAACACAGCGCAACGCTTGGGACGGTTCCAATCGGATCGCGAACGGAATCACGGACGT
CAATCGACTGCGAGGTACGGCGCAACGCTTGGGACGGTTCCAATCGGATCTGAAAAAGTTTATTGTCTCCCCACACCGAGCGCAACGCTTGGGACGGTTCCAATCGGATCGCGAACGGAATCACGGACGT
CAATCGACTGCGAGGTACGGCGCAACGCTTGGGACGGTTCCAATCGGATCCACATACATTTCCAGAATTTTCTTTTTCGACGCAACGCTTGGGACGGTTCCAATCGGATCGCGAACGGAATCACGGACGT
CAATCGACTGCGAGGTACGGCGCAACGCTTGGGACGGTTCCAATCGGATCAGCAGTGATTATTAAAAACCAGCCGCTGACCGCAACGCTTGGGACGGTTCCAATCGGATCGCGAACGGAATCACGGACGT
CAATCGACTGCGAGGTACGGCGCAACGCTTGGGACGGTTCCAATCGGATCCGAAATGTTTCGAAAAAGTTTTCAAGAAGACGCAACGCTTGGGACGGTTCCAATCGGATCGCGAACGGAATCACGGACGT
CAATCGACTGCGAGGTACGGCGCAACGCTTGGGACGGTTCCAATCGGATCTCTCTGACATTGATGAAGACGTTCAAATGCCGCAACGCTTGGGACGGTTCCAATCGGATCGCGAACGGAATCACGGACGT
CAATCGACTGCGAGGTACGGCGCAACGCTTGGGACGGTTCCAATCGGATCGTTTTCCAGTTCAAATTCTACAGTTCAAAACGCAACGCTTGGGACGGTTCCAATCGGATCGCGAACGGAATCACGGACGT
CAATCGACTGCGAGGTACGGCGCAACGCTTGGGACGGTTCCAATCGGATCCACCAGAAATTATTTAGCTTCATGAGAATACGCAACGCTTGGGACGGTTCCAATCGGATCGCGAACGGAATCACGGACGT
CAATCGACTGCGAGGTACGGCGCAACGCTTGGGACGGTTCCAATCGGATCCCGATCTCTTCAATGTTAATAATTTCGATACGCAACGCTTGGGACGGTTCCAATCGGATCGCGAACGGAATCACGGACGT
CAATCGACTGCGAGGTACGGCGCAACGCTTGGGACGGTTCCAATCGGATCGTTAATTCTGTTAGATGTGCAGTAATACTACGCAACGCTTGGGACGGTTCCAATCGGATCGCGAACGGAATCACGGACGT
CAATCGACTGCGAGGTACGGCGCAACGCTTGGGACGGTTCCAATCGGATCAGATGAGAGATTTGGAGAAGTATTGTTATTCGCAACGCTTGGGACGGTTCCAATCGGATCGCGAACGGAATCACGGACGT
CAATCGACTGCGAGGTACGGCGCAACGCTTGGGACGGTTCCAATCGGATCAGTATGAGCTCACCATGCATGAGGACAATGCGCAACGCTTGGGACGGTTCCAATCGGATCGCGAACGGAATCACGGACGT
CAATCGACTGCGAGGTACGGCGCAACGCTTGGGACGGTTCCAATCGGATCAGCCGAAAAAATTGTCTGGACGAATTTATGCGCAACGCTTGGGACGGTTCCAATCGGATCGCGAACGGAATCACGGACGT
CAATCGACTGCGAGGTACGGCGCAACGCTTGGGACGGTTCCAATCGGATCAAACAACGCGAAACTCGCAAATGCCGAACACGCAACGCTTGGGACGGTTCCAATCGGATCGCGAACGGAATCACGGACGT
CAATCGACTGCGAGGTACGGCGCAACGCTTGGGACGGTTCCAATCGGATCAAATTTAACTGAAACTTTCAGCGTCTTTCCCGCAACGCTTGGGACGGTTCCAATCGGATCGCGAACGGAATCACGGACGT
CAATCGACTGCGAGGTACGGCGCAACGCTTGGGACGGTTCCAATCGGATCCTCCGAACCGATTTTTAAAAATCTCAAAACCGCAACGCTTGGGACGGTTCCAATCGGATCGCGAACGGAATCACGGACGT
CAATCGACTGCGAGGTACGGCGCAACGCTTGGGACGGTTCCAATCGGATCCACGCGAGTTATAATTTTTGAGTTATTCTACGCAACGCTTGGGACGGTTCCAATCGGATCGCGAACGGAATCACGGACGT
CAATCGACTGCGAGGTACGGCGCAACGCTTGGGACGGTTCCAATCGGATCTGCGTGGTTCTGAAAACTTTAATGCTTCTTCGCAACGCTTGGGACGGTTCCAATCGGATCGCGAACGGAATCACGGACGT
CAATCGACTGCGAGGTACGGCGCAACGCTTGGGACGGTTCCAATCGGATCAATAAGAACCTTGCAACTCGACAAATTTGACGCAACGCTTGGGACGGTTCCAATCGGATCGCGAACGGAATCACGGACGT
CAATCGACTGCGAGGTACGGCGCAACGCTTGGGACGGTTCCAATCGGATCTTAAAACTTTGCTGAAAACTCTCTGCGAACCGCAACGCTTGGGACGGTTCCAATCGGATCGCGAACGGAATCACGGACGT
CAATCGACTGCGAGGTACGGCGCAACGCTTGGGACGGTTCCAATCGGATCCGTAATTTTGTTTCAGAATTAATTCCGAGTCGCAACGCTTGGGACGGTTCCAATCGGATCGCGAACGGAATCACGGACGT
CAATCGACTGCGAGGTACGGCGCAACGCTTGGGACGGTTCCAATCGGATCAAGTAATTGAATGTCTGCCTACCTGTTTTCCGCAACGCTTGGGACGGTTCCAATCGGATCGCGAACGGAATCACGGACGT
CAATCGACTGCGAGGTACGGCGCAACGCTTGGGACGGTTCCAATCGGATCGGGATTGAAAGAAGGGGAGAGTGTGCAAGCCGCAACGCTTGGGACGGTTCCAATCGGATCGCGAACGGAATCACGGACGT
CAATCGACTGCGAGGTACGGCGCAACGCTTGGGACGGTTCCAATCGGATCGAGTCTGGTTACTTCAAAATAACACATTTCCGCAACGCTTGGGACGGTTCCAATCGGATCGCGAACGGAATCACGGACGT
CAATCGACTGCGAGGTACGGCGCAACGCTTGGGACGGTTCCAATCGGATCGAGCAGGCATTTAAATCGGCAAAGGAGGCCCGCAACGCTTGGGACGGTTCCAATCGGATCGCGAACGGAATCACGGACGT
CAATCGACTGCGAGGTACGGCGCAACGCTTGGGACGGTTCCAATCGGATCATGGTTTTAATTTTTCACTGCCATCTGGTCCGCAACGCTTGGGACGGTTCCAATCGGATCGCGAACGGAATCACGGACGT
CAATCGACTGCGAGGTACGGCGCAACGCTTGGGACGGTTCCAATCGGATCCAACGCTCTCAAATATAGCTCACGTTTTCGCGCAACGCTTGGGACGGTTCCAATCGGATCGCGAACGGAATCACGGACGT
CAATCGACTGCGAGGTACGGCGCAACGCTTGGGACGGTTCCAATCGGATCCTCAGTTTTGAGCATAATAACAAGATGCCACGCAACGCTTGGGACGGTTCCAATCGGATCGCGAACGGAATCACGGACGT
CAATCGACTGCGAGGTACGGCGCAACGCTTGGGACGGTTCCAATCGGATCTCTTATCTATCATTATGTTCACAGACGTAACGCAACGCTTGGGACGGTTCCAATCGGATCGCGAACGGAATCACGGACGT
CAATCGACTGCGAGGTACGGCGCAACGCTTGGGACGGTTCCAATCGGATCGCGTCTATATAATCCCAATGGGAACTTATCCGCAACGCTTGGGACGGTTCCAATCGGATCGCGAACGGAATCACGGACGT
CAATCGACTGCGAGGTACGGCGCAACGCTTGGGACGGTTCCAATCGGATCCTAGTAGGCGGTTAGCATACAGCCGTTTTACGCAACGCTTGGGACGGTTCCAATCGGATCGCGAACGGAATCACGGACGT
CAATCGACTGCGAGGTACGGCGCAACGCTTGGGACGGTTCCAATCGGATCCTGAGCAAACAATAATTAATTTCTCGGAATCGCAACGCTTGGGACGGTTCCAATCGGATCGCGAACGGAATCACGGACGT
CAATCGACTGCGAGGTACGGCGCAACGCTTGGGACGGTTCCAATCGGATCAAAACAAAACAAATCTGTTAATTCTCGGACCGCAACGCTTGGGACGGTTCCAATCGGATCGCGAACGGAATCACGGACGT
CAATCGACTGCGAGGTACGGCGCAACGCTTGGGACGGTTCCAATCGGATCTATCGTGGAAGATCATAAGACTTACAGAAACGCAACGCTTGGGACGGTTCCAATCGGATCGCGAACGGAATCACGGACGT
CAATCGACTGCGAGGTACGGCGCAACGCTTGGGACGGTTCCAATCGGATCGATGCTTGGCTAAAATTTTTAAACGCTTAACGCAACGCTTGGGACGGTTCCAATCGGATCGCGAACGGAATCACGGACGT
CAATCGACTGCGAGGTACGGCGCAACGCTTGGGACGGTTCCAATCGGATCGAATGTTATGGCAGGACATTTAAATGATTTCGCAACGCTTGGGACGGTTCCAATCGGATCGCGAACGGAATCACGGACGT
CAATCGACTGCGAGGTACGGCGCAACGCTTGGGACGGTTCCAATCGGATCCCGACGCCGAAACATTTGATCCCACGTAGTCGCAACGCTTGGGACGGTTCCAATCGGATCGCGAACGGAATCACGGACGT
CAATCGACTGCGAGGTACGGCGCAACGCTTGGGACGGTTCCAATCGGATCTCTTCTTAAGGTAGCAGTACTGGTCAGTGCCGCAACGCTTGGGACGGTTCCAATCGGATCGCGAACGGAATCACGGACGT
CAATCGACTGCGAGGTACGGCGCAACGCTTGGGACGGTTCCAATCGGATCTGTGCACAATATCTGGCTCTTCTTGAGTTGCGCAACGCTTGGGACGGTTCCAATCGGATCGCGAACGGAATCACGGACGT
CAATCGACTGCGAGGTACGGCGCAACGCTTGGGACGGTTCCAATCGGATCCGTTGACGTAATATTTGAAAGAAACGTTTTCGCAACGCTTGGGACGGTTCCAATCGGATCGCGAACGGAATCACGGACGT
CAATCGACTGCGAGGTACGGCGCAACGCTTGGGACGGTTCCAATCGGATCATGATATGTGACACAAGTGCCATAGGAATTCGCAACGCTTGGGACGGTTCCAATCGGATCGCGAACGGAATCACGGACGT
CAATCGACTGCGAGGTACGGCGCAACGCTTGGGACGGTTCCAATCGGATCCTGTATGAGTACTTTAAAGGAAATGTACATCGCAACGCTTGGGACGGTTCCAATCGGATCGCGAACGGAATCACGGACGT
CAATCGACTGCGAGGTACGGCGCAACGCTTGGGACGGTTCCAATCGGATCGTAGAATTGCCGTAGACCTGATGAATGCTCCGCAACGCTTGGGACGGTTCCAATCGGATCGCGAACGGAATCACGGACGT
CAATCGACTGCGAGGTACGGCGCAACGCTTGGGACGGTTCCAATCGGATCACACACGGCTTAATTAATAAGGGGTGGTACCGCAACGCTTGGGACGGTTCCAATCGGATCGCGAACGGAATCACGGACGT
CAATCGACTGCGAGGTACGGCGCAACGCTTGGGACGGTTCCAATCGGATCATGCTGCAAGAAGCCGATTATGGCATCATGCGCAACGCTTGGGACGGTTCCAATCGGATCGCGAACGGAATCACGGACGT
CAATCGACTGCGAGGTACGGCGCAACGCTTGGGACGGTTCCAATCGGATCGTCTTATCAATGAATGATTCATTCAGTTCACGCAACGCTTGGGACGGTTCCAATCGGATCGCGAACGGAATCACGGACGT
CAATCGACTGCGAGGTACGGCGCAACGCTTGGGACGGTTCCAATCGGATCATTAATGATGTGACTTCTGTGTAATTTCTGCGCAACGCTTGGGACGGTTCCAATCGGATCGCGAACGGAATCACGGACGT
CAATCGACTGCGAGGTACGGCGCAACGCTTGGGACGGTTCCAATCGGATCGTTATCAGTTTGCGGACAATCCATCAAGTTCGCAACGCTTGGGACGGTTCCAATCGGATCGCGAACGGAATCACGGACGT
CAATCGACTGCGAGGTACGGCGCAACGCTTGGGACGGTTCCAATCGGATCGTTTTCAAGGTTGCTTATTGAATACAGTATCGCAACGCTTGGGACGGTTCCAATCGGATCGCGAACGGAATCACGGACGT
CAATCGACTGCGAGGTACGGCGCAACGCTTGGGACGGTTCCAATCGGATCACTGGTGGACTACTTTTACAAAGTAAGTCCCGCAACGCTTGGGACGGTTCCAATCGGATCGCGAACGGAATCACGGACGT
CAATCGACTGCGAGGTACGGCGCAACGCTTGGGACGGTTCCAATCGGATCCGCAGAAAACCGGCTTCTAGATTTAGGCTACGCAACGCTTGGGACGGTTCCAATCGGATCGCGAACGGAATCACGGACGT
CAATCGACTGCGAGGTACGGCGCAACGCTTGGGACGGTTCCAATCGGATCTCTCATCGATATTTATGGTTTCGGATATATCGCAACGCTTGGGACGGTTCCAATCGGATCGCGAACGGAATCACGGACGT
CAATCGACTGCGAGGTACGGCGCAACGCTTGGGACGGTTCCAATCGGATCCCATTGTAGATTGGCTAGCTCAACCCGGAGCGCAACGCTTGGGACGGTTCCAATCGGATCGCGAACGGAATCACGGACGT
CAATCGACTGCGAGGTACGGCGCAACGCTTGGGACGGTTCCAATCGGATCGAGAATATATTGTTTCTATGCTTTGGGATTCGCAACGCTTGGGACGGTTCCAATCGGATCGCGAACGGAATCACGGACGT
CAATCGACTGCGAGGTACGGCGCAACGCTTGGGACGGTTCCAATCGGATCCAGAAGCTTTTGGAGGTTATAAGAACTTTCCGCAACGCTTGGGACGGTTCCAATCGGATCGCGAACGGAATCACGGACGT
CAATCGACTGCGAGGTACGGCGCAACGCTTGGGACGGTTCCAATCGGATCACTCTTTCCCTCTTAATCGAAAAAAGGTCACGCAACGCTTGGGACGGTTCCAATCGGATCGCGAACGGAATCACGGACGT
CAATCGACTGCGAGGTACGGCGCAACGCTTGGGACGGTTCCAATCGGATCTCGCATCCAAATCTATAATATTCGTGGTGTCGCAACGCTTGGGACGGTTCCAATCGGATCGCGAACGGAATCACGGACGT
CAATCGACTGCGAGGTACGGCGCAACGCTTGGGACGGTTCCAATCGGATCTTTCAAAAATTTCCCCAAGCTTGCGAATTGCGCAACGCTTGGGACGGTTCCAATCGGATCGCGAACGGAATCACGGACGT
CAATCGACTGCGAGGTACGGCGCAACGCTTGGGACGGTTCCAATCGGATCAGTGGATCAAGAGTATTCAAGACGTCTGGTCGCAACGCTTGGGACGGTTCCAATCGGATCGCGAACGGAATCACGGACGT
CAATCGACTGCGAGGTACGGCGCAACGCTTGGGACGGTTCCAATCGGATCCCTACTGCATTTCAGTTTACTTCGACATTCCGCAACGCTTGGGACGGTTCCAATCGGATCGCGAACGGAATCACGGACGT
CAATCGACTGCGAGGTACGGCGCAACGCTTGGGACGGTTCCAATCGGATCATTTCTCATTGCAAATCACATTCTTGCAATCGCAACGCTTGGGACGGTTCCAATCGGATCGCGAACGGAATCACGGACGT
CAATCGACTGCGAGGTACGGCGCAACGCTTGGGACGGTTCCAATCGGATCGAAAAGGTGCCTGGCGCTATGTCCGATATCCGCAACGCTTGGGACGGTTCCAATCGGATCGCGAACGGAATCACGGACGT
CAATCGACTGCGAGGTACGGCGCAACGCTTGGGACGGTTCCAATCGGATCATGTTTGAGAATCGATATTTCGTCTTGTTCCGCAACGCTTGGGACGGTTCCAATCGGATCGCGAACGGAATCACGGACGT
CAATCGACTGCGAGGTACGGCGCAACGCTTGGGACGGTTCCAATCGGATCTATTTCAGTCGTCCCAGTCTCAATAATCGCCGCAACGCTTGGGACGGTTCCAATCGGATCGCGAACGGAATCACGGACGT
CAATCGACTGCGAGGTACGGCGCAACGCTTGGGACGGTTCCAATCGGATCGCTGATATAAAATTACAGTCCTCTCAAAATCGCAACGCTTGGGACGGTTCCAATCGGATCGCGAACGGAATCACGGACGT
CAATCGACTGCGAGGTACGGCGCAACGCTTGGGACGGTTCCAATCGGATCATGTTGACATTCCGACGTGAGTGTGAACAACGCAACGCTTGGGACGGTTCCAATCGGATCGCGAACGGAATCACGGACGT
CAATCGACTGCGAGGTACGGCGCAACGCTTGGGACGGTTCCAATCGGATCTGTTCCCACAATCGTTCCTGCTTTAGTGACCGCAACGCTTGGGACGGTTCCAATCGGATCGCGAACGGAATCACGGACGT
CAATCGACTGCGAGGTACGGCGCAACGCTTGGGACGGTTCCAATCGGATCGGCTCTCACTTGGTCTCTGGAGTTGGACAACGCAACGCTTGGGACGGTTCCAATCGGATCGCGAACGGAATCACGGACGT
CAATCGACTGCGAGGTACGGCGCAACGCTTGGGACGGTTCCAATCGGATCCAACCGTATTACTGTACTCCGGCCAATGCTCGCAACGCTTGGGACGGTTCCAATCGGATCGCGAACGGAATCACGGACGT
CAATCGACTGCGAGGTACGGCGCAACGCTTGGGACGGTTCCAATCGGATCCACCTTAGATTTCTCAATTACTCTATTCATCGCAACGCTTGGGACGGTTCCAATCGGATCGCGAACGGAATCACGGACGT
CAATCGACTGCGAGGTACGGCGCAACGCTTGGGACGGTTCCAATCGGATCTGGCACTGTTCAATCTAAACTTTTGGGCAGCGCAACGCTTGGGACGGTTCCAATCGGATCGCGAACGGAATCACGGACGT
CAATCGACTGCGAGGTACGGCGCAACGCTTGGGACGGTTCCAATCGGATCAAAACCCCAGTTCTCATGAAATCGGTAAAACGCAACGCTTGGGACGGTTCCAATCGGATCGCGAACGGAATCACGGACGT
CAATCGACTGCGAGGTACGGCGCAACGCTTGGGACGGTTCCAATCGGATCTCACTTATTTGGAGCGTACTGTGTTTTATACGCAACGCTTGGGACGGTTCCAATCGGATCGCGAACGGAATCACGGACGT
CAATCGACTGCGAGGTACGGCGCAACGCTTGGGACGGTTCCAATCGGATCTGTACACAATTTTTGGAATTTCACTCCCAACGCAACGCTTGGGACGGTTCCAATCGGATCGCGAACGGAATCACGGACGT
CAATCGACTGCGAGGTACGGCGCAACGCTTGGGACGGTTCCAATCGGATCATCAGCTCTCCCAGTGCTTATTCTTCAATACGCAACGCTTGGGACGGTTCCAATCGGATCGCGAACGGAATCACGGACGT
CAATCGACTGCGAGGTACGGCGCAACGCTTGGGACGGTTCCAATCGGATCTGTTTTTCACCATAACATGTTGCTCGACTCCGCAACGCTTGGGACGGTTCCAATCGGATCGCGAACGGAATCACGGACGT
CAATCGACTGCGAGGTACGGCGCAACGCTTGGGACGGTTCCAATCGGATCCCACATATAGCAATAGAATTTCGTTCCGTTCGCAACGCTTGGGACGGTTCCAATCGGATCGCGAACGGAATCACGGACGT
CAATCGACTGCGAGGTACGGCGCAACGCTTGGGACGGTTCCAATCGGATCGCGGCACAATATTGATAATATTTGTTGTTGCGCAACGCTTGGGACGGTTCCAATCGGATCGCGAACGGAATCACGGACGT
CAATCGACTGCGAGGTACGGCGCAACGCTTGGGACGGTTCCAATCGGATCAACTCTATGATAAACTGACAAAGCCGGAAACGCAACGCTTGGGACGGTTCCAATCGGATCGCGAACGGAATCACGGACGT
CAATCGACTGCGAGGTACGGCGCAACGCTTGGGACGGTTCCAATCGGATCTTTTTGTCTCGGGCAATTGATTTGTTCACTCGCAACGCTTGGGACGGTTCCAATCGGATCGCGAACGGAATCACGGACGT
CAATCGACTGCGAGGTACGGCGCAACGCTTGGGACGGTTCCAATCGGATCGTCGTGTTACATACAATTAGAGCTGGACAACGCAACGCTTGGGACGGTTCCAATCGGATCGCGAACGGAATCACGGACGT
CAATCGACTGCGAGGTACGGCGCAACGCTTGGGACGGTTCCAATCGGATCGTCTGGAATTTTCTAATTTTACAGCAGAGCCGCAACGCTTGGGACGGTTCCAATCGGATCGCGAACGGAATCACGGACGT
CAATCGACTGCGAGGTACGGCGCAACGCTTGGGACGGTTCCAATCGGATCTGAAAATGCGATTACTTTGAGATTTTACACCGCAACGCTTGGGACGGTTCCAATCGGATCGCGAACGGAATCACGGACGT
CAATCGACTGCGAGGTACGGCGCAACGCTTGGGACGGTTCCAATCGGATCAGATATTCCGAAGTTCTCCGATTCTTTATCCGCAACGCTTGGGACGGTTCCAATCGGATCGCGAACGGAATCACGGACGT
CAATCGACTGCGAGGTACGGCGCAACGCTTGGGACGGTTCCAATCGGATCCGAGATTTTCAATTAGTTTTTTCAACTCGTCGCAACGCTTGGGACGGTTCCAATCGGATCGCGAACGGAATCACGGACGT
CAATCGACTGCGAGGTACGGCGCAACGCTTGGGACGGTTCCAATCGGATCAGCGACTGGGTCCTTTGTTGTAAGGCGCCGCGCAACGCTTGGGACGGTTCCAATCGGATCGCGAACGGAATCACGGACGT
CAATCGACTGCGAGGTACGGCGCAACGCTTGGGACGGTTCCAATCGGATCTTTTTCCAACGCCGGAGAGACAGACATCCGCGCAACGCTTGGGACGGTTCCAATCGGATCGCGAACGGAATCACGGACGT
CAATCGACTGCGAGGTACGGCGCAACGCTTGGGACGGTTCCAATCGGATCTTTAGATGCAGACTTTTCAACTATTTTCGCCGCAACGCTTGGGACGGTTCCAATCGGATCGCGAACGGAATCACGGACGT
CAATCGACTGCGAGGTACGGCGCAACGCTTGGGACGGTTCCAATCGGATCGTCAGAGTGTCCCATACGAGAATTGCGGGACGCAACGCTTGGGACGGTTCCAATCGGATCGCGAACGGAATCACGGACGT
CAATCGACTGCGAGGTACGGCGCAACGCTTGGGACGGTTCCAATCGGATCGCCTCACACTTTTGAATTTCATGTGCAAACCGCAACGCTTGGGACGGTTCCAATCGGATCGCGAACGGAATCACGGACGT
CAATCGACTGCGAGGTACGGCGCAACGCTTGGGACGGTTCCAATCGGATCTTCTAATTTTGATGCGATATGCAAGCGCGCCGCAACGCTTGGGACGGTTCCAATCGGATCGCGAACGGAATCACGGACGT
CAATCGACTGCGAGGTACGGCGCAACGCTTGGGACGGTTCCAATCGGATCCGAATTGCCGAGTAGCCAATTTCTATTCAACGCAACGCTTGGGACGGTTCCAATCGGATCGCGAACGGAATCACGGACGT
CAATCGACTGCGAGGTACGGCGCAACGCTTGGGACGGTTCCAATCGGATCTTAAACATCAGGAAAAGTGGCCAAAGTTGGCGCAACGCTTGGGACGGTTCCAATCGGATCGCGAACGGAATCACGGACGT
CAATCGACTGCGAGGTACGGCGCAACGCTTGGGACGGTTCCAATCGGATCAGTCGGCTAAAGTTGGTTGAATTGGGCAGCCGCAACGCTTGGGACGGTTCCAATCGGATCGCGAACGGAATCACGGACGT
CAATCGACTGCGAGGTACGGCGCAACGCTTGGGACGGTTCCAATCGGATCACACGGAAATATTACTCGGTAATTCGGCGCCGCAACGCTTGGGACGGTTCCAATCGGATCGCGAACGGAATCACGGACGT
CAATCGACTGCGAGGTACGGCGCAACGCTTGGGACGGTTCCAATCGGATCGTTTCGTAATAAAGCATTTCCTTATTAACGCGCAACGCTTGGGACGGTTCCAATCGGATCGCGAACGGAATCACGGACGT
CAATCGACTGCGAGGTACGGCGCAACGCTTGGGACGGTTCCAATCGGATCCTGTAACAACAAAATGAAAGTCAATCAAACCGCAACGCTTGGGACGGTTCCAATCGGATCGCGAACGGAATCACGGACGT
CAATCGACTGCGAGGTACGGCGCAACGCTTGGGACGGTTCCAATCGGATCGCTATCTTGACGTTATGTAATGAAAGTAATCGCAACGCTTGGGACGGTTCCAATCGGATCGCGAACGGAATCACGGACGT
CAATCGACTGCGAGGTACGGCGCAACGCTTGGGACGGTTCCAATCGGATCCTTAAAGGGTCCGGATATTTTCACCTTCAACGCAACGCTTGGGACGGTTCCAATCGGATCGCGAACGGAATCACGGACGT
CAATCGACTGCGAGGTACGGCGCAACGCTTGGGACGGTTCCAATCGGATCTCGTAGTGTTTTGTAATCGGAAAAAGCCGACGCAACGCTTGGGACGGTTCCAATCGGATCGCGAACGGAATCACGGACGT
CAATCGACTGCGAGGTACGGCGCAACGCTTGGGACGGTTCCAATCGGATCTATCTACAGAAACCCTACCGAGACGCGTTTCGCAACGCTTGGGACGGTTCCAATCGGATCGCGAACGGAATCACGGACGT
CAATCGACTGCGAGGTACGGCGCAACGCTTGGGACGGTTCCAATCGGATCCATTTCACGGAGTATCTGCTACGATTTTGACGCAACGCTTGGGACGGTTCCAATCGGATCGCGAACGGAATCACGGACGT
CAATCGACTGCGAGGTACGGCGCAACGCTTGGGACGGTTCCAATCGGATCGGTTTGGATAACCTGCTCACCATTATCACTCGCAACGCTTGGGACGGTTCCAATCGGATCGCGAACGGAATCACGGACGT
CAATCGACTGCGAGGTACGGCGCAACGCTTGGGACGGTTCCAATCGGATCATTTTTGGGCGCTCAAAGTTCTATTCAACACGCAACGCTTGGGACGGTTCCAATCGGATCGCGAACGGAATCACGGACGT
CAATCGACTGCGAGGTACGGCGCAACGCTTGGGACGGTTCCAATCGGATCTTATAATCTTCCTCCCAGCAACTTTTGCGGCGCAACGCTTGGGACGGTTCCAATCGGATCGCGAACGGAATCACGGACGT
CAATCGACTGCGAGGTACGGCGCAACGCTTGGGACGGTTCCAATCGGATCCCAAAAACCTTCCAGATCGCTATTCCAATGCGCAACGCTTGGGACGGTTCCAATCGGATCGCGAACGGAATCACGGACGT
CAATCGACTGCGAGGTACGGCGCAACGCTTGGGACGGTTCCAATCGGATCTTTTCTAACTTTCCCATATACCCAACAATTCGCAACGCTTGGGACGGTTCCAATCGGATCGCGAACGGAATCACGGACGT
CAATCGACTGCGAGGTACGGCGCAACGCTTGGGACGGTTCCAATCGGATCTCATAAGAGCCTTGAACCTACAGGTATTCACGCAACGCTTGGGACGGTTCCAATCGGATCGCGAACGGAATCACGGACGT
CAATCGACTGCGAGGTACGGCGCAACGCTTGGGACGGTTCCAATCGGATCTCTCGTGATACTCTAGAAAAGCAGAAGAAACGCAACGCTTGGGACGGTTCCAATCGGATCGCGAACGGAATCACGGACGT
CAATCGACTGCGAGGTACGGCGCAACGCTTGGGACGGTTCCAATCGGATCGCAGGCTGTTAAAATCATCCAATCGTCAGTCGCAACGCTTGGGACGGTTCCAATCGGATCGCGAACGGAATCACGGACGT
CAATCGACTGCGAGGTACGGCGCAACGCTTGGGACGGTTCCAATCGGATCTTTTTGCTGTACTGCTAAGAGTCAAAATGACGCAACGCTTGGGACGGTTCCAATCGGATCGCGAACGGAATCACGGACGT
CAATCGACTGCGAGGTACGGCGCAACGCTTGGGACGGTTCCAATCGGATCCTCTGAATTTGATGGTTATGATAGAAGTTTCGCAACGCTTGGGACGGTTCCAATCGGATCGCGAACGGAATCACGGACGT
CAATCGACTGCGAGGTACGGCGCAACGCTTGGGACGGTTCCAATCGGATCGAAGACTATTGGGTGAACATACGAGAGCCACGCAACGCTTGGGACGGTTCCAATCGGATCGCGAACGGAATCACGGACGT
CAATCGACTGCGAGGTACGGCGCAACGCTTGGGACGGTTCCAATCGGATCAATGGGGCCGAATGAAAATAATTCATGTTTCGCAACGCTTGGGACGGTTCCAATCGGATCGCGAACGGAATCACGGACGT
CAATCGACTGCGAGGTACGGCGCAACGCTTGGGACGGTTCCAATCGGATCTGGTATACCGCAGAAATGTGAAAAATCGGCCGCAACGCTTGGGACGGTTCCAATCGGATCGCGAACGGAATCACGGACGT
CAATCGACTGCGAGGTACGGCGCAACGCTTGGGACGGTTCCAATCGGATCTACTTTGCCGAAATTTTCGCACCACACTACCGCAACGCTTGGGACGGTTCCAATCGGATCGCGAACGGAATCACGGACGT
CAATCGACTGCGAGGTACGGCGCAACGCTTGGGACGGTTCCAATCGGATCGTTAGCATGACATAAAAACTTGAGAGAATTCGCAACGCTTGGGACGGTTCCAATCGGATCGCGAACGGAATCACGGACGT
CAATCGACTGCGAGGTACGGCGCAACGCTTGGGACGGTTCCAATCGGATCCTGCGAAACCCAAAATTTTCACTGCTGCTGCGCAACGCTTGGGACGGTTCCAATCGGATCGCGAACGGAATCACGGACGT
CAATCGACTGCGAGGTACGGCGCAACGCTTGGGACGGTTCCAATCGGATCGCGTTTCTGACACTTTTTTGTGGACTAACACGCAACGCTTGGGACGGTTCCAATCGGATCGCGAACGGAATCACGGACGT
CAATCGACTGCGAGGTACGGCGCAACGCTTGGGACGGTTCCAATCGGATCCATGCTTTATCTACAGAAACCTTATCGAGACGCAACGCTTGGGACGGTTCCAATCGGATCGCGAACGGAATCACGGACGT
CAATCGACTGCGAGGTACGGCGCAACGCTTGGGACGGTTCCAATCGGATCTTGCTCTCCATGGAGTTCTGTCGACGATCCCGCAACGCTTGGGACGGTTCCAATCGGATCGCGAACGGAATCACGGACGT
CAATCGACTGCGAGGTACGGCGCAACGCTTGGGACGGTTCCAATCGGATCCAAGCTGTCAGTAACTTGCTCAATTTTAGTCGCAACGCTTGGGACGGTTCCAATCGGATCGCGAACGGAATCACGGACGT
CAATCGACTGCGAGGTACGGCGCAACGCTTGGGACGGTTCCAATCGGATCTACACTTGGAGCATTGTCTATTGAAAGCACCGCAACGCTTGGGACGGTTCCAATCGGATCGCGAACGGAATCACGGACGT
CAATCGACTGCGAGGTACGGCGCAACGCTTGGGACGGTTCCAATCGGATCTTGTCATTTTCCTTCCACTTATTATTGGCACGCAACGCTTGGGACGGTTCCAATCGGATCGCGAACGGAATCACGGACGT
CAATCGACTGCGAGGTACGGCGCAACGCTTGGGACGGTTCCAATCGGATCTCCAAAGATTCCCAGATTGCTATCCCGGTTCGCAACGCTTGGGACGGTTCCAATCGGATCGCGAACGGAATCACGGACGT
CAATCGACTGCGAGGTACGGCGCAACGCTTGGGACGGTTCCAATCGGATCGCATTAAACTTGCAGGTAGCCAAAGTTCACCGCAACGCTTGGGACGGTTCCAATCGGATCGCGAACGGAATCACGGACGT
CAATCGACTGCGAGGTACGGCGCAACGCTTGGGACGGTTCCAATCGGATCCTTCAACATCCAACAAAACACTTCAAATGCCGCAACGCTTGGGACGGTTCCAATCGGATCGCGAACGGAATCACGGACGT
CAATCGACTGCGAGGTACGGCGCAACGCTTGGGACGGTTCCAATCGGATCAGACTCAACAAATCTAGGAAGAAAATTGGGCGCAACGCTTGGGACGGTTCCAATCGGATCGCGAACGGAATCACGGACGT
CAATCGACTGCGAGGTACGGCGCAACGCTTGGGACGGTTCCAATCGGATCAGATTATAACTCTTGGAGTTTGTTAACAGTCGCAACGCTTGGGACGGTTCCAATCGGATCGCGAACGGAATCACGGACGT
CAATCGACTGCGAGGTACGGCGCAACGCTTGGGACGGTTCCAATCGGATCCGGAGCGCAGTAATGAGTTTTATTTTGTTACGCAACGCTTGGGACGGTTCCAATCGGATCGCGAACGGAATCACGGACGT
CAATCGACTGCGAGGTACGGCGCAACGCTTGGGACGGTTCCAATCGGATCGGACAATGAAAGCTCTTGGCAAAAATTACGCGCAACGCTTGGGACGGTTCCAATCGGATCGCGAACGGAATCACGGACGT
CAATCGACTGCGAGGTACGGCGCAACGCTTGGGACGGTTCCAATCGGATCATTCTATAAATTTGGTCTTCCAGAATCGTCCGCAACGCTTGGGACGGTTCCAATCGGATCGCGAACGGAATCACGGACGT
CAATCGACTGCGAGGTACGGCGCAACGCTTGGGACGGTTCCAATCGGATCCGAATCAAGATATTGCGAGAAAAAAGATTTCGCAACGCTTGGGACGGTTCCAATCGGATCGCGAACGGAATCACGGACGT
CAATCGACTGCGAGGTACGGCGCAACGCTTGGGACGGTTCCAATCGGATCACCTATTGTTTCCTCGTCTATTCAGAAATTCGCAACGCTTGGGACGGTTCCAATCGGATCGCGAACGGAATCACGGACGT
CAATCGACTGCGAGGTACGGCGCAACGCTTGGGACGGTTCCAATCGGATCCCATTTCTAATAGCAAACTATTCACTTGTACGCAACGCTTGGGACGGTTCCAATCGGATCGCGAACGGAATCACGGACGT
CAATCGACTGCGAGGTACGGCGCAACGCTTGGGACGGTTCCAATCGGATCGTGAACAAAAGTTTTTAGAGATATTTGCGACGCAACGCTTGGGACGGTTCCAATCGGATCGCGAACGGAATCACGGACGT
CAATCGACTGCGAGGTACGGCGCAACGCTTGGGACGGTTCCAATCGGATCCCCAATCTCCATAATTTCAATGTTTGAAAACGCAACGCTTGGGACGGTTCCAATCGGATCGCGAACGGAATCACGGACGT
CAATCGACTGCGAGGTACGGCGCAACGCTTGGGACGGTTCCAATCGGATCCACCAAGTCTAATAAAAGTTTTTGCAATAGCGCAACGCTTGGGACGGTTCCAATCGGATCGCGAACGGAATCACGGACGT
CAATCGACTGCGAGGTACGGCGCAACGCTTGGGACGGTTCCAATCGGATCAATGCCACATTTTTTGGAAAGAAATTCCTGCGCAACGCTTGGGACGGTTCCAATCGGATCGCGAACGGAATCACGGACGT
CAATCGACTGCGAGGTACGGCGCAACGCTTGGGACGGTTCCAATCGGATCAATTCTCATGCTCTATCTACAGAACCCCTACGCAACGCTTGGGACGGTTCCAATCGGATCGCGAACGGAATCACGGACGT
CAATCGACTGCGAGGTACGGCGCAACGCTTGGGACGGTTCCAATCGGATCTTTACTTTTCTCTTCATGGAGTATTATCGACGCAACGCTTGGGACGGTTCCAATCGGATCGCGAACGGAATCACGGACGT
CAATCGACTGCGAGGTACGGCGCAACGCTTGGGACGGTTCCAATCGGATCAACCCTCAAGCCTTCAGTAACTTACTCAATCGCAACGCTTGGGACGGTTCCAATCGGATCGCGAACGGAATCACGGACGT
CAATCGACTGCGAGGTACGGCGCAACGCTTGGGACGGTTCCAATCGGATCCTGGTATGATATTTAAAGCATTGTCAATTGCGCAACGCTTGGGACGGTTCCAATCGGATCGCGAACGGAATCACGGACGT
CAATCGACTGCGAGGTACGGCGCAACGCTTGGGACGGTTCCAATCGGATCCCACTGATTGTTATATTCGTTCCCATAATACGCAACGCTTGGGACGGTTCCAATCGGATCGCGAACGGAATCACGGACGT
CAATCGACTGCGAGGTACGGCGCAACGCTTGGGACGGTTCCAATCGGATCAATCTCCAGGTTAATTAGTTGATGAAAAACCGCAACGCTTGGGACGGTTCCAATCGGATCGCGAACGGAATCACGGACGT
CAATCGACTGCGAGGTACGGCGCAACGCTTGGGACGGTTCCAATCGGATCGCAAGACACTTCAAATGCAAAAAAGATTTACGCAACGCTTGGGACGGTTCCAATCGGATCGCGAACGGAATCACGGACGT
CAATCGACTGCGAGGTACGGCGCAACGCTTGGGACGGTTCCAATCGGATCCGAGTAAAATTGAAGCTATCAATGAAGAAACGCAACGCTTGGGACGGTTCCAATCGGATCGCGAACGGAATCACGGACGT
CAATCGACTGCGAGGTACGGCGCAACGCTTGGGACGGTTCCAATCGGATCCTGTTGGAGATAATAGTTTTTGGAATATTGCGCAACGCTTGGGACGGTTCCAATCGGATCGCGAACGGAATCACGGACGT
CAATCGACTGCGAGGTACGGCGCAACGCTTGGGACGGTTCCAATCGGATCGTTACGACGAATATCAGTTATAAGCTTTATCGCAACGCTTGGGACGGTTCCAATCGGATCGCGAACGGAATCACGGACGT
CAATCGACTGCGAGGTACGGCGCAACGCTTGGGACGGTTCCAATCGGATCTTATCGTTATTAGTGATGAGGACAGATCCTCGCAACGCTTGGGACGGTTCCAATCGGATCGCGAACGGAATCACGGACGT
CAATCGACTGCGAGGTACGGCGCAACGCTTGGGACGGTTCCAATCGGATCCGATTTTATAACTTTGAAATTCCTGTGTCACGCAACGCTTGGGACGGTTCCAATCGGATCGCGAACGGAATCACGGACGT
CAATCGACTGCGAGGTACGGCGCAACGCTTGGGACGGTTCCAATCGGATCCCTGATCAAGAGATTGCAATTAAAAAACTACGCAACGCTTGGGACGGTTCCAATCGGATCGCGAACGGAATCACGGACGT
CAATCGACTGCGAGGTACGGCGCAACGCTTGGGACGGTTCCAATCGGATCCACTTACTGCTTCATCATATACTTAGAAATCGCAACGCTTGGGACGGTTCCAATCGGATCGCGAACGGAATCACGGACGT
CAATCGACTGCGAGGTACGGCGCAACGCTTGGGACGGTTCCAATCGGATCCCTTCCTTGTTGCAAATTATATAATTGTCACGCAACGCTTGGGACGGTTCCAATCGGATCGCGAACGGAATCACGGACGT
CAATCGACTGCGAGGTACGGCGCAACGCTTGGGACGGTTCCAATCGGATCAACCGCGGCTGCTGGCGATACTTCCGATACCGCAACGCTTGGGACGGTTCCAATCGGATCGCGAACGGAATCACGGACGT
CAATCGACTGCGAGGTACGGCGCAACGCTTGGGACGGTTCCAATCGGATCCAATGTTCGAAAATCGCTACTTCGTATTATCGCAACGCTTGGGACGGTTCCAATCGGATCGCGAACGGAATCACGGACGT
CAATCGACTGCGAGGTACGGCGCAACGCTTGGGACGGTTCCAATCGGATCAATATTTCAGTTGTCCCAGTATCCATCATCCGCAACGCTTGGGACGGTTCCAATCGGATCGCGAACGGAATCACGGACGT
CAATCGACTGCGAGGTACGGCGCAACGCTTGGGACGGTTCCAATCGGATCGTAGTATTGGTTGTTAAGAATGAAACATGTCGCAACGCTTGGGACGGTTCCAATCGGATCGCGAACGGAATCACGGACGT
CAATCGACTGCGAGGTACGGCGCAACGCTTGGGACGGTTCCAATCGGATCCCCATTATTTAAGGCCAGAAACCGGTTCTGCGCAACGCTTGGGACGGTTCCAATCGGATCGCGAACGGAATCACGGACGT
CAATCGACTGCGAGGTACGGCGCAACGCTTGGGACGGTTCCAATCGGATCTTCGGATTTCAGAACGCTTGTGAAAGCTCGCGCAACGCTTGGGACGGTTCCAATCGGATCGCGAACGGAATCACGGACGT
CAATCGACTGCGAGGTACGGCGCAACGCTTGGGACGGTTCCAATCGGATCGTTGTCAATATATACCATTTTCATGCGTGACGCAACGCTTGGGACGGTTCCAATCGGATCGCGAACGGAATCACGGACGT
CAATCGACTGCGAGGTACGGCGCAACGCTTGGGACGGTTCCAATCGGATCGTTTAATTGGCGTGCCTAATGATCTTCTGACGCAACGCTTGGGACGGTTCCAATCGGATCGCGAACGGAATCACGGACGT
CAATCGACTGCGAGGTACGGCGCAACGCTTGGGACGGTTCCAATCGGATCACCATGGCTGCTTTCCCACTTGGCGTTCTGCGCAACGCTTGGGACGGTTCCAATCGGATCGCGAACGGAATCACGGACGT
CAATCGACTGCGAGGTACGGCGCAACGCTTGGGACGGTTCCAATCGGATCTTTTTTGGCTCAGCCATTTTTCTGTACACCCGCAACGCTTGGGACGGTTCCAATCGGATCGCGAACGGAATCACGGACGT
CAATCGACTGCGAGGTACGGCGCAACGCTTGGGACGGTTCCAATCGGATCTTTGGTCAGCCGCTTTAGACTTGTCAATTACGCAACGCTTGGGACGGTTCCAATCGGATCGCGAACGGAATCACGGACGT
CAATCGACTGCGAGGTACGGCGCAACGCTTGGGACGGTTCCAATCGGATCTCAGTGAAATGGACACTGTTCAACTTGCATCGCAACGCTTGGGACGGTTCCAATCGGATCGCGAACGGAATCACGGACGT
CAATCGACTGCGAGGTACGGCGCAACGCTTGGGACGGTTCCAATCGGATCTATCTTGTTCCAAACCAGTGCTACAATGAACGCAACGCTTGGGACGGTTCCAATCGGATCGCGAACGGAATCACGGACGT
CAATCGACTGCGAGGTACGGCGCAACGCTTGGGACGGTTCCAATCGGATCCATTCCCGATTCATTTGTTCGGCTCATATTCGCAACGCTTGGGACGGTTCCAATCGGATCGCGAACGGAATCACGGACGT
CAATCGACTGCGAGGTACGGCGCAACGCTTGGGACGGTTCCAATCGGATCTCGACGATTTTCTATGTAATCTCTGGAATCCGCAACGCTTGGGACGGTTCCAATCGGATCGCGAACGGAATCACGGACGT
CAATCGACTGCGAGGTACGGCGCAACGCTTGGGACGGTTCCAATCGGATCCATCAAGTTTATTGGCTCACCACGCGGCTACGCAACGCTTGGGACGGTTCCAATCGGATCGCGAACGGAATCACGGACGT
CAATCGACTGCGAGGTACGGCGCAACGCTTGGGACGGTTCCAATCGGATCCCTATTCCATTTCCTTCATGGTATCCTCTACGCAACGCTTGGGACGGTTCCAATCGGATCGCGAACGGAATCACGGACGT
CAATCGACTGCGAGGTACGGCGCAACGCTTGGGACGGTTCCAATCGGATCGGTTATCAAAATGTATTTCCGTCTAACAAACGCAACGCTTGGGACGGTTCCAATCGGATCGCGAACGGAATCACGGACGT
CAATCGACTGCGAGGTACGGCGCAACGCTTGGGACGGTTCCAATCGGATCCCCAAGTGCTATTAATATAAGACAAACAATCGCAACGCTTGGGACGGTTCCAATCGGATCGCGAACGGAATCACGGACGT
CAATCGACTGCGAGGTACGGCGCAACGCTTGGGACGGTTCCAATCGGATCTCAGAAATAACCAACTTCCGACTCTAGACACGCAACGCTTGGGACGGTTCCAATCGGATCGCGAACGGAATCACGGACGT
CAATCGACTGCGAGGTACGGCGCAACGCTTGGGACGGTTCCAATCGGATCAAATTCGACGAAAATCGGTATAGAATCAAACGCAACGCTTGGGACGGTTCCAATCGGATCGCGAACGGAATCACGGACGT
CAATCGACTGCGAGGTACGGCGCAACGCTTGGGACGGTTCCAATCGGATCCGTGCCCGAAAAAATGCGGATTGTGTTGTCCGCAACGCTTGGGACGGTTCCAATCGGATCGCGAACGGAATCACGGACGT
CAATCGACTGCGAGGTACGGCGCAACGCTTGGGACGGTTCCAATCGGATCCTGCTGTAATTCGAGACTGCAGCTCAGAGTCGCAACGCTTGGGACGGTTCCAATCGGATCGCGAACGGAATCACGGACGT
CAATCGACTGCGAGGTACGGCGCAACGCTTGGGACGGTTCCAATCGGATCGCCTGTTATACGACTGCTACGGCCACTCCACGCAACGCTTGGGACGGTTCCAATCGGATCGCGAACGGAATCACGGACGT
CAATCGACTGCGAGGTACGGCGCAACGCTTGGGACGGTTCCAATCGGATCATCATCTGGAAAGGATCAGCAAAGACCATTCGCAACGCTTGGGACGGTTCCAATCGGATCGCGAACGGAATCACGGACGT
CAATCGACTGCGAGGTACGGCGCAACGCTTGGGACGGTTCCAATCGGATCTGGTTGCAGCAACGTCATTTCCGACTCATCCGCAACGCTTGGGACGGTTCCAATCGGATCGCGAACGGAATCACGGACGT
CAATCGACTGCGAGGTACGGCGCAACGCTTGGGACGGTTCCAATCGGATCATTTTCAGTTTATTTGGACCCCAGCCGCCACGCAACGCTTGGGACGGTTCCAATCGGATCGCGAACGGAATCACGGACGT
CAATCGACTGCGAGGTACGGCGCAACGCTTGGGACGGTTCCAATCGGATCCTGCTGTAAGTTGATTTTTAATCTACCAATCGCAACGCTTGGGACGGTTCCAATCGGATCGCGAACGGAATCACGGACGT
CAATCGACTGCGAGGTACGGCGCAACGCTTGGGACGGTTCCAATCGGATCTTGGATCTCAGTTGCACTTCATTCAACGGCCGCAACGCTTGGGACGGTTCCAATCGGATCGCGAACGGAATCACGGACGT
CAATCGACTGCGAGGTACGGCGCAACGCTTGGGACGGTTCCAATCGGATCATTGTTCAGGTTGTTTCCTGGTTCTCCTGGCGCAACGCTTGGGACGGTTCCAATCGGATCGCGAACGGAATCACGGACGT
CAATCGACTGCGAGGTACGGCGCAACGCTTGGGACGGTTCCAATCGGATCCGACAAAGAAGCTCAATAAATCAGTGGAATCGCAACGCTTGGGACGGTTCCAATCGGATCGCGAACGGAATCACGGACGT
CAATCGACTGCGAGGTACGGCGCAACGCTTGGGACGGTTCCAATCGGATCATTAACTTCACTACTCAGCTTTTGTTTCATCGCAACGCTTGGGACGGTTCCAATCGGATCGCGAACGGAATCACGGACGT
CAATCGACTGCGAGGTACGGCGCAACGCTTGGGACGGTTCCAATCGGATCTTAGACAGTATATAATGCAAACCTTAACGCCGCAACGCTTGGGACGGTTCCAATCGGATCGCGAACGGAATCACGGACGT
CAATCGACTGCGAGGTACGGCGCAACGCTTGGGACGGTTCCAATCGGATCGTGCAAGCTATGATATCAGATAATTTATTGCGCAACGCTTGGGACGGTTCCAATCGGATCGCGAACGGAATCACGGACGT
CAATCGACTGCGAGGTACGGCGCAACGCTTGGGACGGTTCCAATCGGATCCAAATTGTTGAATTAAACTGTAACTGTGTGCGCAACGCTTGGGACGGTTCCAATCGGATCGCGAACGGAATCACGGACGT
CAATCGACTGCGAGGTACGGCGCAACGCTTGGGACGGTTCCAATCGGATCATAACAGAACGTGCCCACATTACCATCTGTCGCAACGCTTGGGACGGTTCCAATCGGATCGCGAACGGAATCACGGACGT
CAATCGACTGCGAGGTACGGCGCAACGCTTGGGACGGTTCCAATCGGATCGCACTGTATGTTTCTGACTCTAATTTTGCCCGCAACGCTTGGGACGGTTCCAATCGGATCGCGAACGGAATCACGGACGT
CAATCGACTGCGAGGTACGGCGCAACGCTTGGGACGGTTCCAATCGGATCTTGTGGGGAAATATACAGTGCTGGCCAAAACGCAACGCTTGGGACGGTTCCAATCGGATCGCGAACGGAATCACGGACGT
CAATCGACTGCGAGGTACGGCGCAACGCTTGGGACGGTTCCAATCGGATCGTCGATTTCAATAGAAATCTATATGTAGGTCGCAACGCTTGGGACGGTTCCAATCGGATCGCGAACGGAATCACGGACGT
CAATCGACTGCGAGGTACGGCGCAACGCTTGGGACGGTTCCAATCGGATCCGATCGAGAGCATAAATAATTTTCAAAGATCGCAACGCTTGGGACGGTTCCAATCGGATCGCGAACGGAATCACGGACGT
CAATCGACTGCGAGGTACGGCGCAACGCTTGGGACGGTTCCAATCGGATCCAACTAAGGGGGATCCGTGAACGCCGTTCCCGCAACGCTTGGGACGGTTCCAATCGGATCGCGAACGGAATCACGGACGT
CAATCGACTGCGAGGTACGGCGCAACGCTTGGGACGGTTCCAATCGGATCCAATGCAGCGAGAAATAACAAAAATTTCAACGCAACGCTTGGGACGGTTCCAATCGGATCGCGAACGGAATCACGGACGT
CAATCGACTGCGAGGTACGGCGCAACGCTTGGGACGGTTCCAATCGGATCCCCAAACATTTCTCTAACAGTTTTTTGATACGCAACGCTTGGGACGGTTCCAATCGGATCGCGAACGGAATCACGGACGT
CAATCGACTGCGAGGTACGGCGCAACGCTTGGGACGGTTCCAATCGGATCTTGTGGCCACCGTTATCCGACTAATTTTGCCGCAACGCTTGGGACGGTTCCAATCGGATCGCGAACGGAATCACGGACGT
CAATCGACTGCGAGGTACGGCGCAACGCTTGGGACGGTTCCAATCGGATCTTCGAAGCCCAAAACCATCAGCGATTTTATCGCAACGCTTGGGACGGTTCCAATCGGATCGCGAACGGAATCACGGACGT
CAATCGACTGCGAGGTACGGCGCAACGCTTGGGACGGTTCCAATCGGATCCTCTAATTATGGCCCACCCCGTATTATAAACGCAACGCTTGGGACGGTTCCAATCGGATCGCGAACGGAATCACGGACGT
CAATCGACTGCGAGGTACGGCGCAACGCTTGGGACGGTTCCAATCGGATCGGTCGACCTTTTGTGTGCGCAACTCTGGTTCGCAACGCTTGGGACGGTTCCAATCGGATCGCGAACGGAATCACGGACGT
CAATCGACTGCGAGGTACGGCGCAACGCTTGGGACGGTTCCAATCGGATCTTCCAATGCGCTGTGATATCAAACATTTTCCGCAACGCTTGGGACGGTTCCAATCGGATCGCGAACGGAATCACGGACGT
CAATCGACTGCGAGGTACGGCGCAACGCTTGGGACGGTTCCAATCGGATCCATTTGACAAAAATTGAAACTGAAGTGGAACGCAACGCTTGGGACGGTTCCAATCGGATCGCGAACGGAATCACGGACGT
CAATCGACTGCGAGGTACGGCGCAACGCTTGGGACGGTTCCAATCGGATCCTTCAATTTCTTCACTTAACATTCAGTTGACGCAACGCTTGGGACGGTTCCAATCGGATCGCGAACGGAATCACGGACGT
CAATCGACTGCGAGGTACGGCGCAACGCTTGGGACGGTTCCAATCGGATCTTTGCAATTTGAGAGTTAACTTTCGTGAAACGCAACGCTTGGGACGGTTCCAATCGGATCGCGAACGGAATCACGGACGT
CAATCGACTGCGAGGTACGGCGCAACGCTTGGGACGGTTCCAATCGGATCTATTTTTGAAACTTTATGACGTCACAGCGCCGCAACGCTTGGGACGGTTCCAATCGGATCGCGAACGGAATCACGGACGT
CAATCGACTGCGAGGTACGGCGCAACGCTTGGGACGGTTCCAATCGGATCCGTGGAACTAACCTGTCGCTCCACTGCACACGCAACGCTTGGGACGGTTCCAATCGGATCGCGAACGGAATCACGGACGT
CAATCGACTGCGAGGTACGGCGCAACGCTTGGGACGGTTCCAATCGGATCCGAAGTTTTTCACTGAACACTTTTTCAGTGCGCAACGCTTGGGACGGTTCCAATCGGATCGCGAACGGAATCACGGACGT
CAATCGACTGCGAGGTACGGCGCAACGCTTGGGACGGTTCCAATCGGATCCTCTTGTTCCAACACTACAAAAGATTATTTCGCAACGCTTGGGACGGTTCCAATCGGATCGCGAACGGAATCACGGACGT
CAATCGACTGCGAGGTACGGCGCAACGCTTGGGACGGTTCCAATCGGATCGGAATTTCAGAAAACAACAAAACACTGTTTCGCAACGCTTGGGACGGTTCCAATCGGATCGCGAACGGAATCACGGACGT
CAATCGACTGCGAGGTACGGCGCAACGCTTGGGACGGTTCCAATCGGATCAAATTCTTTTCGGCCGACTAATTAGATTGGCGCAACGCTTGGGACGGTTCCAATCGGATCGCGAACGGAATCACGGACGT
CAATCGACTGCGAGGTACGGCGCAACGCTTGGGACGGTTCCAATCGGATCCTCGGTGTTCTAGAAATTTTTCCAATCGTCCGCAACGCTTGGGACGGTTCCAATCGGATCGCGAACGGAATCACGGACGT
CAATCGACTGCGAGGTACGGCGCAACGCTTGGGACGGTTCCAATCGGATCGTGTTCATTCTTGAATAAAACTAGACAAGTCGCAACGCTTGGGACGGTTCCAATCGGATCGCGAACGGAATCACGGACGT
CAATCGACTGCGAGGTACGGCGCAACGCTTGGGACGGTTCCAATCGGATCGTCTTCATAATCGGAACCCTTATTTAATGACGCAACGCTTGGGACGGTTCCAATCGGATCGCGAACGGAATCACGGACGT
CAATCGACTGCGAGGTACGGCGCAACGCTTGGGACGGTTCCAATCGGATCCTTGTGCAAAAGTGTTCCAAAATATTGAAACGCAACGCTTGGGACGGTTCCAATCGGATCGCGAACGGAATCACGGACGT
CAATCGACTGCGAGGTACGGCGCAACGCTTGGGACGGTTCCAATCGGATCTGAGCTTGGTTATTTAATACCGAATCTATTCGCAACGCTTGGGACGGTTCCAATCGGATCGCGAACGGAATCACGGACGT
CAATCGACTGCGAGGTACGGCGCAACGCTTGGGACGGTTCCAATCGGATCAACTCCAATTGCGGCAATGATTAACTTCACCGCAACGCTTGGGACGGTTCCAATCGGATCGCGAACGGAATCACGGACGT
CAATCGACTGCGAGGTACGGCGCAACGCTTGGGACGGTTCCAATCGGATCTTTTCAGATTTTGACCTCTGGAAGTATTAACGCAACGCTTGGGACGGTTCCAATCGGATCGCGAACGGAATCACGGACGT
CAATCGACTGCGAGGTACGGCGCAACGCTTGGGACGGTTCCAATCGGATCATGAGAAGAATACAAATTCCAGAGCTTGACCGCAACGCTTGGGACGGTTCCAATCGGATCGCGAACGGAATCACGGACGT
CAATCGACTGCGAGGTACGGCGCAACGCTTGGGACGGTTCCAATCGGATCTGAATTTCCGTCCATTGTAAGTCAAAAAACCGCAACGCTTGGGACGGTTCCAATCGGATCGCGAACGGAATCACGGACGT
CAATCGACTGCGAGGTACGGCGCAACGCTTGGGACGGTTCCAATCGGATCGTGATCGTTGAAATTTTCACAACCAGGAGGCGCAACGCTTGGGACGGTTCCAATCGGATCGCGAACGGAATCACGGACGT
CAATCGACTGCGAGGTACGGCGCAACGCTTGGGACGGTTCCAATCGGATCCGGGCTTCACCGAGTACTCTATATGCAAATCGCAACGCTTGGGACGGTTCCAATCGGATCGCGAACGGAATCACGGACGT
CAATCGACTGCGAGGTACGGCGCAACGCTTGGGACGGTTCCAATCGGATCATACGAAGTAAAGTTTCACTGCTGTATTCCCGCAACGCTTGGGACGGTTCCAATCGGATCGCGAACGGAATCACGGACGT
CAATCGACTGCGAGGTACGGCGCAACGCTTGGGACGGTTCCAATCGGATCGGACGGGATTACTGTGAACAAAACTCCTTCCGCAACGCTTGGGACGGTTCCAATCGGATCGCGAACGGAATCACGGACGT
CAATCGACTGCGAGGTACGGCGCAACGCTTGGGACGGTTCCAATCGGATCTAAGAGTTCCGGTGACAATTGGAAGAATTACGCAACGCTTGGGACGGTTCCAATCGGATCGCGAACGGAATCACGGACGT
CAATCGACTGCGAGGTACGGCGCAACGCTTGGGACGGTTCCAATCGGATCTCTGGATGATGTTGACTTTTTCAATGTTTTCGCAACGCTTGGGACGGTTCCAATCGGATCGCGAACGGAATCACGGACGT
CAATCGACTGCGAGGTACGGCGCAACGCTTGGGACGGTTCCAATCGGATCTTATTGTAGAACGAGCATTGTGATCATTATCGCAACGCTTGGGACGGTTCCAATCGGATCGCGAACGGAATCACGGACGT
CAATCGACTGCGAGGTACGGCGCAACGCTTGGGACGGTTCCAATCGGATCATTACAAAAGTCACCGCAACCAGGGTAACCCGCAACGCTTGGGACGGTTCCAATCGGATCGCGAACGGAATCACGGACGT
CAATCGACTGCGAGGTACGGCGCAACGCTTGGGACGGTTCCAATCGGATCCAAATAAGTTAGCAAAAGTGGAAAAGTTGCCGCAACGCTTGGGACGGTTCCAATCGGATCGCGAACGGAATCACGGACGT
CAATCGACTGCGAGGTACGGCGCAACGCTTGGGACGGTTCCAATCGGATCCTAATCTGTAACCAAGACTCAAAAAATCGACGCAACGCTTGGGACGGTTCCAATCGGATCGCGAACGGAATCACGGACGT
CAATCGACTGCGAGGTACGGCGCAACGCTTGGGACGGTTCCAATCGGATCGGAATTAAACTGCAATTTTTTAGACCTTACCGCAACGCTTGGGACGGTTCCAATCGGATCGCGAACGGAATCACGGACGT
CAATCGACTGCGAGGTACGGCGCAACGCTTGGGACGGTTCCAATCGGATCCGAATTCACAAAAAGCACCAAAAAGAATAACGCAACGCTTGGGACGGTTCCAATCGGATCGCGAACGGAATCACGGACGT
CAATCGACTGCGAGGTACGGCGCAACGCTTGGGACGGTTCCAATCGGATCTTATGAAAAGCATTATGGATGTTGTGGAGACGCAACGCTTGGGACGGTTCCAATCGGATCGCGAACGGAATCACGGACGT
CAATCGACTGCGAGGTACGGCGCAACGCTTGGGACGGTTCCAATCGGATCCAAGTTTCAGATGCAAAACCGAGCCCGATACGCAACGCTTGGGACGGTTCCAATCGGATCGCGAACGGAATCACGGACGT
CAATCGACTGCGAGGTACGGCGCAACGCTTGGGACGGTTCCAATCGGATCCAAGTGAGTGTTTATATCGTCTTACAATATCGCAACGCTTGGGACGGTTCCAATCGGATCGCGAACGGAATCACGGACGT
CAATCGACTGCGAGGTACGGCGCAACGCTTGGGACGGTTCCAATCGGATCAAACTTAATAAAGATGTTTCGAGGCTGAAACGCAACGCTTGGGACGGTTCCAATCGGATCGCGAACGGAATCACGGACGT
CAATCGACTGCGAGGTACGGCGCAACGCTTGGGACGGTTCCAATCGGATCGTCACCAGCCAATTCAGTTTACAAATCTGACGCAACGCTTGGGACGGTTCCAATCGGATCGCGAACGGAATCACGGACGT
CAATCGACTGCGAGGTACGGCGCAACGCTTGGGACGGTTCCAATCGGATCCGGCAAGGACTCCAACAGTCTCTCCTGCCACGCAACGCTTGGGACGGTTCCAATCGGATCGCGAACGGAATCACGGACGT
CAATCGACTGCGAGGTACGGCGCAACGCTTGGGACGGTTCCAATCGGATCCCATCATCACTTTCAGTACCGATCACGCCTCGCAACGCTTGGGACGGTTCCAATCGGATCGCGAACGGAATCACGGACGT
CAATCGACTGCGAGGTACGGCGCAACGCTTGGGACGGTTCCAATCGGATCGAGTGTTTAAAGTCATTCCATTCAACTGTCCGCAACGCTTGGGACGGTTCCAATCGGATCGCGAACGGAATCACGGACGT
CAATCGACTGCGAGGTACGGCGCAACGCTTGGGACGGTTCCAATCGGATCTATAAAAGATGTTTCGAGGCTGAAAGCAAACGCAACGCTTGGGACGGTTCCAATCGGATCGCGAACGGAATCACGGACGT
CAATCGACTGCGAGGTACGGCGCAACGCTTGGGACGGTTCCAATCGGATCCGGAGGTGTTGAAGTCTGTTTCGGAAAAACCGCAACGCTTGGGACGGTTCCAATCGGATCGCGAACGGAATCACGGACGT
CAATCGACTGCGAGGTACGGCGCAACGCTTGGGACGGTTCCAATCGGATCCATAAGACTTTCCAAGTTGGATCTTGATTTCGCAACGCTTGGGACGGTTCCAATCGGATCGCGAACGGAATCACGGACGT
CAATCGACTGCGAGGTACGGCGCAACGCTTGGGACGGTTCCAATCGGATCTCTCAATTCCATCGATGTGAAACTTGAGCCCGCAACGCTTGGGACGGTTCCAATCGGATCGCGAACGGAATCACGGACGT
CAATCGACTGCGAGGTACGGCGCAACGCTTGGGACGGTTCCAATCGGATCCTTATGGACAAATGTTCAAAGATTTGACAACGCAACGCTTGGGACGGTTCCAATCGGATCGCGAACGGAATCACGGACGT
CAATCGACTGCGAGGTACGGCGCAACGCTTGGGACGGTTCCAATCGGATCATTGCAATTAAGAAGAATTCGAATCTATCCCGCAACGCTTGGGACGGTTCCAATCGGATCGCGAACGGAATCACGGACGT
CAATCGACTGCGAGGTACGGCGCAACGCTTGGGACGGTTCCAATCGGATCCCTTTCCGATACTAGCATCTGGGAAAAATCCGCAACGCTTGGGACGGTTCCAATCGGATCGCGAACGGAATCACGGACGT
CAATCGACTGCGAGGTACGGCGCAACGCTTGGGACGGTTCCAATCGGATCAAAAATACAGTTTGAAAGTCAATGGGGAAACGCAACGCTTGGGACGGTTCCAATCGGATCGCGAACGGAATCACGGACGT
CAATCGACTGCGAGGTACGGCGCAACGCTTGGGACGGTTCCAATCGGATCAGAAAGTCAATAGTGATGGTACTCCTGAACCGCAACGCTTGGGACGGTTCCAATCGGATCGCGAACGGAATCACGGACGT
CAATCGACTGCGAGGTACGGCGCAACGCTTGGGACGGTTCCAATCGGATCAATTTCGTGAAAAAAGGTGAGGCCACCCAGCGCAACGCTTGGGACGGTTCCAATCGGATCGCGAACGGAATCACGGACGT
CAATCGACTGCGAGGTACGGCGCAACGCTTGGGACGGTTCCAATCGGATCAAATTACAAAGGTTAGCAGGTCCGAGTTGGCGCAACGCTTGGGACGGTTCCAATCGGATCGCGAACGGAATCACGGACGT
CAATCGACTGCGAGGTACGGCGCAACGCTTGGGACGGTTCCAATCGGATCAAGTTGAAAGTCTTGCAAGGTCTCTCAAAACGCAACGCTTGGGACGGTTCCAATCGGATCGCGAACGGAATCACGGACGT
CAATCGACTGCGAGGTACGGCGCAACGCTTGGGACGGTTCCAATCGGATCAGATTCCAGTTCAGAAATGAATGAACTCAACGCAACGCTTGGGACGGTTCCAATCGGATCGCGAACGGAATCACGGACGT
CAATCGACTGCGAGGTACGGCGCAACGCTTGGGACGGTTCCAATCGGATCTCAAAGAATTTTCATCTGCTGTGTCAAAGTCGCAACGCTTGGGACGGTTCCAATCGGATCGCGAACGGAATCACGGACGT
CAATCGACTGCGAGGTACGGCGCAACGCTTGGGACGGTTCCAATCGGATCATGGAATCGGATGGAAAATTAGTAGAAAAACGCAACGCTTGGGACGGTTCCAATCGGATCGCGAACGGAATCACGGACGT
CAATCGACTGCGAGGTACGGCGCAACGCTTGGGACGGTTCCAATCGGATCAACCGCAAGATCAGCCAAGATTCTTCGCAACGCAACGCTTGGGACGGTTCCAATCGGATCGCGAACGGAATCACGGACGT
CAATCGACTGCGAGGTACGGCGCAACGCTTGGGACGGTTCCAATCGGATCCTGCTACATAATAGTCATTTTGACGTTTTACGCAACGCTTGGGACGGTTCCAATCGGATCGCGAACGGAATCACGGACGT
CAATCGACTGCGAGGTACGGCGCAACGCTTGGGACGGTTCCAATCGGATCGGCACTTATCGATTCGTTTGTAGATATTATCGCAACGCTTGGGACGGTTCCAATCGGATCGCGAACGGAATCACGGACGT
CAATCGACTGCGAGGTACGGCGCAACGCTTGGGACGGTTCCAATCGGATCTGAAACCTTTCATTGTAACCCTTGAGAAATCGCAACGCTTGGGACGGTTCCAATCGGATCGCGAACGGAATCACGGACGT
CAATCGACTGCGAGGTACGGCGCAACGCTTGGGACGGTTCCAATCGGATCGCTGTGACGAATCTACCGCCTGCAACCACACGCAACGCTTGGGACGGTTCCAATCGGATCGCGAACGGAATCACGGACGT
CAATCGACTGCGAGGTACGGCGCAACGCTTGGGACGGTTCCAATCGGATCACTGAAGAAACAGCTAGCAGTCTTAGCTTCCGCAACGCTTGGGACGGTTCCAATCGGATCGCGAACGGAATCACGGACGT
CAATCGACTGCGAGGTACGGCGCAACGCTTGGGACGGTTCCAATCGGATCTTGTCAAAGCCGAAAGTTCGCCGATTCCAGCGCAACGCTTGGGACGGTTCCAATCGGATCGCGAACGGAATCACGGACGT
CAATCGACTGCGAGGTACGGCGCAACGCTTGGGACGGTTCCAATCGGATCTTGATGAACACTCTGGGTTTAATTGACAAACGCAACGCTTGGGACGGTTCCAATCGGATCGCGAACGGAATCACGGACGT
CAATCGACTGCGAGGTACGGCGCAACGCTTGGGACGGTTCCAATCGGATCGTTGAATCTTGGAGTATATCTGAATTCAAACGCAACGCTTGGGACGGTTCCAATCGGATCGCGAACGGAATCACGGACGT
CAATCGACTGCGAGGTACGGCGCAACGCTTGGGACGGTTCCAATCGGATCAACAACGTATAGTTTAGCATCACTCAAACCCGCAACGCTTGGGACGGTTCCAATCGGATCGCGAACGGAATCACGGACGT
CAATCGACTGCGAGGTACGGCGCAACGCTTGGGACGGTTCCAATCGGATCGATTTGGGAAAGAATTGGAAAATTAGAGAACGCAACGCTTGGGACGGTTCCAATCGGATCGCGAACGGAATCACGGACGT
CAATCGACTGCGAGGTACGGCGCAACGCTTGGGACGGTTCCAATCGGATCAGGCGATGCTTGATGTTTTCAAAATCATGACGCAACGCTTGGGACGGTTCCAATCGGATCGCGAACGGAATCACGGACGT
CAATCGACTGCGAGGTACGGCGCAACGCTTGGGACGGTTCCAATCGGATCGATTCAAGCAACGAAACTTTAACAGTTGAGCGCAACGCTTGGGACGGTTCCAATCGGATCGCGAACGGAATCACGGACGT
CAATCGACTGCGAGGTACGGCGCAACGCTTGGGACGGTTCCAATCGGATCTCGGTAGATAAGTTTATTGAAAGCGTAAGCCGCAACGCTTGGGACGGTTCCAATCGGATCGCGAACGGAATCACGGACGT
CAATCGACTGCGAGGTACGGCGCAACGCTTGGGACGGTTCCAATCGGATCTCTTAAACAATTGGAAAAGTTCAACAAGACCGCAACGCTTGGGACGGTTCCAATCGGATCGCGAACGGAATCACGGACGT
CAATCGACTGCGAGGTACGGCGCAACGCTTGGGACGGTTCCAATCGGATCCACCGCCATCGCAATAATCAATGGATTCTCCGCAACGCTTGGGACGGTTCCAATCGGATCGCGAACGGAATCACGGACGT
CAATCGACTGCGAGGTACGGCGCAACGCTTGGGACGGTTCCAATCGGATCTCAAAAAATTGCCCGCTGTTGCTCGCCTCGCGCAACGCTTGGGACGGTTCCAATCGGATCGCGAACGGAATCACGGACGT
CAATCGACTGCGAGGTACGGCGCAACGCTTGGGACGGTTCCAATCGGATCTACCGTTTCAGATGAAGACCCTGCAACTCTCGCAACGCTTGGGACGGTTCCAATCGGATCGCGAACGGAATCACGGACGT
CAATCGACTGCGAGGTACGGCGCAACGCTTGGGACGGTTCCAATCGGATCACGCACATCGCTAATTAACAGTGAATAAATCGCAACGCTTGGGACGGTTCCAATCGGATCGCGAACGGAATCACGGACGT
CAATCGACTGCGAGGTACGGCGCAACGCTTGGGACGGTTCCAATCGGATCTTGCTCTGCGCGCCCACCATATCACACGCGCGCAACGCTTGGGACGGTTCCAATCGGATCGCGAACGGAATCACGGACGT
CAATCGACTGCGAGGTACGGCGCAACGCTTGGGACGGTTCCAATCGGATCCCACCTCTACACCACGGCCACCCTACCCCGCGCAACGCTTGGGACGGTTCCAATCGGATCGCGAACGGAATCACGGACGT
CAATCGACTGCGAGGTACGGCGCAACGCTTGGGACGGTTCCAATCGGATCGAAGCTGCTGTAAAATAGGCAGATCGACCTCGCAACGCTTGGGACGGTTCCAATCGGATCGCGAACGGAATCACGGACGT
CAATCGACTGCGAGGTACGGCGCAACGCTTGGGACGGTTCCAATCGGATCGGGTCATGCTAATGAAAATTCATATTCAAACGCAACGCTTGGGACGGTTCCAATCGGATCGCGAACGGAATCACGGACGT
CAATCGACTGCGAGGTACGGCGCAACGCTTGGGACGGTTCCAATCGGATCACTGTATGAAGTGTCGCAAATTTGAGTGAGCGCAACGCTTGGGACGGTTCCAATCGGATCGCGAACGGAATCACGGACGT
CAATCGACTGCGAGGTACGGCGCAACGCTTGGGACGGTTCCAATCGGATCCTCCAACTTTGAGCAACATTTGTACCGGCCCGCAACGCTTGGGACGGTTCCAATCGGATCGCGAACGGAATCACGGACGT
CAATCGACTGCGAGGTACGGCGCAACGCTTGGGACGGTTCCAATCGGATCCAGGGCTTGTAGAGTGTCCACCACGGTGGTCGCAACGCTTGGGACGGTTCCAATCGGATCGCGAACGGAATCACGGACGT
CAATCGACTGCGAGGTACGGCGCAACGCTTGGGACGGTTCCAATCGGATCCAGCGACTCGCAAACAAACCTTCCACAAATCGCAACGCTTGGGACGGTTCCAATCGGATCGCGAACGGAATCACGGACGT
CAATCGACTGCGAGGTACGGCGCAACGCTTGGGACGGTTCCAATCGGATCATAGTGAGTTTAAAAAGCTTAAAAGCAAGCCGCAACGCTTGGGACGGTTCCAATCGGATCGCGAACGGAATCACGGACGT
CAATCGACTGCGAGGTACGGCGCAACGCTTGGGACGGTTCCAATCGGATCGAAAAGTTTAAAGAAGTTTCATCTGCTGTGCGCAACGCTTGGGACGGTTCCAATCGGATCGCGAACGGAATCACGGACGT
CAATCGACTGCGAGGTACGGCGCAACGCTTGGGACGGTTCCAATCGGATCTCGAAAACTGAAATCGGATCGAAAGTTAGTCGCAACGCTTGGGACGGTTCCAATCGGATCGCGAACGGAATCACGGACGT
CAATCGACTGCGAGGTACGGCGCAACGCTTGGGACGGTTCCAATCGGATCTTGCTTCAATCTTGCGATCAGTCAAGATTCCGCAACGCTTGGGACGGTTCCAATCGGATCGCGAACGGAATCACGGACGT
CAATCGACTGCGAGGTACGGCGCAACGCTTGGGACGGTTCCAATCGGATCCTCATGAAGGAAATCAAAAATACGGATAAACGCAACGCTTGGGACGGTTCCAATCGGATCGCGAACGGAATCACGGACGT
CAATCGACTGCGAGGTACGGCGCAACGCTTGGGACGGTTCCAATCGGATCCACTCAACCATTGGTAACACGTCTAGAATGCGCAACGCTTGGGACGGTTCCAATCGGATCGCGAACGGAATCACGGACGT
CAATCGACTGCGAGGTACGGCGCAACGCTTGGGACGGTTCCAATCGGATCAAACATTGAATGAGGTCTATGCAGAACCACCGCAACGCTTGGGACGGTTCCAATCGGATCGCGAACGGAATCACGGACGT
CAATCGACTGCGAGGTACGGCGCAACGCTTGGGACGGTTCCAATCGGATCAAAAGTCTGCAGAAGCATGTCACAGGTGCTCGCAACGCTTGGGACGGTTCCAATCGGATCGCGAACGGAATCACGGACGT
CAATCGACTGCGAGGTACGGCGCAACGCTTGGGACGGTTCCAATCGGATCGTCTCAAAGTTTCAAGTTGATTCAGAACTCCGCAACGCTTGGGACGGTTCCAATCGGATCGCGAACGGAATCACGGACGT
CAATCGACTGCGAGGTACGGCGCAACGCTTGGGACGGTTCCAATCGGATCTGAGTAGTATCCGCACCGTCTTGCGTTCATCGCAACGCTTGGGACGGTTCCAATCGGATCGCGAACGGAATCACGGACGT
CAATCGACTGCGAGGTACGGCGCAACGCTTGGGACGGTTCCAATCGGATCAAACTCTCTACGCAGACCAAATCATCTGATCGCAACGCTTGGGACGGTTCCAATCGGATCGCGAACGGAATCACGGACGT
CAATCGACTGCGAGGTACGGCGCAACGCTTGGGACGGTTCCAATCGGATCATCAATCCGGAATGCTTTCACCAGCAAGGTCGCAACGCTTGGGACGGTTCCAATCGGATCGCGAACGGAATCACGGACGT
CAATCGACTGCGAGGTACGGCGCAACGCTTGGGACGGTTCCAATCGGATCAATTGCTTTTGAGAAAGGTTCAAGCATTGGCGCAACGCTTGGGACGGTTCCAATCGGATCGCGAACGGAATCACGGACGT
CAATCGACTGCGAGGTACGGCGCAACGCTTGGGACGGTTCCAATCGGATCGAAAATATGAAACAGTCAGCTAAACACGTGCGCAACGCTTGGGACGGTTCCAATCGGATCGCGAACGGAATCACGGACGT
CAATCGACTGCGAGGTACGGCGCAACGCTTGGGACGGTTCCAATCGGATCTCTGATAGCAGATATGGATAAAAGTTTCCTCGCAACGCTTGGGACGGTTCCAATCGGATCGCGAACGGAATCACGGACGT
CAATCGACTGCGAGGTACGGCGCAACGCTTGGGACGGTTCCAATCGGATCATTCTATTTCCAATACGTTAGAGACAAAGTCGCAACGCTTGGGACGGTTCCAATCGGATCGCGAACGGAATCACGGACGT
CAATCGACTGCGAGGTACGGCGCAACGCTTGGGACGGTTCCAATCGGATCCGTGGAATAAGATTGACACAAAATGCTATTCGCAACGCTTGGGACGGTTCCAATCGGATCGCGAACGGAATCACGGACGT
CAATCGACTGCGAGGTACGGCGCAACGCTTGGGACGGTTCCAATCGGATCGATGAGGCAAGTTTTTGATCTCCAAAAACACGCAACGCTTGGGACGGTTCCAATCGGATCGCGAACGGAATCACGGACGT
CAATCGACTGCGAGGTACGGCGCAACGCTTGGGACGGTTCCAATCGGATCTGAATTACTTATGGAATCCCGTGTCTACGGCGCAACGCTTGGGACGGTTCCAATCGGATCGCGAACGGAATCACGGACGT
CAATCGACTGCGAGGTACGGCGCAACGCTTGGGACGGTTCCAATCGGATCCATTTTGTCGAAATTTGCTGTTGAAATGAACGCAACGCTTGGGACGGTTCCAATCGGATCGCGAACGGAATCACGGACGT
CAATCGACTGCGAGGTACGGCGCAACGCTTGGGACGGTTCCAATCGGATCCTCAAACCGTCTGTTCCTTTGAGTAATATCCGCAACGCTTGGGACGGTTCCAATCGGATCGCGAACGGAATCACGGACGT
CAATCGACTGCGAGGTACGGCGCAACGCTTGGGACGGTTCCAATCGGATCTGATTCTAAAGATCGGTGGATTGATGGGATCGCAACGCTTGGGACGGTTCCAATCGGATCGCGAACGGAATCACGGACGT
CAATCGACTGCGAGGTACGGCGCAACGCTTGGGACGGTTCCAATCGGATCACGGAATTTCGGATATAGAAAAACTCAGTACGCAACGCTTGGGACGGTTCCAATCGGATCGCGAACGGAATCACGGACGT
CAATCGACTGCGAGGTACGGCGCAACGCTTGGGACGGTTCCAATCGGATCATTAATCGTACTGTAACAGCAGGGTTTGCACGCAACGCTTGGGACGGTTCCAATCGGATCGCGAACGGAATCACGGACGT
CAATCGACTGCGAGGTACGGCGCAACGCTTGGGACGGTTCCAATCGGATCGAAAGACGTGGTAGTATCACTGTTCTCGTGCGCAACGCTTGGGACGGTTCCAATCGGATCGCGAACGGAATCACGGACGT
CAATCGACTGCGAGGTACGGCGCAACGCTTGGGACGGTTCCAATCGGATCCATTTGCAACTGATCCGGATATTTCTGTTACGCAACGCTTGGGACGGTTCCAATCGGATCGCGAACGGAATCACGGACGT
CAATCGACTGCGAGGTACGGCGCAACGCTTGGGACGGTTCCAATCGGATCTCATTCAACGCACATACTGTCCAATATATTCGCAACGCTTGGGACGGTTCCAATCGGATCGCGAACGGAATCACGGACGT
CAATCGACTGCGAGGTACGGCGCAACGCTTGGGACGGTTCCAATCGGATCGCGACTCGCAAATAATTAATCAATTCAATTCGCAACGCTTGGGACGGTTCCAATCGGATCGCGAACGGAATCACGGACGT
CAATCGACTGCGAGGTACGGCGCAACGCTTGGGACGGTTCCAATCGGATCATTTGTGCGAGCTGTGAATCCACACGATAGCGCAACGCTTGGGACGGTTCCAATCGGATCGCGAACGGAATCACGGACGT
CAATCGACTGCGAGGTACGGCGCAACGCTTGGGACGGTTCCAATCGGATCCCAGAGTTTTCGATAGCAAAAATAATTCAACGCAACGCTTGGGACGGTTCCAATCGGATCGCGAACGGAATCACGGACGT
CAATCGACTGCGAGGTACGGCGCAACGCTTGGGACGGTTCCAATCGGATCATCACAATTAGCGTGGAATGTGGTAAGTCACGCAACGCTTGGGACGGTTCCAATCGGATCGCGAACGGAATCACGGACGT
CAATCGACTGCGAGGTACGGCGCAACGCTTGGGACGGTTCCAATCGGATCGATAATTCTTCTGAAGATAACGATTTTTGGCGCAACGCTTGGGACGGTTCCAATCGGATCGCGAACGGAATCACGGACGT
CAATCGACTGCGAGGTACGGCGCAACGCTTGGGACGGTTCCAATCGGATCCACAAGATGAGAATTAAATCAATTATCAGCCGCAACGCTTGGGACGGTTCCAATCGGATCGCGAACGGAATCACGGACGT
CAATCGACTGCGAGGTACGGCGCAACGCTTGGGACGGTTCCAATCGGATCAGACAACCACTGCTAACAAGATCACAAGAACGCAACGCTTGGGACGGTTCCAATCGGATCGCGAACGGAATCACGGACGT
CAATCGACTGCGAGGTACGGCGCAACGCTTGGGACGGTTCCAATCGGATCCGCTTCGTTCATAAAATCAATCAGTTTTAACGCAACGCTTGGGACGGTTCCAATCGGATCGCGAACGGAATCACGGACGT
CAATCGACTGCGAGGTACGGCGCAACGCTTGGGACGGTTCCAATCGGATCCCCCAGCCGTAAAGATCTTATCTTGTTTTCCGCAACGCTTGGGACGGTTCCAATCGGATCGCGAACGGAATCACGGACGT
CAATCGACTGCGAGGTACGGCGCAACGCTTGGGACGGTTCCAATCGGATCCGCAATTCGAAAACTTATTCAAAATTCGATCGCAACGCTTGGGACGGTTCCAATCGGATCGCGAACGGAATCACGGACGT
CAATCGACTGCGAGGTACGGCGCAACGCTTGGGACGGTTCCAATCGGATCGTCTTCCTGGATTGAGCTATCGTGGGGCAACGCAACGCTTGGGACGGTTCCAATCGGATCGCGAACGGAATCACGGACGT
CAATCGACTGCGAGGTACGGCGCAACGCTTGGGACGGTTCCAATCGGATCGAAGTGTTGTATGTGAACTATTGAACTATTCGCAACGCTTGGGACGGTTCCAATCGGATCGCGAACGGAATCACGGACGT
CAATCGACTGCGAGGTACGGCGCAACGCTTGGGACGGTTCCAATCGGATCGTCACCACCATGTTATGCATGTGTATGCATCGCAACGCTTGGGACGGTTCCAATCGGATCGCGAACGGAATCACGGACGT
CAATCGACTGCGAGGTACGGCGCAACGCTTGGGACGGTTCCAATCGGATCCCTACTTTGGAATTCTTTTATTCTGAAATCCGCAACGCTTGGGACGGTTCCAATCGGATCGCGAACGGAATCACGGACGT
CAATCGACTGCGAGGTACGGCGCAACGCTTGGGACGGTTCCAATCGGATCGTTTCTTAAATGCAAGCCTATAGAAATCTACGCAACGCTTGGGACGGTTCCAATCGGATCGCGAACGGAATCACGGACGT
CAATCGACTGCGAGGTACGGCGCAACGCTTGGGACGGTTCCAATCGGATCTGTTATGGAAAACAGCTCAAATTTGGGAACCGCAACGCTTGGGACGGTTCCAATCGGATCGCGAACGGAATCACGGACGT
CAATCGACTGCGAGGTACGGCGCAACGCTTGGGACGGTTCCAATCGGATCTACTTTCACAAGTAGCAAAAACTTTGTGTTCGCAACGCTTGGGACGGTTCCAATCGGATCGCGAACGGAATCACGGACGT
CAATCGACTGCGAGGTACGGCGCAACGCTTGGGACGGTTCCAATCGGATCGTACATGGTTACCACCTTGCTTTGCAGTAACGCAACGCTTGGGACGGTTCCAATCGGATCGCGAACGGAATCACGGACGT
CAATCGACTGCGAGGTACGGCGCAACGCTTGGGACGGTTCCAATCGGATCCAATACCATATGGGATTTTGAAGGAGTTTCCGCAACGCTTGGGACGGTTCCAATCGGATCGCGAACGGAATCACGGACGT
CAATCGACTGCGAGGTACGGCGCAACGCTTGGGACGGTTCCAATCGGATCCAACCGTATCTACTGAAGTCTACTTGGTCTCGCAACGCTTGGGACGGTTCCAATCGGATCGCGAACGGAATCACGGACGT
CAATCGACTGCGAGGTACGGCGCAACGCTTGGGACGGTTCCAATCGGATCATGTCTAGATTTAGCCGTCAGTTTGTTAACCGCAACGCTTGGGACGGTTCCAATCGGATCGCGAACGGAATCACGGACGT
CAATCGACTGCGAGGTACGGCGCAACGCTTGGGACGGTTCCAATCGGATCCGAATCATTTTTCGCCGCATTTCTGGTGTTCGCAACGCTTGGGACGGTTCCAATCGGATCGCGAACGGAATCACGGACGT
CAATCGACTGCGAGGTACGGCGCAACGCTTGGGACGGTTCCAATCGGATCTCAACAAATTTTCTGTCCTGAAAATGGAAGCGCAACGCTTGGGACGGTTCCAATCGGATCGCGAACGGAATCACGGACGT
CAATCGACTGCGAGGTACGGCGCAACGCTTGGGACGGTTCCAATCGGATCCCAGAAAAATTAAGTATTCGTCAACACTATCGCAACGCTTGGGACGGTTCCAATCGGATCGCGAACGGAATCACGGACGT
CAATCGACTGCGAGGTACGGCGCAACGCTTGGGACGGTTCCAATCGGATCGCTGAAACTTACTTTTTATTGAATGCTGAACGCAACGCTTGGGACGGTTCCAATCGGATCGCGAACGGAATCACGGACGT
CAATCGACTGCGAGGTACGGCGCAACGCTTGGGACGGTTCCAATCGGATCCATAAACTACCAAGAAACCAATATCAGAGCCGCAACGCTTGGGACGGTTCCAATCGGATCGCGAACGGAATCACGGACGT
CAATCGACTGCGAGGTACGGCGCAACGCTTGGGACGGTTCCAATCGGATCACCACTCTAGGTGATCTGTCAACCTCCAAGCGCAACGCTTGGGACGGTTCCAATCGGATCGCGAACGGAATCACGGACGT
CAATCGACTGCGAGGTACGGCGCAACGCTTGGGACGGTTCCAATCGGATCACTAACAATCAAACAGTTTGGCCACTCTAGCGCAACGCTTGGGACGGTTCCAATCGGATCGCGAACGGAATCACGGACGT
CAATCGACTGCGAGGTACGGCGCAACGCTTGGGACGGTTCCAATCGGATCCCATTTGGAGCAATTTATAGAACATTTTTGCGCAACGCTTGGGACGGTTCCAATCGGATCGCGAACGGAATCACGGACGT
CAATCGACTGCGAGGTACGGCGCAACGCTTGGGACGGTTCCAATCGGATCCATTGAGAAAAGAATTGGCTCAAGTCCCGCCGCAACGCTTGGGACGGTTCCAATCGGATCGCGAACGGAATCACGGACGT
CAATCGACTGCGAGGTACGGCGCAACGCTTGGGACGGTTCCAATCGGATCGTTAAAGTTGTTTGAGTGTGTAAATTGCATCGCAACGCTTGGGACGGTTCCAATCGGATCGCGAACGGAATCACGGACGT
CAATCGACTGCGAGGTACGGCGCAACGCTTGGGACGGTTCCAATCGGATCTCTAGTTAGTTCTTTTCCTAATTTGAGATCCGCAACGCTTGGGACGGTTCCAATCGGATCGCGAACGGAATCACGGACGT
CAATCGACTGCGAGGTACGGCGCAACGCTTGGGACGGTTCCAATCGGATCTTGACCTATGAATTTTTCTCCCGAGGGATCCGCAACGCTTGGGACGGTTCCAATCGGATCGCGAACGGAATCACGGACGT
CAATCGACTGCGAGGTACGGCGCAACGCTTGGGACGGTTCCAATCGGATCGCTTCCGCATCTGGAAATGAAACCTGTGGCCGCAACGCTTGGGACGGTTCCAATCGGATCGCGAACGGAATCACGGACGT
CAATCGACTGCGAGGTACGGCGCAACGCTTGGGACGGTTCCAATCGGATCTAGCTTTTTTCCATTAAGCCTGCAGCGTGCCGCAACGCTTGGGACGGTTCCAATCGGATCGCGAACGGAATCACGGACGT
CAATCGACTGCGAGGTACGGCGCAACGCTTGGGACGGTTCCAATCGGATCTTATCTCTATGACTGATTATTTTCCTCCTGCGCAACGCTTGGGACGGTTCCAATCGGATCGCGAACGGAATCACGGACGT
CAATCGACTGCGAGGTACGGCGCAACGCTTGGGACGGTTCCAATCGGATCGGTGCCCCACCTTTAAAGCGTCTGGAACAGCGCAACGCTTGGGACGGTTCCAATCGGATCGCGAACGGAATCACGGACGT
CAATCGACTGCGAGGTACGGCGCAACGCTTGGGACGGTTCCAATCGGATCTTTGGGTCTATAAACGCGAAGTCTAAATTTCGCAACGCTTGGGACGGTTCCAATCGGATCGCGAACGGAATCACGGACGT
CAATCGACTGCGAGGTACGGCGCAACGCTTGGGACGGTTCCAATCGGATCGATTATCATGCTTTAATGCATGTTTTGGTACGCAACGCTTGGGACGGTTCCAATCGGATCGCGAACGGAATCACGGACGT
CAATCGACTGCGAGGTACGGCGCAACGCTTGGGACGGTTCCAATCGGATCGTACCGAAATTTGAGACTTCGCTTTTTTAGCGCAACGCTTGGGACGGTTCCAATCGGATCGCGAACGGAATCACGGACGT
CAATCGACTGCGAGGTACGGCGCAACGCTTGGGACGGTTCCAATCGGATCCTGCAGGAGATTCCACAATAAGCTTTAAAGCGCAACGCTTGGGACGGTTCCAATCGGATCGCGAACGGAATCACGGACGT
CAATCGACTGCGAGGTACGGCGCAACGCTTGGGACGGTTCCAATCGGATCCTTCATATCAGAAATTTTACGCAAACCTGTCGCAACGCTTGGGACGGTTCCAATCGGATCGCGAACGGAATCACGGACGT
CAATCGACTGCGAGGTACGGCGCAACGCTTGGGACGGTTCCAATCGGATCTACATAAATTCTCGTTTGGGAAGCAGTCATCGCAACGCTTGGGACGGTTCCAATCGGATCGCGAACGGAATCACGGACGT
CAATCGACTGCGAGGTACGGCGCAACGCTTGGGACGGTTCCAATCGGATCCACAGATACTCCGCAAAATCCAGTACTTATCGCAACGCTTGGGACGGTTCCAATCGGATCGCGAACGGAATCACGGACGT
CAATCGACTGCGAGGTACGGCGCAACGCTTGGGACGGTTCCAATCGGATCTTTCAAAGAGTTTCTCTATTTTTCAGCTAGCGCAACGCTTGGGACGGTTCCAATCGGATCGCGAACGGAATCACGGACGT
CAATCGACTGCGAGGTACGGCGCAACGCTTGGGACGGTTCCAATCGGATCTTACGTCCACTGCACGGCTTCATACTGGAACGCAACGCTTGGGACGGTTCCAATCGGATCGCGAACGGAATCACGGACGT
CAATCGACTGCGAGGTACGGCGCAACGCTTGGGACGGTTCCAATCGGATCCTTGGCTAAACCTGCACCAAGATAGCAATACGCAACGCTTGGGACGGTTCCAATCGGATCGCGAACGGAATCACGGACGT
CAATCGACTGCGAGGTACGGCGCAACGCTTGGGACGGTTCCAATCGGATCAATCTTTTCGTACATCTTCAACACATCGTACGCAACGCTTGGGACGGTTCCAATCGGATCGCGAACGGAATCACGGACGT
CAATCGACTGCGAGGTACGGCGCAACGCTTGGGACGGTTCCAATCGGATCTTCCAAAAGTATGAAATTTTTGAAAGGGGCCGCAACGCTTGGGACGGTTCCAATCGGATCGCGAACGGAATCACGGACGT
CAATCGACTGCGAGGTACGGCGCAACGCTTGGGACGGTTCCAATCGGATCAAGTTACGATGTGTTGAAATTGTCTCAAAACGCAACGCTTGGGACGGTTCCAATCGGATCGCGAACGGAATCACGGACGT
CAATCGACTGCGAGGTACGGCGCAACGCTTGGGACGGTTCCAATCGGATCGTGTTCACTGTACGGTGTGACAGGCTCAGCCGCAACGCTTGGGACGGTTCCAATCGGATCGCGAACGGAATCACGGACGT
CAATCGACTGCGAGGTACGGCGCAACGCTTGGGACGGTTCCAATCGGATCGCTTATTTCTTTAAAAACGTTCCGAGAAATCGCAACGCTTGGGACGGTTCCAATCGGATCGCGAACGGAATCACGGACGT
CAATCGACTGCGAGGTACGGCGCAACGCTTGGGACGGTTCCAATCGGATCGGGTTTATATGACATCATATTTGCAGAGATCGCAACGCTTGGGACGGTTCCAATCGGATCGCGAACGGAATCACGGACGT
CAATCGACTGCGAGGTACGGCGCAACGCTTGGGACGGTTCCAATCGGATCTGAAAGTCCTATCGGCGACAGAAAGCGTCACGCAACGCTTGGGACGGTTCCAATCGGATCGCGAACGGAATCACGGACGT
CAATCGACTGCGAGGTACGGCGCAACGCTTGGGACGGTTCCAATCGGATCACCGTACCGAGAATTTTCCCTTGGAATGATCGCAACGCTTGGGACGGTTCCAATCGGATCGCGAACGGAATCACGGACGT
CAATCGACTGCGAGGTACGGCGCAACGCTTGGGACGGTTCCAATCGGATCCTGCTCAAGAATTTGTGTTGACCATTCAAACGCAACGCTTGGGACGGTTCCAATCGGATCGCGAACGGAATCACGGACGT
CAATCGACTGCGAGGTACGGCGCAACGCTTGGGACGGTTCCAATCGGATCGTTTAGTAGAGTCTTGTCTTGAATAAAACTCGCAACGCTTGGGACGGTTCCAATCGGATCGCGAACGGAATCACGGACGT
CAATCGACTGCGAGGTACGGCGCAACGCTTGGGACGGTTCCAATCGGATCGATCTGTTGTGACTGCTTTTTGATATTTTACGCAACGCTTGGGACGGTTCCAATCGGATCGCGAACGGAATCACGGACGT
CAATCGACTGCGAGGTACGGCGCAACGCTTGGGACGGTTCCAATCGGATCTAGTATTGGTCGGAAAGTCAAATCGGCGACCGCAACGCTTGGGACGGTTCCAATCGGATCGCGAACGGAATCACGGACGT
CAATCGACTGCGAGGTACGGCGCAACGCTTGGGACGGTTCCAATCGGATCGCTATTAATTCAAAAACCCTACTGAGAATTCGCAACGCTTGGGACGGTTCCAATCGGATCGCGAACGGAATCACGGACGT
CAATCGACTGCGAGGTACGGCGCAACGCTTGGGACGGTTCCAATCGGATCTACATTACGCTTTCCTGTCTACCATTGTGACGCAACGCTTGGGACGGTTCCAATCGGATCGCGAACGGAATCACGGACGT
CAATCGACTGCGAGGTACGGCGCAACGCTTGGGACGGTTCCAATCGGATCCGGAATTTTAAAAATCTCAACTCAAAGTGTCGCAACGCTTGGGACGGTTCCAATCGGATCGCGAACGGAATCACGGACGT
CAATCGACTGCGAGGTACGGCGCAACGCTTGGGACGGTTCCAATCGGATCTTCTGGTTCCATCTATAGTATCCCTTTTTTCGCAACGCTTGGGACGGTTCCAATCGGATCGCGAACGGAATCACGGACGT
CAATCGACTGCGAGGTACGGCGCAACGCTTGGGACGGTTCCAATCGGATCGAAAAAAGAAGTCTAACAACTATCCGAAACCGCAACGCTTGGGACGGTTCCAATCGGATCGCGAACGGAATCACGGACGT
CAATCGACTGCGAGGTACGGCGCAACGCTTGGGACGGTTCCAATCGGATCTAAAAGCTTTATATATTCAGGTAGGCATGTCGCAACGCTTGGGACGGTTCCAATCGGATCGCGAACGGAATCACGGACGT
CAATCGACTGCGAGGTACGGCGCAACGCTTGGGACGGTTCCAATCGGATCAGGTGAAAATGTCGGAGACCACTGCAAGGTCGCAACGCTTGGGACGGTTCCAATCGGATCGCGAACGGAATCACGGACGT
CAATCGACTGCGAGGTACGGCGCAACGCTTGGGACGGTTCCAATCGGATCCTGCTAAAATATAAAATGAAAAACGGAGTGCGCAACGCTTGGGACGGTTCCAATCGGATCGCGAACGGAATCACGGACGT
CAATCGACTGCGAGGTACGGCGCAACGCTTGGGACGGTTCCAATCGGATCAGTTGTAACAGAGGGCTTGACTATAGCTTTCGCAACGCTTGGGACGGTTCCAATCGGATCGCGAACGGAATCACGGACGT
CAATCGACTGCGAGGTACGGCGCAACGCTTGGGACGGTTCCAATCGGATCTTTCGTATAGACAGATTGCAATGGAAGTGACGCAACGCTTGGGACGGTTCCAATCGGATCGCGAACGGAATCACGGACGT
CAATCGACTGCGAGGTACGGCGCAACGCTTGGGACGGTTCCAATCGGATCATTTATGTACTGGTTTTGAATAACCCATGGCGCAACGCTTGGGACGGTTCCAATCGGATCGCGAACGGAATCACGGACGT
CAATCGACTGCGAGGTACGGCGCAACGCTTGGGACGGTTCCAATCGGATCATCAACTACATTCTCGCCATTCTCTACCACCGCAACGCTTGGGACGGTTCCAATCGGATCGCGAACGGAATCACGGACGT
CAATCGACTGCGAGGTACGGCGCAACGCTTGGGACGGTTCCAATCGGATCAGACTATCTTCATTTCAGTGGTCGCTGTTTCGCAACGCTTGGGACGGTTCCAATCGGATCGCGAACGGAATCACGGACGT
CAATCGACTGCGAGGTACGGCGCAACGCTTGGGACGGTTCCAATCGGATCGGTCCGTAATTTTTCTCACTAGTACCTTGACGCAACGCTTGGGACGGTTCCAATCGGATCGCGAACGGAATCACGGACGT
CAATCGACTGCGAGGTACGGCGCAACGCTTGGGACGGTTCCAATCGGATCTCTGCAACATGGTAATTTGTAGTTTGTAGCCGCAACGCTTGGGACGGTTCCAATCGGATCGCGAACGGAATCACGGACGT
CAATCGACTGCGAGGTACGGCGCAACGCTTGGGACGGTTCCAATCGGATCGCCATCATTATTGATACGGTACCATTGGATCGCAACGCTTGGGACGGTTCCAATCGGATCGCGAACGGAATCACGGACGT
CAATCGACTGCGAGGTACGGCGCAACGCTTGGGACGGTTCCAATCGGATCACCTTCGAGGTTGGTCACGTAGCTATTTCCCGCAACGCTTGGGACGGTTCCAATCGGATCGCGAACGGAATCACGGACGT
CAATCGACTGCGAGGTACGGCGCAACGCTTGGGACGGTTCCAATCGGATCAATAATTACCGTTGAACTGTGCCCGGATGTCGCAACGCTTGGGACGGTTCCAATCGGATCGCGAACGGAATCACGGACGT
CAATCGACTGCGAGGTACGGCGCAACGCTTGGGACGGTTCCAATCGGATCTTACCGTCAATATACAGCGTTCTCCAATCCCGCAACGCTTGGGACGGTTCCAATCGGATCGCGAACGGAATCACGGACGT
CAATCGACTGCGAGGTACGGCGCAACGCTTGGGACGGTTCCAATCGGATCGGAATACTAGACATTGACCAAAATTTACAACGCAACGCTTGGGACGGTTCCAATCGGATCGCGAACGGAATCACGGACGT
CAATCGACTGCGAGGTACGGCGCAACGCTTGGGACGGTTCCAATCGGATCATTCTGATTGTGAAAGAAACCGTTGCAGCCCGCAACGCTTGGGACGGTTCCAATCGGATCGCGAACGGAATCACGGACGT
CAATCGACTGCGAGGTACGGCGCAACGCTTGGGACGGTTCCAATCGGATCTTTGTTCGTAAGTTCCGAACGACGTCAGTACGCAACGCTTGGGACGGTTCCAATCGGATCGCGAACGGAATCACGGACGT
CAATCGACTGCGAGGTACGGCGCAACGCTTGGGACGGTTCCAATCGGATCTCCACTTGTTTCCTGACTATTTGTATGGAGCGCAACGCTTGGGACGGTTCCAATCGGATCGCGAACGGAATCACGGACGT
CAATCGACTGCGAGGTACGGCGCAACGCTTGGGACGGTTCCAATCGGATCGGAACAATTAAAAGAACATTTGGTTTATGCCGCAACGCTTGGGACGGTTCCAATCGGATCGCGAACGGAATCACGGACGT
CAATCGACTGCGAGGTACGGCGCAACGCTTGGGACGGTTCCAATCGGATCTATTGGCTGTTTCAAGGTCCTAGTATATCTCGCAACGCTTGGGACGGTTCCAATCGGATCGCGAACGGAATCACGGACGT
CAATCGACTGCGAGGTACGGCGCAACGCTTGGGACGGTTCCAATCGGATCTTCTCAACACCTCATCTGTTTCAATATCCACGCAACGCTTGGGACGGTTCCAATCGGATCGCGAACGGAATCACGGACGT
CAATCGACTGCGAGGTACGGCGCAACGCTTGGGACGGTTCCAATCGGATCCTCTCATAAAACGCCAAATTCTCATTCATTCGCAACGCTTGGGACGGTTCCAATCGGATCGCGAACGGAATCACGGACGT
CAATCGACTGCGAGGTACGGCGCAACGCTTGGGACGGTTCCAATCGGATCACCCCCGTCCCCAAAAAGGGCCTCTACCAACGCAACGCTTGGGACGGTTCCAATCGGATCGCGAACGGAATCACGGACGT
CAATCGACTGCGAGGTACGGCGCAACGCTTGGGACGGTTCCAATCGGATCTTCTTAAAAATGGCGCACAACAACGCTTACCGCAACGCTTGGGACGGTTCCAATCGGATCGCGAACGGAATCACGGACGT
CAATCGACTGCGAGGTACGGCGCAACGCTTGGGACGGTTCCAATCGGATCGAGCTTTGCATGCGCTTTGAAAAATCAGTGCGCAACGCTTGGGACGGTTCCAATCGGATCGCGAACGGAATCACGGACGT
CAATCGACTGCGAGGTACGGCGCAACGCTTGGGACGGTTCCAATCGGATCTCAGGACTTATTTGAGATTGTGGCGAGACCCGCAACGCTTGGGACGGTTCCAATCGGATCGCGAACGGAATCACGGACGT
CAATCGACTGCGAGGTACGGCGCAACGCTTGGGACGGTTCCAATCGGATCGACACTAGGTACTAAATGTTTCAGGATAAACGCAACGCTTGGGACGGTTCCAATCGGATCGCGAACGGAATCACGGACGT
CAATCGACTGCGAGGTACGGCGCAACGCTTGGGACGGTTCCAATCGGATCCGCGATTTTCATCAATTTTTGTATCTAATGCGCAACGCTTGGGACGGTTCCAATCGGATCGCGAACGGAATCACGGACGT
CAATCGACTGCGAGGTACGGCGCAACGCTTGGGACGGTTCCAATCGGATCCAAATCTGAAATGAGTGTATGATTCGTAAACGCAACGCTTGGGACGGTTCCAATCGGATCGCGAACGGAATCACGGACGT
CAATCGACTGCGAGGTACGGCGCAACGCTTGGGACGGTTCCAATCGGATCGGATGCGGTGCCAGGATGTATATTTTCTTGCGCAACGCTTGGGACGGTTCCAATCGGATCGCGAACGGAATCACGGACGT
CAATCGACTGCGAGGTACGGCGCAACGCTTGGGACGGTTCCAATCGGATCGTACCTGTTCATGAAATTCAGTGGGTACAACGCAACGCTTGGGACGGTTCCAATCGGATCGCGAACGGAATCACGGACGT
CAATCGACTGCGAGGTACGGCGCAACGCTTGGGACGGTTCCAATCGGATCGCTCCATAGGCTTCCTGGTAACTGTGTTGACGCAACGCTTGGGACGGTTCCAATCGGATCGCGAACGGAATCACGGACGT
CAATCGACTGCGAGGTACGGCGCAACGCTTGGGACGGTTCCAATCGGATCACATCGGATTTCTTCAAGTGAAGGCTCTCCCGCAACGCTTGGGACGGTTCCAATCGGATCGCGAACGGAATCACGGACGT
CAATCGACTGCGAGGTACGGCGCAACGCTTGGGACGGTTCCAATCGGATCCCGCTCTCGTGCAGTCATCCAATCCTCGTCCGCAACGCTTGGGACGGTTCCAATCGGATCGCGAACGGAATCACGGACGT
CAATCGACTGCGAGGTACGGCGCAACGCTTGGGACGGTTCCAATCGGATCCCTTGCACTTCTCGCATTTAATCCTGCTAACGCAACGCTTGGGACGGTTCCAATCGGATCGCGAACGGAATCACGGACGT
CAATCGACTGCGAGGTACGGCGCAACGCTTGGGACGGTTCCAATCGGATCCTGCAAATCTGCTGAAAATTTTCATTCAAACGCAACGCTTGGGACGGTTCCAATCGGATCGCGAACGGAATCACGGACGT
CAATCGACTGCGAGGTACGGCGCAACGCTTGGGACGGTTCCAATCGGATCTTTCTAAAAAGACATCGCCAAGGTCGAAAACGCAACGCTTGGGACGGTTCCAATCGGATCGCGAACGGAATCACGGACGT
CAATCGACTGCGAGGTACGGCGCAACGCTTGGGACGGTTCCAATCGGATCTATTTGCTAAATAATCTCCTGATCTTCCAGCGCAACGCTTGGGACGGTTCCAATCGGATCGCGAACGGAATCACGGACGT
CAATCGACTGCGAGGTACGGCGCAACGCTTGGGACGGTTCCAATCGGATCGGAATCTTTTTGTGTGTAGATATATTGTTGCGCAACGCTTGGGACGGTTCCAATCGGATCGCGAACGGAATCACGGACGT
CAATCGACTGCGAGGTACGGCGCAACGCTTGGGACGGTTCCAATCGGATCCTTCCGGGTTCGGGTGGCATCCCTATGGGCCGCAACGCTTGGGACGGTTCCAATCGGATCGCGAACGGAATCACGGACGT
CAATCGACTGCGAGGTACGGCGCAACGCTTGGGACGGTTCCAATCGGATCCCAAACGCATTTTAGATTAAGATAGAGTTTCGCAACGCTTGGGACGGTTCCAATCGGATCGCGAACGGAATCACGGACGT
CAATCGACTGCGAGGTACGGCGCAACGCTTGGGACGGTTCCAATCGGATCGTTGGGTATAAGTGATAAGTAAAAACGAAACGCAACGCTTGGGACGGTTCCAATCGGATCGCGAACGGAATCACGGACGT
CAATCGACTGCGAGGTACGGCGCAACGCTTGGGACGGTTCCAATCGGATCATCAACTCCAAGGTATCCATTCACAAAAATCGCAACGCTTGGGACGGTTCCAATCGGATCGCGAACGGAATCACGGACGT
CAATCGACTGCGAGGTACGGCGCAACGCTTGGGACGGTTCCAATCGGATCCACCTCACAGTTCTGCTCTATCAACTTACACGCAACGCTTGGGACGGTTCCAATCGGATCGCGAACGGAATCACGGACGT
CAATCGACTGCGAGGTACGGCGCAACGCTTGGGACGGTTCCAATCGGATCACTCAATGGTTCCTAGTTTTGTAGTAGCCGCGCAACGCTTGGGACGGTTCCAATCGGATCGCGAACGGAATCACGGACGT
CAATCGACTGCGAGGTACGGCGCAACGCTTGGGACGGTTCCAATCGGATCGAAATTTCATTGTGCGACATACTCAATAACCGCAACGCTTGGGACGGTTCCAATCGGATCGCGAACGGAATCACGGACGT
CAATCGACTGCGAGGTACGGCGCAACGCTTGGGACGGTTCCAATCGGATCCATCTCAACCGTAATTATCTTTAGAGCAGCCGCAACGCTTGGGACGGTTCCAATCGGATCGCGAACGGAATCACGGACGT
CAATCGACTGCGAGGTACGGCGCAACGCTTGGGACGGTTCCAATCGGATCCCGACTCCTAAGCGTTTCAGCACTTCAAAACGCAACGCTTGGGACGGTTCCAATCGGATCGCGAACGGAATCACGGACGT
CAATCGACTGCGAGGTACGGCGCAACGCTTGGGACGGTTCCAATCGGATCCACTACTTAAACTAAAACTGGTTTTAAAGCCGCAACGCTTGGGACGGTTCCAATCGGATCGCGAACGGAATCACGGACGT
CAATCGACTGCGAGGTACGGCGCAACGCTTGGGACGGTTCCAATCGGATCTTCCTAGTGTCGTGGCAGCCGACAGGTCACCGCAACGCTTGGGACGGTTCCAATCGGATCGCGAACGGAATCACGGACGT
CAATCGACTGCGAGGTACGGCGCAACGCTTGGGACGGTTCCAATCGGATCCTGGTCCCGCACTTAAATTCCAATTTCAGGCGCAACGCTTGGGACGGTTCCAATCGGATCGCGAACGGAATCACGGACGT
CAATCGACTGCGAGGTACGGCGCAACGCTTGGGACGGTTCCAATCGGATCAAGTGGCAGACAATTAATCAGCCGAACTAACGCAACGCTTGGGACGGTTCCAATCGGATCGCGAACGGAATCACGGACGT
CAATCGACTGCGAGGTACGGCGCAACGCTTGGGACGGTTCCAATCGGATCCAATACGTCAACTCACTGGTAACTTGTTTCCGCAACGCTTGGGACGGTTCCAATCGGATCGCGAACGGAATCACGGACGT
CAATCGACTGCGAGGTACGGCGCAACGCTTGGGACGGTTCCAATCGGATCTAGTTTTGAAGCAGCCCACACCGCACAGTTCGCAACGCTTGGGACGGTTCCAATCGGATCGCGAACGGAATCACGGACGT
CAATCGACTGCGAGGTACGGCGCAACGCTTGGGACGGTTCCAATCGGATCAATAGCAGTGAAACCGAAAACTTGGGGTATCGCAACGCTTGGGACGGTTCCAATCGGATCGCGAACGGAATCACGGACGT
CAATCGACTGCGAGGTACGGCGCAACGCTTGGGACGGTTCCAATCGGATCCATGGGCCAGGTTTCGAGCCATCAGATAGCCGCAACGCTTGGGACGGTTCCAATCGGATCGCGAACGGAATCACGGACGT
CAATCGACTGCGAGGTACGGCGCAACGCTTGGGACGGTTCCAATCGGATCCCGAAGATTTGAGAGACTTTAGTAATTTTCCGCAACGCTTGGGACGGTTCCAATCGGATCGCGAACGGAATCACGGACGT
CAATCGACTGCGAGGTACGGCGCAACGCTTGGGACGGTTCCAATCGGATCAGCGGCAAAATTCGACGAAATCTGCGGTAGCGCAACGCTTGGGACGGTTCCAATCGGATCGCGAACGGAATCACGGACGT
CAATCGACTGCGAGGTACGGCGCAACGCTTGGGACGGTTCCAATCGGATCGGCAAGAGTTACAGCAGTCGATAAGAAGTACGCAACGCTTGGGACGGTTCCAATCGGATCGCGAACGGAATCACGGACGT
CAATCGACTGCGAGGTACGGCGCAACGCTTGGGACGGTTCCAATCGGATCACCAAAACTCCCCGAGATAAAAGTGTGCGGCGCAACGCTTGGGACGGTTCCAATCGGATCGCGAACGGAATCACGGACGT
CAATCGACTGCGAGGTACGGCGCAACGCTTGGGACGGTTCCAATCGGATCGCAGCCGTCGAGTACCGCCGATTGACATCCCGCAACGCTTGGGACGGTTCCAATCGGATCGCGAACGGAATCACGGACGT
CAATCGACTGCGAGGTACGGCGCAACGCTTGGGACGGTTCCAATCGGATCAATAAGCAACATATTGGTCACCAAAAACGTCGCAACGCTTGGGACGGTTCCAATCGGATCGCGAACGGAATCACGGACGT
CAATCGACTGCGAGGTACGGCGCAACGCTTGGGACGGTTCCAATCGGATCCAACTTGTTTAAAGTAGTCATTTGAATCGTCGCAACGCTTGGGACGGTTCCAATCGGATCGCGAACGGAATCACGGACGT
CAATCGACTGCGAGGTACGGCGCAACGCTTGGGACGGTTCCAATCGGATCCAATTCGAACTCAGAGTTTTAGAACTAAATCGCAACGCTTGGGACGGTTCCAATCGGATCGCGAACGGAATCACGGACGT
CAATCGACTGCGAGGTACGGCGCAACGCTTGGGACGGTTCCAATCGGATCTGTTTCGTCGGTGAGGTACTGAAATAATTTCGCAACGCTTGGGACGGTTCCAATCGGATCGCGAACGGAATCACGGACGT
CAATCGACTGCGAGGTACGGCGCAACGCTTGGGACGGTTCCAATCGGATCAAAGGTACAAGAAGGTAGAATTGCATCTCGCGCAACGCTTGGGACGGTTCCAATCGGATCGCGAACGGAATCACGGACGT
CAATCGACTGCGAGGTACGGCGCAACGCTTGGGACGGTTCCAATCGGATCAGGAAATCCGATTTGCAAGGCAACGAAGATCGCAACGCTTGGGACGGTTCCAATCGGATCGCGAACGGAATCACGGACGT
CAATCGACTGCGAGGTACGGCGCAACGCTTGGGACGGTTCCAATCGGATCATACTATCGCTAATTTGCCAACTGGGTTATCGCAACGCTTGGGACGGTTCCAATCGGATCGCGAACGGAATCACGGACGT
CAATCGACTGCGAGGTACGGCGCAACGCTTGGGACGGTTCCAATCGGATCAAACCACACATTACAAGAATCGAGATTCCGCGCAACGCTTGGGACGGTTCCAATCGGATCGCGAACGGAATCACGGACGT
CAATCGACTGCGAGGTACGGCGCAACGCTTGGGACGGTTCCAATCGGATCGTTGAATGCAAAGTTCGCATTGATCAGTGACGCAACGCTTGGGACGGTTCCAATCGGATCGCGAACGGAATCACGGACGT
CAATCGACTGCGAGGTACGGCGCAACGCTTGGGACGGTTCCAATCGGATCCGCCGAACTGCCATAACCTTAGAGGCATGACGCAACGCTTGGGACGGTTCCAATCGGATCGCGAACGGAATCACGGACGT
CAATCGACTGCGAGGTACGGCGCAACGCTTGGGACGGTTCCAATCGGATCACTTCCCTTAGAAATAAAGCAACAAATCCTCGCAACGCTTGGGACGGTTCCAATCGGATCGCGAACGGAATCACGGACGT
CAATCGACTGCGAGGTACGGCGCAACGCTTGGGACGGTTCCAATCGGATCCCATTTTGTTGAAACTGTTTCAGATCTTTTCGCAACGCTTGGGACGGTTCCAATCGGATCGCGAACGGAATCACGGACGT
CAATCGACTGCGAGGTACGGCGCAACGCTTGGGACGGTTCCAATCGGATCGGAAAATACAGAGAAAGAGCACAGCAGCAGCGCAACGCTTGGGACGGTTCCAATCGGATCGCGAACGGAATCACGGACGT
CAATCGACTGCGAGGTACGGCGCAACGCTTGGGACGGTTCCAATCGGATCGGCCGGAGCCATAGAGCATCCCCCTCGGCGCGCAACGCTTGGGACGGTTCCAATCGGATCGCGAACGGAATCACGGACGT
CAATCGACTGCGAGGTACGGCGCAACGCTTGGGACGGTTCCAATCGGATCAATCAATAATGCAGTTGTGAAAGTGATTAGCGCAACGCTTGGGACGGTTCCAATCGGATCGCGAACGGAATCACGGACGT
CAATCGACTGCGAGGTACGGCGCAACGCTTGGGACGGTTCCAATCGGATCAACTCACTCCGCAACTCTTGTTCTCTATGACGCAACGCTTGGGACGGTTCCAATCGGATCGCGAACGGAATCACGGACGT
CAATCGACTGCGAGGTACGGCGCAACGCTTGGGACGGTTCCAATCGGATCTGACATATTGGCAATAGAAAAAAGCGTATACGCAACGCTTGGGACGGTTCCAATCGGATCGCGAACGGAATCACGGACGT
CAATCGACTGCGAGGTACGGCGCAACGCTTGGGACGGTTCCAATCGGATCACTGAGAGTTGAACATTTCAGTACCTTAATCGCAACGCTTGGGACGGTTCCAATCGGATCGCGAACGGAATCACGGACGT
CAATCGACTGCGAGGTACGGCGCAACGCTTGGGACGGTTCCAATCGGATCAATACATCACATACGAGATATCACCCAAATCGCAACGCTTGGGACGGTTCCAATCGGATCGCGAACGGAATCACGGACGT
CAATCGACTGCGAGGTACGGCGCAACGCTTGGGACGGTTCCAATCGGATCCTTGAGAAGTGAGATAACCGGCCAGTGAACCGCAACGCTTGGGACGGTTCCAATCGGATCGCGAACGGAATCACGGACGT
CAATCGACTGCGAGGTACGGCGCAACGCTTGGGACGGTTCCAATCGGATCCACAGAAAACATTACTCTGAACTGTGGAGTCGCAACGCTTGGGACGGTTCCAATCGGATCGCGAACGGAATCACGGACGT
CAATCGACTGCGAGGTACGGCGCAACGCTTGGGACGGTTCCAATCGGATCATAAGGAAGATGTAATTTGTAGTCTTACCACGCAACGCTTGGGACGGTTCCAATCGGATCGCGAACGGAATCACGGACGT
CAATCGACTGCGAGGTACGGCGCAACGCTTGGGACGGTTCCAATCGGATCTCATCACAGACATCAGAATTGTCAAAGCTGCGCAACGCTTGGGACGGTTCCAATCGGATCGCGAACGGAATCACGGACGT
CAATCGACTGCGAGGTACGGCGCAACGCTTGGGACGGTTCCAATCGGATCTTTAGGTATTGCTTCTCGTAAAAATGATGGCGCAACGCTTGGGACGGTTCCAATCGGATCGCGAACGGAATCACGGACGT
CAATCGACTGCGAGGTACGGCGCAACGCTTGGGACGGTTCCAATCGGATCAATCAAGAAAAATGTCGATTTTCGCCCGAGCGCAACGCTTGGGACGGTTCCAATCGGATCGCGAACGGAATCACGGACGT
CAATCGACTGCGAGGTACGGCGCAACGCTTGGGACGGTTCCAATCGGATCGAACACAACCGTTCAAGCCAATCAGCAATACGCAACGCTTGGGACGGTTCCAATCGGATCGCGAACGGAATCACGGACGT
CAATCGACTGCGAGGTACGGCGCAACGCTTGGGACGGTTCCAATCGGATCTTCCAGAGTTCATGATTTCTAGTGCTCCATCGCAACGCTTGGGACGGTTCCAATCGGATCGCGAACGGAATCACGGACGT
CAATCGACTGCGAGGTACGGCGCAACGCTTGGGACGGTTCCAATCGGATCGTCGACAATTTTTCGAATGTTTTGTGAATACGCAACGCTTGGGACGGTTCCAATCGGATCGCGAACGGAATCACGGACGT
CAATCGACTGCGAGGTACGGCGCAACGCTTGGGACGGTTCCAATCGGATCCGAGAATGAAGGGAAGCAGTTTTGAATTTTCGCAACGCTTGGGACGGTTCCAATCGGATCGCGAACGGAATCACGGACGT
CAATCGACTGCGAGGTACGGCGCAACGCTTGGGACGGTTCCAATCGGATCTCCAGGCATTGTTCTTTTCGTGGCTCGTATCGCAACGCTTGGGACGGTTCCAATCGGATCGCGAACGGAATCACGGACGT
CAATCGACTGCGAGGTACGGCGCAACGCTTGGGACGGTTCCAATCGGATCCCTCAGATCCTGAACATCGGCCTCTAAATTCGCAACGCTTGGGACGGTTCCAATCGGATCGCGAACGGAATCACGGACGT
CAATCGACTGCGAGGTACGGCGCAACGCTTGGGACGGTTCCAATCGGATCATCTACAATAGTTGAAGATTAATCCGGTTTCGCAACGCTTGGGACGGTTCCAATCGGATCGCGAACGGAATCACGGACGT
CAATCGACTGCGAGGTACGGCGCAACGCTTGGGACGGTTCCAATCGGATCTTGGCAAATGAACCATTACTTTTTGGCTTCCGCAACGCTTGGGACGGTTCCAATCGGATCGCGAACGGAATCACGGACGT
CAATCGACTGCGAGGTACGGCGCAACGCTTGGGACGGTTCCAATCGGATCGGAAGTTGTAGTTTCTGGAAAAAATACTTTCGCAACGCTTGGGACGGTTCCAATCGGATCGCGAACGGAATCACGGACGT
CAATCGACTGCGAGGTACGGCGCAACGCTTGGGACGGTTCCAATCGGATCCCAAATGAGAATTCCACTGAGAAATTTGAACGCAACGCTTGGGACGGTTCCAATCGGATCGCGAACGGAATCACGGACGT
CAATCGACTGCGAGGTACGGCGCAACGCTTGGGACGGTTCCAATCGGATCCTACCATTTGTTTTTCAAAGTGCAGTTTTACGCAACGCTTGGGACGGTTCCAATCGGATCGCGAACGGAATCACGGACGT
CAATCGACTGCGAGGTACGGCGCAACGCTTGGGACGGTTCCAATCGGATCATTGTTAAAAATGGACCCACAAGTTGTCGGCGCAACGCTTGGGACGGTTCCAATCGGATCGCGAACGGAATCACGGACGT
CAATCGACTGCGAGGTACGGCGCAACGCTTGGGACGGTTCCAATCGGATCGGGTTTATCGTAGAAATAGCTATTTCATATCGCAACGCTTGGGACGGTTCCAATCGGATCGCGAACGGAATCACGGACGT
CAATCGACTGCGAGGTACGGCGCAACGCTTGGGACGGTTCCAATCGGATCGCAAATTAAAACTATACGTACAAACGGAATCGCAACGCTTGGGACGGTTCCAATCGGATCGCGAACGGAATCACGGACGT
CAATCGACTGCGAGGTACGGCGCAACGCTTGGGACGGTTCCAATCGGATCCTAGGAATTTGTTGTGTGTTCTGTTTTCATCGCAACGCTTGGGACGGTTCCAATCGGATCGCGAACGGAATCACGGACGT
CAATCGACTGCGAGGTACGGCGCAACGCTTGGGACGGTTCCAATCGGATCGAAAATAATTTGCACAAGAAAATTGGCAGACGCAACGCTTGGGACGGTTCCAATCGGATCGCGAACGGAATCACGGACGT
CAATCGACTGCGAGGTACGGCGCAACGCTTGGGACGGTTCCAATCGGATCTTATTACTTTAGGCTTGTCTGTGATGCCTGCGCAACGCTTGGGACGGTTCCAATCGGATCGCGAACGGAATCACGGACGT
CAATCGACTGCGAGGTACGGCGCAACGCTTGGGACGGTTCCAATCGGATCTCCCAAGCTGTGTTTGTTCCTGCATTCTTACGCAACGCTTGGGACGGTTCCAATCGGATCGCGAACGGAATCACGGACGT
CAATCGACTGCGAGGTACGGCGCAACGCTTGGGACGGTTCCAATCGGATCAAGGGAAAGTAGTAAGTATGAAAACGAAGTCGCAACGCTTGGGACGGTTCCAATCGGATCGCGAACGGAATCACGGACGT
CAATCGACTGCGAGGTACGGCGCAACGCTTGGGACGGTTCCAATCGGATCCCGTTCTATAATATTCCTCCATTTATATGTCGCAACGCTTGGGACGGTTCCAATCGGATCGCGAACGGAATCACGGACGT
CAATCGACTGCGAGGTACGGCGCAACGCTTGGGACGGTTCCAATCGGATCAAACTTTCGGATAAGTTGCATTTTGAGTAGCGCAACGCTTGGGACGGTTCCAATCGGATCGCGAACGGAATCACGGACGT
CAATCGACTGCGAGGTACGGCGCAACGCTTGGGACGGTTCCAATCGGATCATACATAATTCGGATATGCAACTCCTTTCCCGCAACGCTTGGGACGGTTCCAATCGGATCGCGAACGGAATCACGGACGT
CAATCGACTGCGAGGTACGGCGCAACGCTTGGGACGGTTCCAATCGGATCGCGAGAATTTGGAATGGTAATTCAATAATTCGCAACGCTTGGGACGGTTCCAATCGGATCGCGAACGGAATCACGGACGT
CAATCGACTGCGAGGTACGGCGCAACGCTTGGGACGGTTCCAATCGGATCTTGAGGGGTCCTTGTAATAATTACATAGAACGCAACGCTTGGGACGGTTCCAATCGGATCGCGAACGGAATCACGGACGT
CAATCGACTGCGAGGTACGGCGCAACGCTTGGGACGGTTCCAATCGGATCCGATTAATGGTACCTTCATACTTTTCATACCGCAACGCTTGGGACGGTTCCAATCGGATCGCGAACGGAATCACGGACGT
CAATCGACTGCGAGGTACGGCGCAACGCTTGGGACGGTTCCAATCGGATCGTAGCAAGCAAAACACAAAACATATGATTGCGCAACGCTTGGGACGGTTCCAATCGGATCGCGAACGGAATCACGGACGT
CAATCGACTGCGAGGTACGGCGCAACGCTTGGGACGGTTCCAATCGGATCTAGATACAAAGGAGTTAAAGAGCAAAATGACGCAACGCTTGGGACGGTTCCAATCGGATCGCGAACGGAATCACGGACGT
CAATCGACTGCGAGGTACGGCGCAACGCTTGGGACGGTTCCAATCGGATCCAATGGTAGAAGCACCGTACATTGAAGGAACGCAACGCTTGGGACGGTTCCAATCGGATCGCGAACGGAATCACGGACGT
CAATCGACTGCGAGGTACGGCGCAACGCTTGGGACGGTTCCAATCGGATCATAAAAGGCATTTCCAGCCAGCTAAGAAGTCGCAACGCTTGGGACGGTTCCAATCGGATCGCGAACGGAATCACGGACGT
CAATCGACTGCGAGGTACGGCGCAACGCTTGGGACGGTTCCAATCGGATCTCTGAAAATTCCCGTAAGCACCATCTGATTCGCAACGCTTGGGACGGTTCCAATCGGATCGCGAACGGAATCACGGACGT
CAATCGACTGCGAGGTACGGCGCAACGCTTGGGACGGTTCCAATCGGATCGTATTTACATAAACTATGAAAAACCCACCACGCAACGCTTGGGACGGTTCCAATCGGATCGCGAACGGAATCACGGACGT
CAATCGACTGCGAGGTACGGCGCAACGCTTGGGACGGTTCCAATCGGATCTCAAAATAGAAGCAAACTGTATGCTAACTTCGCAACGCTTGGGACGGTTCCAATCGGATCGCGAACGGAATCACGGACGT
CAATCGACTGCGAGGTACGGCGCAACGCTTGGGACGGTTCCAATCGGATCGCTTAGGCTTATACTTAGCCTTTAAATAAGCGCAACGCTTGGGACGGTTCCAATCGGATCGCGAACGGAATCACGGACGT
CAATCGACTGCGAGGTACGGCGCAACGCTTGGGACGGTTCCAATCGGATCTTTGTAGGGAGTGGCGGATGTTTAGTCTTACGCAACGCTTGGGACGGTTCCAATCGGATCGCGAACGGAATCACGGACGT
CAATCGACTGCGAGGTACGGCGCAACGCTTGGGACGGTTCCAATCGGATCTCCTGAGAATGATTACCCGTACGATATGCGCGCAACGCTTGGGACGGTTCCAATCGGATCGCGAACGGAATCACGGACGT
CAATCGACTGCGAGGTACGGCGCAACGCTTGGGACGGTTCCAATCGGATCCCCAACGCAATCGACCATAAAGTTGACTAGCGCAACGCTTGGGACGGTTCCAATCGGATCGCGAACGGAATCACGGACGT
CAATCGACTGCGAGGTACGGCGCAACGCTTGGGACGGTTCCAATCGGATCGAATAGTCAAGCTCTCTCCGAGACCGTGAACGCAACGCTTGGGACGGTTCCAATCGGATCGCGAACGGAATCACGGACGT
CAATCGACTGCGAGGTACGGCGCAACGCTTGGGACGGTTCCAATCGGATCACAGCTTTCCGATAAGACTTGTGCACTAACCGCAACGCTTGGGACGGTTCCAATCGGATCGCGAACGGAATCACGGACGT
CAATCGACTGCGAGGTACGGCGCAACGCTTGGGACGGTTCCAATCGGATCTTCTCTCAATCGACAAGTAGTACTATTCACCGCAACGCTTGGGACGGTTCCAATCGGATCGCGAACGGAATCACGGACGT
CAATCGACTGCGAGGTACGGCGCAACGCTTGGGACGGTTCCAATCGGATCGTTTGACTGAATTGTATAATATTTGACAGCCGCAACGCTTGGGACGGTTCCAATCGGATCGCGAACGGAATCACGGACGT
CAATCGACTGCGAGGTACGGCGCAACGCTTGGGACGGTTCCAATCGGATCTAAAAATTTCCAAAAAGCTTCCACATCCTTCGCAACGCTTGGGACGGTTCCAATCGGATCGCGAACGGAATCACGGACGT
CAATCGACTGCGAGGTACGGCGCAACGCTTGGGACGGTTCCAATCGGATCGGATAAAATTCCTCTAACCCTGAGATTAAGCGCAACGCTTGGGACGGTTCCAATCGGATCGCGAACGGAATCACGGACGT
CAATCGACTGCGAGGTACGGCGCAACGCTTGGGACGGTTCCAATCGGATCGCATGTTCGTTTGAAATGGTAATTTTCTTTCGCAACGCTTGGGACGGTTCCAATCGGATCGCGAACGGAATCACGGACGT
CAATCGACTGCGAGGTACGGCGCAACGCTTGGGACGGTTCCAATCGGATCCACCAATATTCTATCGAGAGTATTTATCATCGCAACGCTTGGGACGGTTCCAATCGGATCGCGAACGGAATCACGGACGT
CAATCGACTGCGAGGTACGGCGCAACGCTTGGGACGGTTCCAATCGGATCGTTCGAATGATGTCCACTATAGTCACACTACGCAACGCTTGGGACGGTTCCAATCGGATCGCGAACGGAATCACGGACGT
CAATCGACTGCGAGGTACGGCGCAACGCTTGGGACGGTTCCAATCGGATCATTTCTCATTAGCATTGCTATTTGTGACTTCGCAACGCTTGGGACGGTTCCAATCGGATCGCGAACGGAATCACGGACGT
CAATCGACTGCGAGGTACGGCGCAACGCTTGGGACGGTTCCAATCGGATCGAAAGTCAATGAGAATCTTATCAGTTTCTACGCAACGCTTGGGACGGTTCCAATCGGATCGCGAACGGAATCACGGACGT
CAATCGACTGCGAGGTACGGCGCAACGCTTGGGACGGTTCCAATCGGATCGGCAATATTTTCCATCTAGCAGTTCTGACTCGCAACGCTTGGGACGGTTCCAATCGGATCGCGAACGGAATCACGGACGT
CAATCGACTGCGAGGTACGGCGCAACGCTTGGGACGGTTCCAATCGGATCAAGCCTCGTAATCGCTTTCGTCGGATTTTTCGCAACGCTTGGGACGGTTCCAATCGGATCGCGAACGGAATCACGGACGT
CAATCGACTGCGAGGTACGGCGCAACGCTTGGGACGGTTCCAATCGGATCCCAGAGAAGTGAAATGGTATATCGACCTTGCGCAACGCTTGGGACGGTTCCAATCGGATCGCGAACGGAATCACGGACGT
CAATCGACTGCGAGGTACGGCGCAACGCTTGGGACGGTTCCAATCGGATCGTTTGCCAGACAAAAACTATCAGTTATAATCGCAACGCTTGGGACGGTTCCAATCGGATCGCGAACGGAATCACGGACGT
CAATCGACTGCGAGGTACGGCGCAACGCTTGGGACGGTTCCAATCGGATCCGGCCTAAAAAGAGTACATTTTCTTATTTTCGCAACGCTTGGGACGGTTCCAATCGGATCGCGAACGGAATCACGGACGT
CAATCGACTGCGAGGTACGGCGCAACGCTTGGGACGGTTCCAATCGGATCAGCCCCACGCCATGCCTGAGCCTAGGCTAACGCAACGCTTGGGACGGTTCCAATCGGATCGCGAACGGAATCACGGACGT
CAATCGACTGCGAGGTACGGCGCAACGCTTGGGACGGTTCCAATCGGATCTCAGTTCTGGTACGCCCTTAAAAAATGGAACGCAACGCTTGGGACGGTTCCAATCGGATCGCGAACGGAATCACGGACGT
CAATCGACTGCGAGGTACGGCGCAACGCTTGGGACGGTTCCAATCGGATCCTTTCATTTTTTATTCCGGTTCTTTCATTGCGCAACGCTTGGGACGGTTCCAATCGGATCGCGAACGGAATCACGGACGT
CAATCGACTGCGAGGTACGGCGCAACGCTTGGGACGGTTCCAATCGGATCAATGACCAGATTGTGGCATTTTAACTGATTCGCAACGCTTGGGACGGTTCCAATCGGATCGCGAACGGAATCACGGACGT
CAATCGACTGCGAGGTACGGCGCAACGCTTGGGACGGTTCCAATCGGATCGTGTAATTTTTGAATGACCTAACAAAGGATCGCAACGCTTGGGACGGTTCCAATCGGATCGCGAACGGAATCACGGACGT
CAATCGACTGCGAGGTACGGCGCAACGCTTGGGACGGTTCCAATCGGATCGGTTAGGTAATTTTAACACTGACTTGTTTACGCAACGCTTGGGACGGTTCCAATCGGATCGCGAACGGAATCACGGACGT
CAATCGACTGCGAGGTACGGCGCAACGCTTGGGACGGTTCCAATCGGATCCGGAAGATTTTTGGTATTCAATCTGGATTCCGCAACGCTTGGGACGGTTCCAATCGGATCGCGAACGGAATCACGGACGT
CAATCGACTGCGAGGTACGGCGCAACGCTTGGGACGGTTCCAATCGGATCGTCTACAGAAAATAAAGATTCCCATTCAATCGCAACGCTTGGGACGGTTCCAATCGGATCGCGAACGGAATCACGGACGT
CAATCGACTGCGAGGTACGGCGCAACGCTTGGGACGGTTCCAATCGGATCAACACCACTGCGCCGACATGCCGAACAGCACGCAACGCTTGGGACGGTTCCAATCGGATCGCGAACGGAATCACGGACGT
CAATCGACTGCGAGGTACGGCGCAACGCTTGGGACGGTTCCAATCGGATCAATAACAGACAGAAATCACTCACTCACAAACGCAACGCTTGGGACGGTTCCAATCGGATCGCGAACGGAATCACGGACGT
CAATCGACTGCGAGGTACGGCGCAACGCTTGGGACGGTTCCAATCGGATCGGCAGAAAAACAAGTTAACGAAAATTTCATCGCAACGCTTGGGACGGTTCCAATCGGATCGCGAACGGAATCACGGACGT
CAATCGACTGCGAGGTACGGCGCAACGCTTGGGACGGTTCCAATCGGATCGAGAAGTTTTGGAGACATACATAACATTAACGCAACGCTTGGGACGGTTCCAATCGGATCGCGAACGGAATCACGGACGT
CAATCGACTGCGAGGTACGGCGCAACGCTTGGGACGGTTCCAATCGGATCGCCAAATCTATCAACGATGTTCGCCATTTCCGCAACGCTTGGGACGGTTCCAATCGGATCGCGAACGGAATCACGGACGT
CAATCGACTGCGAGGTACGGCGCAACGCTTGGGACGGTTCCAATCGGATCTTTTGGTTTAACATTTTAGAACCCATGATCCGCAACGCTTGGGACGGTTCCAATCGGATCGCGAACGGAATCACGGACGT
CAATCGACTGCGAGGTACGGCGCAACGCTTGGGACGGTTCCAATCGGATCGCTTAATATTTCTTGAAAAGTGGCGCAAACCGCAACGCTTGGGACGGTTCCAATCGGATCGCGAACGGAATCACGGACGT
CAATCGACTGCGAGGTACGGCGCAACGCTTGGGACGGTTCCAATCGGATCACCTGCCCTCGCTTCTCTAAATAGAACTACCGCAACGCTTGGGACGGTTCCAATCGGATCGCGAACGGAATCACGGACGT
CAATCGACTGCGAGGTACGGCGCAACGCTTGGGACGGTTCCAATCGGATCGTTTAGACCTCTTTTCTCAGAAATCAAGACCGCAACGCTTGGGACGGTTCCAATCGGATCGCGAACGGAATCACGGACGT
CAATCGACTGCGAGGTACGGCGCAACGCTTGGGACGGTTCCAATCGGATCTGTGGATCAGAAAAAATGACTTTGTGTTCCCGCAACGCTTGGGACGGTTCCAATCGGATCGCGAACGGAATCACGGACGT
CAATCGACTGCGAGGTACGGCGCAACGCTTGGGACGGTTCCAATCGGATCTGAACTAAACATTTTCTCAAAGAATGCGGTCGCAACGCTTGGGACGGTTCCAATCGGATCGCGAACGGAATCACGGACGT
CAATCGACTGCGAGGTACGGCGCAACGCTTGGGACGGTTCCAATCGGATCAAAATAGTAGAATACTGCGGGTCATAAGAGCGCAACGCTTGGGACGGTTCCAATCGGATCGCGAACGGAATCACGGACGT
CAATCGACTGCGAGGTACGGCGCAACGCTTGGGACGGTTCCAATCGGATCTACATGTATCCAAATTTATCGGAGCAAAAACGCAACGCTTGGGACGGTTCCAATCGGATCGCGAACGGAATCACGGACGT
CAATCGACTGCGAGGTACGGCGCAACGCTTGGGACGGTTCCAATCGGATCGCTTAGGCTTACTTTAGGCGTAGGCTAAGGCGCAACGCTTGGGACGGTTCCAATCGGATCGCGAACGGAATCACGGACGT
CAATCGACTGCGAGGTACGGCGCAACGCTTGGGACGGTTCCAATCGGATCCATTTTCTGACATTCTCCAAATTGTGTTAACGCAACGCTTGGGACGGTTCCAATCGGATCGCGAACGGAATCACGGACGT
CAATCGACTGCGAGGTACGGCGCAACGCTTGGGACGGTTCCAATCGGATCCACGTATTGCTTTTAAATCGTTAAAACCTTCGCAACGCTTGGGACGGTTCCAATCGGATCGCGAACGGAATCACGGACGT
CAATCGACTGCGAGGTACGGCGCAACGCTTGGGACGGTTCCAATCGGATCCTCACAACACGAAGAATACAATTTAATTGTCGCAACGCTTGGGACGGTTCCAATCGGATCGCGAACGGAATCACGGACGT
CAATCGACTGCGAGGTACGGCGCAACGCTTGGGACGGTTCCAATCGGATCGCCATCACTCTCACGGAGACTGGAAATATGCGCAACGCTTGGGACGGTTCCAATCGGATCGCGAACGGAATCACGGACGT
CAATCGACTGCGAGGTACGGCGCAACGCTTGGGACGGTTCCAATCGGATCGTTTTGCCGAAAAAGCAAGCCTTCAATTTCCGCAACGCTTGGGACGGTTCCAATCGGATCGCGAACGGAATCACGGACGT
CAATCGACTGCGAGGTACGGCGCAACGCTTGGGACGGTTCCAATCGGATCGTTCTGAATACCGAAAAACTATAAGGTGTACGCAACGCTTGGGACGGTTCCAATCGGATCGCGAACGGAATCACGGACGT
CAATCGACTGCGAGGTACGGCGCAACGCTTGGGACGGTTCCAATCGGATCCATTTTTATCAGTTATCAATGGAACTATCCCGCAACGCTTGGGACGGTTCCAATCGGATCGCGAACGGAATCACGGACGT
CAATCGACTGCGAGGTACGGCGCAACGCTTGGGACGGTTCCAATCGGATCGCTGTAATCGATGAATTGTCAACTGCATTACGCAACGCTTGGGACGGTTCCAATCGGATCGCGAACGGAATCACGGACGT
CAATCGACTGCGAGGTACGGCGCAACGCTTGGGACGGTTCCAATCGGATCCTGTTGGTAGACGATAAAAATAAGAAATTGCGCAACGCTTGGGACGGTTCCAATCGGATCGCGAACGGAATCACGGACGT
CAATCGACTGCGAGGTACGGCGCAACGCTTGGGACGGTTCCAATCGGATCGAGACATCTATGATGGGGTAAAATTTGGCACGCAACGCTTGGGACGGTTCCAATCGGATCGCGAACGGAATCACGGACGT
CAATCGACTGCGAGGTACGGCGCAACGCTTGGGACGGTTCCAATCGGATCAATCCTGTTCATGATCATGTTCAAAGTGTTCGCAACGCTTGGGACGGTTCCAATCGGATCGCGAACGGAATCACGGACGT
CAATCGACTGCGAGGTACGGCGCAACGCTTGGGACGGTTCCAATCGGATCTTTTACATTTCTCATTGCAATTGTTCCACACGCAACGCTTGGGACGGTTCCAATCGGATCGCGAACGGAATCACGGACGT
CAATCGACTGCGAGGTACGGCGCAACGCTTGGGACGGTTCCAATCGGATCAGAAAACCACAAAATTAGTTTCCTTTGTCACGCAACGCTTGGGACGGTTCCAATCGGATCGCGAACGGAATCACGGACGT
CAATCGACTGCGAGGTACGGCGCAACGCTTGGGACGGTTCCAATCGGATCAACTGTACGCCAGGAAACAAAAGTGACAAGCGCAACGCTTGGGACGGTTCCAATCGGATCGCGAACGGAATCACGGACGT
CAATCGACTGCGAGGTACGGCGCAACGCTTGGGACGGTTCCAATCGGATCGGTTTTTGCGATCAGAAAACATAAGAAGAACGCAACGCTTGGGACGGTTCCAATCGGATCGCGAACGGAATCACGGACGT
CAATCGACTGCGAGGTACGGCGCAACGCTTGGGACGGTTCCAATCGGATCTTCCATCTGTAGTTCTATCGCTTGCAACTTCGCAACGCTTGGGACGGTTCCAATCGGATCGCGAACGGAATCACGGACGT
CAATCGACTGCGAGGTACGGCGCAACGCTTGGGACGGTTCCAATCGGATCGCAGAAAGTTGAAGGATTGTTATTCAAATTCGCAACGCTTGGGACGGTTCCAATCGGATCGCGAACGGAATCACGGACGT
CAATCGACTGCGAGGTACGGCGCAACGCTTGGGACGGTTCCAATCGGATCGAGAACTTGGAACGGAGACAAGTGAAATAACGCAACGCTTGGGACGGTTCCAATCGGATCGCGAACGGAATCACGGACGT
CAATCGACTGCGAGGTACGGCGCAACGCTTGGGACGGTTCCAATCGGATCCAATATCGGCTTCTGGCAACTGAATTATCGCGCAACGCTTGGGACGGTTCCAATCGGATCGCGAACGGAATCACGGACGT
CAATCGACTGCGAGGTACGGCGCAACGCTTGGGACGGTTCCAATCGGATCGTAAAAAATTCTCTAAAGGCTATACGCAAACGCAACGCTTGGGACGGTTCCAATCGGATCGCGAACGGAATCACGGACGT
CAATCGACTGCGAGGTACGGCGCAACGCTTGGGACGGTTCCAATCGGATCCCAGCTTCCACGTGGTATCCTTCTCCAGGTCGCAACGCTTGGGACGGTTCCAATCGGATCGCGAACGGAATCACGGACGT
CAATCGACTGCGAGGTACGGCGCAACGCTTGGGACGGTTCCAATCGGATCCTGTCTCAGCTTCTTCCTAAGGACACTTTTCGCAACGCTTGGGACGGTTCCAATCGGATCGCGAACGGAATCACGGACGT
CAATCGACTGCGAGGTACGGCGCAACGCTTGGGACGGTTCCAATCGGATCGTGACAATGATCAGTTGAGTATGTTAATAACGCAACGCTTGGGACGGTTCCAATCGGATCGCGAACGGAATCACGGACGT
CAATCGACTGCGAGGTACGGCGCAACGCTTGGGACGGTTCCAATCGGATCGCTTTTCGGAATGAAGAATAAAAATTCAAGCGCAACGCTTGGGACGGTTCCAATCGGATCGCGAACGGAATCACGGACGT
CAATCGACTGCGAGGTACGGCGCAACGCTTGGGACGGTTCCAATCGGATCTATCTACACAATACAGGAATACTGCGAGAACGCAACGCTTGGGACGGTTCCAATCGGATCGCGAACGGAATCACGGACGT
CAATCGACTGCGAGGTACGGCGCAACGCTTGGGACGGTTCCAATCGGATCATTGCCACTCATGGACCGATATGTTTTTTCCGCAACGCTTGGGACGGTTCCAATCGGATCGCGAACGGAATCACGGACGT
CAATCGACTGCGAGGTACGGCGCAACGCTTGGGACGGTTCCAATCGGATCCTGTTATAGCATCATTTTTATCCACGTTAACGCAACGCTTGGGACGGTTCCAATCGGATCGCGAACGGAATCACGGACGT
CAATCGACTGCGAGGTACGGCGCAACGCTTGGGACGGTTCCAATCGGATCCCGTATTCCAGAGCAATAAAAGCTGACGTCCGCAACGCTTGGGACGGTTCCAATCGGATCGCGAACGGAATCACGGACGT
CAATCGACTGCGAGGTACGGCGCAACGCTTGGGACGGTTCCAATCGGATCATTGTGTGACAAACCCGGAATTAATTACTACGCAACGCTTGGGACGGTTCCAATCGGATCGCGAACGGAATCACGGACGT
CAATCGACTGCGAGGTACGGCGCAACGCTTGGGACGGTTCCAATCGGATCATGATGAGACAGGCACGGGTCGCCGCAATGCGCAACGCTTGGGACGGTTCCAATCGGATCGCGAACGGAATCACGGACGT
CAATCGACTGCGAGGTACGGCGCAACGCTTGGGACGGTTCCAATCGGATCCGCACCCCACTATACAGAAGGCTCGGTACGCGCAACGCTTGGGACGGTTCCAATCGGATCGCGAACGGAATCACGGACGT
CAATCGACTGCGAGGTACGGCGCAACGCTTGGGACGGTTCCAATCGGATCAATATAGTTTGAAAGGTGGTTCTTTCGCAGCGCAACGCTTGGGACGGTTCCAATCGGATCGCGAACGGAATCACGGACGT
CAATCGACTGCGAGGTACGGCGCAACGCTTGGGACGGTTCCAATCGGATCCCGGCCTCATAACTTTACTTCCGCATTCTCCGCAACGCTTGGGACGGTTCCAATCGGATCGCGAACGGAATCACGGACGT
CAATCGACTGCGAGGTACGGCGCAACGCTTGGGACGGTTCCAATCGGATCAACATTAGGGCTTCTTTAGGAGGCATGCGCCGCAACGCTTGGGACGGTTCCAATCGGATCGCGAACGGAATCACGGACGT
CAATCGACTGCGAGGTACGGCGCAACGCTTGGGACGGTTCCAATCGGATCAAATGAGTAAGCTAGGGCTGTACAAATCGGCGCAACGCTTGGGACGGTTCCAATCGGATCGCGAACGGAATCACGGACGT
CAATCGACTGCGAGGTACGGCGCAACGCTTGGGACGGTTCCAATCGGATCTTCGATGGTGCTTTCAATTCCCATCTGGGGCGCAACGCTTGGGACGGTTCCAATCGGATCGCGAACGGAATCACGGACGT
CAATCGACTGCGAGGTACGGCGCAACGCTTGGGACGGTTCCAATCGGATCCAAATGCACCGTACAACTTGATATACATCGCGCAACGCTTGGGACGGTTCCAATCGGATCGCGAACGGAATCACGGACGT
CAATCGACTGCGAGGTACGGCGCAACGCTTGGGACGGTTCCAATCGGATCTTGTGGCGTGGATGACAATTTCATTTCGTGCGCAACGCTTGGGACGGTTCCAATCGGATCGCGAACGGAATCACGGACGT
CAATCGACTGCGAGGTACGGCGCAACGCTTGGGACGGTTCCAATCGGATCACATCGATAAAGCAATATAGATCAACGAGACGCAACGCTTGGGACGGTTCCAATCGGATCGCGAACGGAATCACGGACGT
CAATCGACTGCGAGGTACGGCGCAACGCTTGGGACGGTTCCAATCGGATCTATCGAGTTGAGGAAAAACCAGAAAAAGAACGCAACGCTTGGGACGGTTCCAATCGGATCGCGAACGGAATCACGGACGT
CAATCGACTGCGAGGTACGGCGCAACGCTTGGGACGGTTCCAATCGGATCCTGTCCTATTTGAATTTATCCCATCAATTTCGCAACGCTTGGGACGGTTCCAATCGGATCGCGAACGGAATCACGGACGT
CAATCGACTGCGAGGTACGGCGCAACGCTTGGGACGGTTCCAATCGGATCCGGGAATATTTGGTCAACTTTTTTATTTGACGCAACGCTTGGGACGGTTCCAATCGGATCGCGAACGGAATCACGGACGT
CAATCGACTGCGAGGTACGGCGCAACGCTTGGGACGGTTCCAATCGGATCCAATATTGAAAAAATGTATGGCATTGAGCACGCAACGCTTGGGACGGTTCCAATCGGATCGCGAACGGAATCACGGACGT
CAATCGACTGCGAGGTACGGCGCAACGCTTGGGACGGTTCCAATCGGATCCGCCAAAAAATTGCAATGGATTTTCTAAAACGCAACGCTTGGGACGGTTCCAATCGGATCGCGAACGGAATCACGGACGT
CAATCGACTGCGAGGTACGGCGCAACGCTTGGGACGGTTCCAATCGGATCTTAAACGTAATTGAGACTGGAGTTTGGGTACGCAACGCTTGGGACGGTTCCAATCGGATCGCGAACGGAATCACGGACGT
CAATCGACTGCGAGGTACGGCGCAACGCTTGGGACGGTTCCAATCGGATCCTCACCTTTTTGGATCATCAATTTTGCTAGCGCAACGCTTGGGACGGTTCCAATCGGATCGCGAACGGAATCACGGACGT
CAATCGACTGCGAGGTACGGCGCAACGCTTGGGACGGTTCCAATCGGATCCGAAAATCATGCTAACCATTATTCTAGTCACGCAACGCTTGGGACGGTTCCAATCGGATCGCGAACGGAATCACGGACGT
CAATCGACTGCGAGGTACGGCGCAACGCTTGGGACGGTTCCAATCGGATCAGCAAACGTCTGATCTACTCAAAAAATGGCCGCAACGCTTGGGACGGTTCCAATCGGATCGCGAACGGAATCACGGACGT
CAATCGACTGCGAGGTACGGCGCAACGCTTGGGACGGTTCCAATCGGATCAACAGTTCCTATAACACTAACACATTCCAGCGCAACGCTTGGGACGGTTCCAATCGGATCGCGAACGGAATCACGGACGT
CAATCGACTGCGAGGTACGGCGCAACGCTTGGGACGGTTCCAATCGGATCCTTGCTAGGCGGTTTGCTACAGACAACCTCCGCAACGCTTGGGACGGTTCCAATCGGATCGCGAACGGAATCACGGACGT
CAATCGACTGCGAGGTACGGCGCAACGCTTGGGACGGTTCCAATCGGATCGGCAATAATTAGAACTCTTGTGATCAAATTCGCAACGCTTGGGACGGTTCCAATCGGATCGCGAACGGAATCACGGACGT
CAATCGACTGCGAGGTACGGCGCAACGCTTGGGACGGTTCCAATCGGATCTAGTGATGATAACGTATTTCACTGCTGCAACGCAACGCTTGGGACGGTTCCAATCGGATCGCGAACGGAATCACGGACGT
CAATCGACTGCGAGGTACGGCGCAACGCTTGGGACGGTTCCAATCGGATCTTCTACTCCTCCTTGATCAATTCTGTTGCCCGCAACGCTTGGGACGGTTCCAATCGGATCGCGAACGGAATCACGGACGT
CAATCGACTGCGAGGTACGGCGCAACGCTTGGGACGGTTCCAATCGGATCACAAAGCTCCTACGTCAAGATAGCTTACGGCGCAACGCTTGGGACGGTTCCAATCGGATCGCGAACGGAATCACGGACGT
CAATCGACTGCGAGGTACGGCGCAACGCTTGGGACGGTTCCAATCGGATCCTCTAAAAGTGAACTGTTTCAGTGTACCATCGCAACGCTTGGGACGGTTCCAATCGGATCGCGAACGGAATCACGGACGT
CAATCGACTGCGAGGTACGGCGCAACGCTTGGGACGGTTCCAATCGGATCCTTGAATGGTAAGGCAGCCTTCAAGCATGGCGCAACGCTTGGGACGGTTCCAATCGGATCGCGAACGGAATCACGGACGT
CAATCGACTGCGAGGTACGGCGCAACGCTTGGGACGGTTCCAATCGGATCGTGTGACCATTATTACAGTTTAAAGGTTCCCGCAACGCTTGGGACGGTTCCAATCGGATCGCGAACGGAATCACGGACGT
CAATCGACTGCGAGGTACGGCGCAACGCTTGGGACGGTTCCAATCGGATCCCACAATGTATGTAGTATCATCTATTACATCGCAACGCTTGGGACGGTTCCAATCGGATCGCGAACGGAATCACGGACGT
CAATCGACTGCGAGGTACGGCGCAACGCTTGGGACGGTTCCAATCGGATCTTCTGATAGGTATCGTAGTTTGTGGGATTACGCAACGCTTGGGACGGTTCCAATCGGATCGCGAACGGAATCACGGACGT
CAATCGACTGCGAGGTACGGCGCAACGCTTGGGACGGTTCCAATCGGATCAAATCGATGCGGCAATTGACTGTTAACCAACGCAACGCTTGGGACGGTTCCAATCGGATCGCGAACGGAATCACGGACGT
CAATCGACTGCGAGGTACGGCGCAACGCTTGGGACGGTTCCAATCGGATCAAGTGTATTTCATTTCCTCGTGCTTTTGAGCGCAACGCTTGGGACGGTTCCAATCGGATCGCGAACGGAATCACGGACGT
CAATCGACTGCGAGGTACGGCGCAACGCTTGGGACGGTTCCAATCGGATCACGTTGCTATATCTTTTATTGGAATCTTCCCGCAACGCTTGGGACGGTTCCAATCGGATCGCGAACGGAATCACGGACGT
CAATCGACTGCGAGGTACGGCGCAACGCTTGGGACGGTTCCAATCGGATCAGGGAAACCAAATTTTATTTACATCTGATCCGCAACGCTTGGGACGGTTCCAATCGGATCGCGAACGGAATCACGGACGT
CAATCGACTGCGAGGTACGGCGCAACGCTTGGGACGGTTCCAATCGGATCTATTGAAGGGTCCCCGTTGCAATATCCGAGCGCAACGCTTGGGACGGTTCCAATCGGATCGCGAACGGAATCACGGACGT
CAATCGACTGCGAGGTACGGCGCAACGCTTGGGACGGTTCCAATCGGATCCAACCTAAATGAATCGCAGTACTTCTGTTACGCAACGCTTGGGACGGTTCCAATCGGATCGCGAACGGAATCACGGACGT
CAATCGACTGCGAGGTACGGCGCAACGCTTGGGACGGTTCCAATCGGATCTTGGTCTCGATTTACTTTCAAGTTCCTATTCGCAACGCTTGGGACGGTTCCAATCGGATCGCGAACGGAATCACGGACGT
CAATCGACTGCGAGGTACGGCGCAACGCTTGGGACGGTTCCAATCGGATCTTCACCTTGTGCTTGTCTTTCTTATTATTACGCAACGCTTGGGACGGTTCCAATCGGATCGCGAACGGAATCACGGACGT
CAATCGACTGCGAGGTACGGCGCAACGCTTGGGACGGTTCCAATCGGATCCGGAACTAATAACTGTTATTTTTCTACGTTCGCAACGCTTGGGACGGTTCCAATCGGATCGCGAACGGAATCACGGACGT
CAATCGACTGCGAGGTACGGCGCAACGCTTGGGACGGTTCCAATCGGATCCACACCATTTTCTCTAATGAAAAAATGATCCGCAACGCTTGGGACGGTTCCAATCGGATCGCGAACGGAATCACGGACGT
CAATCGACTGCGAGGTACGGCGCAACGCTTGGGACGGTTCCAATCGGATCCATAACATGAAGTTCATCATTATTCATGGTCGCAACGCTTGGGACGGTTCCAATCGGATCGCGAACGGAATCACGGACGT
CAATCGACTGCGAGGTACGGCGCAACGCTTGGGACGGTTCCAATCGGATCTCCGGTTTATGTACAGTCATCACGATTACCCGCAACGCTTGGGACGGTTCCAATCGGATCGCGAACGGAATCACGGACGT
CAATCGACTGCGAGGTACGGCGCAACGCTTGGGACGGTTCCAATCGGATCTTCCAGAATCAAGTCACTCATTACCTCTGACGCAACGCTTGGGACGGTTCCAATCGGATCGCGAACGGAATCACGGACGT
CAATCGACTGCGAGGTACGGCGCAACGCTTGGGACGGTTCCAATCGGATCCCCACTCAATAAACGGTAATTCTTAAAATACGCAACGCTTGGGACGGTTCCAATCGGATCGCGAACGGAATCACGGACGT
CAATCGACTGCGAGGTACGGCGCAACGCTTGGGACGGTTCCAATCGGATCTGACTATTTTCCGAGCTCTTGCTATCCGATCGCAACGCTTGGGACGGTTCCAATCGGATCGCGAACGGAATCACGGACGT
CAATCGACTGCGAGGTACGGCGCAACGCTTGGGACGGTTCCAATCGGATCCTATGAATTTATCAGTTTGGTTTGCAGTTTCGCAACGCTTGGGACGGTTCCAATCGGATCGCGAACGGAATCACGGACGT
CAATCGACTGCGAGGTACGGCGCAACGCTTGGGACGGTTCCAATCGGATCCATATATGTATTTCATTCACTCGAAACTGTCGCAACGCTTGGGACGGTTCCAATCGGATCGCGAACGGAATCACGGACGT
CAATCGACTGCGAGGTACGGCGCAACGCTTGGGACGGTTCCAATCGGATCAACCTCCCCCTTCATATCTTGAAATGTACACGCAACGCTTGGGACGGTTCCAATCGGATCGCGAACGGAATCACGGACGT
CAATCGACTGCGAGGTACGGCGCAACGCTTGGGACGGTTCCAATCGGATCCTACACCTGTTTTAAAATCTATACTTCAGTCGCAACGCTTGGGACGGTTCCAATCGGATCGCGAACGGAATCACGGACGT
CAATCGACTGCGAGGTACGGCGCAACGCTTGGGACGGTTCCAATCGGATCCAAAATCTCACATTAAAAAATTTGGTGGGACGCAACGCTTGGGACGGTTCCAATCGGATCGCGAACGGAATCACGGACGT
CAATCGACTGCGAGGTACGGCGCAACGCTTGGGACGGTTCCAATCGGATCAATTTTCTGAGAACGAATTTGGTTGGAAATCGCAACGCTTGGGACGGTTCCAATCGGATCGCGAACGGAATCACGGACGT
CAATCGACTGCGAGGTACGGCGCAACGCTTGGGACGGTTCCAATCGGATCTTTTCTGAAAAAATGCCAGAAAAATTGGCGCGCAACGCTTGGGACGGTTCCAATCGGATCGCGAACGGAATCACGGACGT
CAATCGACTGCGAGGTACGGCGCAACGCTTGGGACGGTTCCAATCGGATCGAGAAAAAAGTCATAAAAACGTGACGTAATCGCAACGCTTGGGACGGTTCCAATCGGATCGCGAACGGAATCACGGACGT
CAATCGACTGCGAGGTACGGCGCAACGCTTGGGACGGTTCCAATCGGATCTAAAAAATCTGTCGCCTAAGTCAAATTATCCGCAACGCTTGGGACGGTTCCAATCGGATCGCGAACGGAATCACGGACGT
CAATCGACTGCGAGGTACGGCGCAACGCTTGGGACGGTTCCAATCGGATCCAAATTTACCGGGTATTTCAAAATTTTCTGCGCAACGCTTGGGACGGTTCCAATCGGATCGCGAACGGAATCACGGACGT
CAATCGACTGCGAGGTACGGCGCAACGCTTGGGACGGTTCCAATCGGATCCTCAGAAAATTTTGGCAGGAAATACAAATTCGCAACGCTTGGGACGGTTCCAATCGGATCGCGAACGGAATCACGGACGT
CAATCGACTGCGAGGTACGGCGCAACGCTTGGGACGGTTCCAATCGGATCGGAAAATTCCATTTTTTGCACATTTATTGCCGCAACGCTTGGGACGGTTCCAATCGGATCGCGAACGGAATCACGGACGT
CAATCGACTGCGAGGTACGGCGCAACGCTTGGGACGGTTCCAATCGGATCCGCAACTAAGTGAAAATCATAATCATGATACGCAACGCTTGGGACGGTTCCAATCGGATCGCGAACGGAATCACGGACGT
CAATCGACTGCGAGGTACGGCGCAACGCTTGGGACGGTTCCAATCGGATCAACTCTCAAATGTTCTGATAGTGAGAACAACGCAACGCTTGGGACGGTTCCAATCGGATCGCGAACGGAATCACGGACGT
CAATCGACTGCGAGGTACGGCGCAACGCTTGGGACGGTTCCAATCGGATCGTGAAACTTTTGTTCTGAGAAATTGGATTTCGCAACGCTTGGGACGGTTCCAATCGGATCGCGAACGGAATCACGGACGT
CAATCGACTGCGAGGTACGGCGCAACGCTTGGGACGGTTCCAATCGGATCATTACGGGAACCTGACGTAACTTCAGAAACCGCAACGCTTGGGACGGTTCCAATCGGATCGCGAACGGAATCACGGACGT
CAATCGACTGCGAGGTACGGCGCAACGCTTGGGACGGTTCCAATCGGATCCGGAACAACAAAATATACATTTTTGTCAGACGCAACGCTTGGGACGGTTCCAATCGGATCGCGAACGGAATCACGGACGT
CAATCGACTGCGAGGTACGGCGCAACGCTTGGGACGGTTCCAATCGGATCGCTGCTGAAAAGTTTTCAAAATTAAGTTTCCGCAACGCTTGGGACGGTTCCAATCGGATCGCGAACGGAATCACGGACGT
CAATCGACTGCGAGGTACGGCGCAACGCTTGGGACGGTTCCAATCGGATCGTTGAACTGTGTGGACTTTTGCAGGACCTGCGCAACGCTTGGGACGGTTCCAATCGGATCGCGAACGGAATCACGGACGT
CAATCGACTGCGAGGTACGGCGCAACGCTTGGGACGGTTCCAATCGGATCGCACGGGTTTCGGCGTTAAACTGGAGTTCCCGCAACGCTTGGGACGGTTCCAATCGGATCGCGAACGGAATCACGGACGT
CAATCGACTGCGAGGTACGGCGCAACGCTTGGGACGGTTCCAATCGGATCATCGGCTGGTGGGGTCCAGTTCAACGCGATCGCAACGCTTGGGACGGTTCCAATCGGATCGCGAACGGAATCACGGACGT
CAATCGACTGCGAGGTACGGCGCAACGCTTGGGACGGTTCCAATCGGATCCAAGCAAATCGAATGCTTGCCGAAGAATCGCGCAACGCTTGGGACGGTTCCAATCGGATCGCGAACGGAATCACGGACGT
CAATCGACTGCGAGGTACGGCGCAACGCTTGGGACGGTTCCAATCGGATCCAATCGCCTTCATCTCGCTGCTCACGCTGCCGCAACGCTTGGGACGGTTCCAATCGGATCGCGAACGGAATCACGGACGT
CAATCGACTGCGAGGTACGGCGCAACGCTTGGGACGGTTCCAATCGGATCGTAAGATAAAATTTAAACACCTGGAACTGACGCAACGCTTGGGACGGTTCCAATCGGATCGCGAACGGAATCACGGACGT
CAATCGACTGCGAGGTACGGCGCAACGCTTGGGACGGTTCCAATCGGATCTGATTACCTACAAATGCTCCTTGACTTCAGCGCAACGCTTGGGACGGTTCCAATCGGATCGCGAACGGAATCACGGACGT
CAATCGACTGCGAGGTACGGCGCAACGCTTGGGACGGTTCCAATCGGATCTGGACAAGATATCTGATGCATAAATGTTCTCGCAACGCTTGGGACGGTTCCAATCGGATCGCGAACGGAATCACGGACGT
CAATCGACTGCGAGGTACGGCGCAACGCTTGGGACGGTTCCAATCGGATCCCGTGCTTTTTCTCACTAACTAAATTTTTGCGCAACGCTTGGGACGGTTCCAATCGGATCGCGAACGGAATCACGGACGT
CAATCGACTGCGAGGTACGGCGCAACGCTTGGGACGGTTCCAATCGGATCCGGATTTTTCACTTTTTTATGTCTGAGATACGCAACGCTTGGGACGGTTCCAATCGGATCGCGAACGGAATCACGGACGT
CAATCGACTGCGAGGTACGGCGCAACGCTTGGGACGGTTCCAATCGGATCGCAGACATTTTGCTCATAGTGATATTTTTTCGCAACGCTTGGGACGGTTCCAATCGGATCGCGAACGGAATCACGGACGT
CAATCGACTGCGAGGTACGGCGCAACGCTTGGGACGGTTCCAATCGGATCAAAGTGCTCGCATAAAGACAAAATGGCATTCGCAACGCTTGGGACGGTTCCAATCGGATCGCGAACGGAATCACGGACGT
CAATCGACTGCGAGGTACGGCGCAACGCTTGGGACGGTTCCAATCGGATCCTTAAAATTCTCTGCATCATACATCGTGCTCGCAACGCTTGGGACGGTTCCAATCGGATCGCGAACGGAATCACGGACGT
CAATCGACTGCGAGGTACGGCGCAACGCTTGGGACGGTTCCAATCGGATCAAACGACATTCTCTGCTTCCTACACACCTGCGCAACGCTTGGGACGGTTCCAATCGGATCGCGAACGGAATCACGGACGT
CAATCGACTGCGAGGTACGGCGCAACGCTTGGGACGGTTCCAATCGGATCTGCTCCTCTACCGACATTCTCTCAGTACTTCGCAACGCTTGGGACGGTTCCAATCGGATCGCGAACGGAATCACGGACGT
CAATCGACTGCGAGGTACGGCGCAACGCTTGGGACGGTTCCAATCGGATCTGCTGACATGCTCTCATGCTGACATCGGCTCGCAACGCTTGGGACGGTTCCAATCGGATCGCGAACGGAATCACGGACGT
CAATCGACTGCGAGGTACGGCGCAACGCTTGGGACGGTTCCAATCGGATCCCCCTAAGACGTTCTCAACTACTTACATACCGCAACGCTTGGGACGGTTCCAATCGGATCGCGAACGGAATCACGGACGT
CAATCGACTGCGAGGTACGGCGCAACGCTTGGGACGGTTCCAATCGGATCCCATCATGGCAAAAGATGACCACCAAGGAGCGCAACGCTTGGGACGGTTCCAATCGGATCGCGAACGGAATCACGGACGT
CAATCGACTGCGAGGTACGGCGCAACGCTTGGGACGGTTCCAATCGGATCATTGTCGACCGACCTCTACGACCACTCCGTCGCAACGCTTGGGACGGTTCCAATCGGATCGCGAACGGAATCACGGACGT
CAATCGACTGCGAGGTACGGCGCAACGCTTGGGACGGTTCCAATCGGATCGATCTTCTCAAGATCTGAAATACTTGATTTCGCAACGCTTGGGACGGTTCCAATCGGATCGCGAACGGAATCACGGACGT
CAATCGACTGCGAGGTACGGCGCAACGCTTGGGACGGTTCCAATCGGATCTCAAGTTCGGGGATTTTAGTACAATAAGTTCGCAACGCTTGGGACGGTTCCAATCGGATCGCGAACGGAATCACGGACGT
CAATCGACTGCGAGGTACGGCGCAACGCTTGGGACGGTTCCAATCGGATCCTTCACTACGTGATTGTCTGCACCACCAACCGCAACGCTTGGGACGGTTCCAATCGGATCGCGAACGGAATCACGGACGT
CAATCGACTGCGAGGTACGGCGCAACGCTTGGGACGGTTCCAATCGGATCTTCTCTCAAGTTTTAGAAAGCACATGGATTCGCAACGCTTGGGACGGTTCCAATCGGATCGCGAACGGAATCACGGACGT
CAATCGACTGCGAGGTACGGCGCAACGCTTGGGACGGTTCCAATCGGATCGCCATTAAAGCTTTGAAATTCTAACTTTTCCGCAACGCTTGGGACGGTTCCAATCGGATCGCGAACGGAATCACGGACGT
CAATCGACTGCGAGGTACGGCGCAACGCTTGGGACGGTTCCAATCGGATCCGCAGAATCGCATGGAAATCAAGATCCTGGCGCAACGCTTGGGACGGTTCCAATCGGATCGCGAACGGAATCACGGACGT
CAATCGACTGCGAGGTACGGCGCAACGCTTGGGACGGTTCCAATCGGATCTTGTCCTTGATCGTCTTTGTCTTGAGAACTCGCAACGCTTGGGACGGTTCCAATCGGATCGCGAACGGAATCACGGACGT
CAATCGACTGCGAGGTACGGCGCAACGCTTGGGACGGTTCCAATCGGATCAATAAATTTCCAGAAGCTTGAGCATTGCCACGCAACGCTTGGGACGGTTCCAATCGGATCGCGAACGGAATCACGGACGT
CAATCGACTGCGAGGTACGGCGCAACGCTTGGGACGGTTCCAATCGGATCCCTACAACCACTGCGGCTGCGGCGAGAAAGCGCAACGCTTGGGACGGTTCCAATCGGATCGCGAACGGAATCACGGACGT
CAATCGACTGCGAGGTACGGCGCAACGCTTGGGACGGTTCCAATCGGATCGTTGAGCCCCGAGAAGCACGTTGATGAGGCCGCAACGCTTGGGACGGTTCCAATCGGATCGCGAACGGAATCACGGACGT
CAATCGACTGCGAGGTACGGCGCAACGCTTGGGACGGTTCCAATCGGATCGATCTGAAATACTTAATTCTCCCAGTAAAACGCAACGCTTGGGACGGTTCCAATCGGATCGCGAACGGAATCACGGACGT
CAATCGACTGCGAGGTACGGCGCAACGCTTGGGACGGTTCCAATCGGATCCGATTCTAGTATAGTAAGTTTGATCTTCTGCGCAACGCTTGGGACGGTTCCAATCGGATCGCGAACGGAATCACGGACGT
CAATCGACTGCGAGGTACGGCGCAACGCTTGGGACGGTTCCAATCGGATCTGGTTAAAGTTGCTCAGATAGTGCTGGATGCGCAACGCTTGGGACGGTTCCAATCGGATCGCGAACGGAATCACGGACGT
CAATCGACTGCGAGGTACGGCGCAACGCTTGGGACGGTTCCAATCGGATCCATTTTTCAGATGTCCAGCGATCATCGACCCGCAACGCTTGGGACGGTTCCAATCGGATCGCGAACGGAATCACGGACGT
CAATCGACTGCGAGGTACGGCGCAACGCTTGGGACGGTTCCAATCGGATCGCGTTCTATTTTTTCAAATCTTTGTGCATTCGCAACGCTTGGGACGGTTCCAATCGGATCGCGAACGGAATCACGGACGT
CAATCGACTGCGAGGTACGGCGCAACGCTTGGGACGGTTCCAATCGGATCTTTTGTTTGCTATTAGGCCAATTTCTCGTCCGCAACGCTTGGGACGGTTCCAATCGGATCGCGAACGGAATCACGGACGT
CAATCGACTGCGAGGTACGGCGCAACGCTTGGGACGGTTCCAATCGGATCGAGTATTTGCCTTGAGAAAGACAAATTAAACGCAACGCTTGGGACGGTTCCAATCGGATCGCGAACGGAATCACGGACGT
CAATCGACTGCGAGGTACGGCGCAACGCTTGGGACGGTTCCAATCGGATCACGGAGCCATGTATGCATCAGAGCAATGTACGCAACGCTTGGGACGGTTCCAATCGGATCGCGAACGGAATCACGGACGT
CAATCGACTGCGAGGTACGGCGCAACGCTTGGGACGGTTCCAATCGGATCGGGAGAGAATTTGAAGTACTGAGTGTATGCCGCAACGCTTGGGACGGTTCCAATCGGATCGCGAACGGAATCACGGACGT
CAATCGACTGCGAGGTACGGCGCAACGCTTGGGACGGTTCCAATCGGATCACTAAGTATGCATAAGATCATGTAAGTGGGCGCAACGCTTGGGACGGTTCCAATCGGATCGCGAACGGAATCACGGACGT
CAATCGACTGCGAGGTACGGCGCAACGCTTGGGACGGTTCCAATCGGATCTCATTTTGTCTTTATGGGAGCACTTTGTATCGCAACGCTTGGGACGGTTCCAATCGGATCGCGAACGGAATCACGGACGT
CAATCGACTGCGAGGTACGGCGCAACGCTTGGGACGGTTCCAATCGGATCACGAGTGTAAGTGGGAGAGAATGTCGGTGGCGCAACGCTTGGGACGGTTCCAATCGGATCGCGAACGGAATCACGGACGT
CAATCGACTGCGAGGTACGGCGCAACGCTTGGGACGGTTCCAATCGGATCCAAAATTAGGATATTCGGTGAAATTTGGAACGCAACGCTTGGGACGGTTCCAATCGGATCGCGAACGGAATCACGGACGT
CAATCGACTGCGAGGTACGGCGCAACGCTTGGGACGGTTCCAATCGGATCGTGAACAGAAACTTGTGTAATTCTGATTAACGCAACGCTTGGGACGGTTCCAATCGGATCGCGAACGGAATCACGGACGT
CAATCGACTGCGAGGTACGGCGCAACGCTTGGGACGGTTCCAATCGGATCCAATAAAACGAAACAATCAACTAGATTCGACGCAACGCTTGGGACGGTTCCAATCGGATCGCGAACGGAATCACGGACGT
CAATCGACTGCGAGGTACGGCGCAACGCTTGGGACGGTTCCAATCGGATCTTGACCACTTCAGCAAGTTACCTGCACGAACGCAACGCTTGGGACGGTTCCAATCGGATCGCGAACGGAATCACGGACGT
CAATCGACTGCGAGGTACGGCGCAACGCTTGGGACGGTTCCAATCGGATCAACTTCAAATTTGCGTTGATTCATCCGTTTCGCAACGCTTGGGACGGTTCCAATCGGATCGCGAACGGAATCACGGACGT
CAATCGACTGCGAGGTACGGCGCAACGCTTGGGACGGTTCCAATCGGATCTAGCATTTTCAATTCCTCCTGCGACCGTTGCGCAACGCTTGGGACGGTTCCAATCGGATCGCGAACGGAATCACGGACGT
CAATCGACTGCGAGGTACGGCGCAACGCTTGGGACGGTTCCAATCGGATCTTATTCTCTATAGACATGTCCATCGATGAACGCAACGCTTGGGACGGTTCCAATCGGATCGCGAACGGAATCACGGACGT
CAATCGACTGCGAGGTACGGCGCAACGCTTGGGACGGTTCCAATCGGATCGCCTACTAATTTTGTTTAATTTACTGCCAACGCAACGCTTGGGACGGTTCCAATCGGATCGCGAACGGAATCACGGACGT
CAATCGACTGCGAGGTACGGCGCAACGCTTGGGACGGTTCCAATCGGATCTCTACCACAAACTTCACTACACAACATCTTCGCAACGCTTGGGACGGTTCCAATCGGATCGCGAACGGAATCACGGACGT
CAATCGACTGCGAGGTACGGCGCAACGCTTGGGACGGTTCCAATCGGATCTGCTTCTACCTACAGCCGCTACATCCAATGCGCAACGCTTGGGACGGTTCCAATCGGATCGCGAACGGAATCACGGACGT
CAATCGACTGCGAGGTACGGCGCAACGCTTGGGACGGTTCCAATCGGATCAGAATCACATGTTGAGGTTGCTGCCGTCAGCGCAACGCTTGGGACGGTTCCAATCGGATCGCGAACGGAATCACGGACGT
CAATCGACTGCGAGGTACGGCGCAACGCTTGGGACGGTTCCAATCGGATCCTAAAAATCGTTATTTTTCAGTCGAGCATCCGCAACGCTTGGGACGGTTCCAATCGGATCGCGAACGGAATCACGGACGT
CAATCGACTGCGAGGTACGGCGCAACGCTTGGGACGGTTCCAATCGGATCTTCTGTAGATCTGAAACACTTCATTTTCCCCGCAACGCTTGGGACGGTTCCAATCGGATCGCGAACGGAATCACGGACGT
CAATCGACTGCGAGGTACGGCGCAACGCTTGGGACGGTTCCAATCGGATCTTCTGGGAGCTGGAGTACTGTACGTTTGATCGCAACGCTTGGGACGGTTCCAATCGGATCGCGAACGGAATCACGGACGT
CAATCGACTGCGAGGTACGGCGCAACGCTTGGGACGGTTCCAATCGGATCTCTCAAATTGCTCAAATAGTGCTGGATGAGCGCAACGCTTGGGACGGTTCCAATCGGATCGCGAACGGAATCACGGACGT
CAATCGACTGCGAGGTACGGCGCAACGCTTGGGACGGTTCCAATCGGATCCGAAGTTGGTCAAGTCCGCGGTCTCACCGTCGCAACGCTTGGGACGGTTCCAATCGGATCGCGAACGGAATCACGGACGT
CAATCGACTGCGAGGTACGGCGCAACGCTTGGGACGGTTCCAATCGGATCCCCAAATCTGAGTTATCTTCAGGGATTACCCGCAACGCTTGGGACGGTTCCAATCGGATCGCGAACGGAATCACGGACGT
CAATCGACTGCGAGGTACGGCGCAACGCTTGGGACGGTTCCAATCGGATCGCCGAGGAGGTCCAAGACCAAATCGCCAAGCGCAACGCTTGGGACGGTTCCAATCGGATCGCGAACGGAATCACGGACGT
CAATCGACTGCGAGGTACGGCGCAACGCTTGGGACGGTTCCAATCGGATCTACCGCCACTCCGTTCTATCATGGCAAAAACGCAACGCTTGGGACGGTTCCAATCGGATCGCGAACGGAATCACGGACGT
CAATCGACTGCGAGGTACGGCGCAACGCTTGGGACGGTTCCAATCGGATCTCGGAAACATTGGAGATTGCCGATCAACCCCGCAACGCTTGGGACGGTTCCAATCGGATCGCGAACGGAATCACGGACGT
CAATCGACTGCGAGGTACGGCGCAACGCTTGGGACGGTTCCAATCGGATCTATTTATTTTTCAGTTGAGCCTCGAGGAGCCGCAACGCTTGGGACGGTTCCAATCGGATCGCGAACGGAATCACGGACGT
CAATCGACTGCGAGGTACGGCGCAACGCTTGGGACGGTTCCAATCGGATCGTAGATCTGAAATACTTGATTTTCCCATTACGCAACGCTTGGGACGGTTCCAATCGGATCGCGAACGGAATCACGGACGT
CAATCGACTGCGAGGTACGGCGCAACGCTTGGGACGGTTCCAATCGGATCTGAAGTACGAGTCTGGTAAGTTTGATCTTCCGCAACGCTTGGGACGGTTCCAATCGGATCGCGAACGGAATCACGGACGT
CAATCGACTGCGAGGTACGGCGCAACGCTTGGGACGGTTCCAATCGGATCTACAAGACCGAGCGTCAGATTCCACCAACCCGCAACGCTTGGGACGGTTCCAATCGGATCGCGAACGGAATCACGGACGT
CAATCGACTGCGAGGTACGGCGCAACGCTTGGGACGGTTCCAATCGGATCTATCTCCCGTATTCACCGCTTGGCTAGATACGCAACGCTTGGGACGGTTCCAATCGGATCGCGAACGGAATCACGGACGT
CAATCGACTGCGAGGTACGGCGCAACGCTTGGGACGGTTCCAATCGGATCTCCGCAAGCATCTTGTTAGATCCCGCAAGGCGCAACGCTTGGGACGGTTCCAATCGGATCGCGAACGGAATCACGGACGT
CAATCGACTGCGAGGTACGGCGCAACGCTTGGGACGGTTCCAATCGGATCGAGCTCCCAGAGGATTTGTGCCATCTCGGCCGCAACGCTTGGGACGGTTCCAATCGGATCGCGAACGGAATCACGGACGT
CAATCGACTGCGAGGTACGGCGCAACGCTTGGGACGGTTCCAATCGGATCCCGCATCTTCAAGTTCAAGGGAATGGCTCCCGCAACGCTTGGGACGGTTCCAATCGGATCGCGAACGGAATCACGGACGT
CAATCGACTGCGAGGTACGGCGCAACGCTTGGGACGGTTCCAATCGGATCACGGAGTTGGACAAGTCTTCCGTAGGCCGGCGCAACGCTTGGGACGGTTCCAATCGGATCGCGAACGGAATCACGGACGT
CAATCGACTGCGAGGTACGGCGCAACGCTTGGGACGGTTCCAATCGGATCTCCCAAATCGGAGTTCTCCTCAGGGATTCCCGCAACGCTTGGGACGGTTCCAATCGGATCGCGAACGGAATCACGGACGT
CAATCGACTGCGAGGTACGGCGCAACGCTTGGGACGGTTCCAATCGGATCCGTCAAGATGGCCAAGAAGGGTCTTCGTGCCGCAACGCTTGGGACGGTTCCAATCGGATCGCGAACGGAATCACGGACGT
CAATCGACTGCGAGGTACGGCGCAACGCTTGGGACGGTTCCAATCGGATCAACTTTGGCTGTTTCTTCTCTGATTGTGGACGCAACGCTTGGGACGGTTCCAATCGGATCGCGAACGGAATCACGGACGT
CAATCGACTGCGAGGTACGGCGCAACGCTTGGGACGGTTCCAATCGGATCTTCAAGCTCTTCTAAGTTCATAAATTCATGCGCAACGCTTGGGACGGTTCCAATCGGATCGCGAACGGAATCACGGACGT
CAATCGACTGCGAGGTACGGCGCAACGCTTGGGACGGTTCCAATCGGATCGCTGAATTTTTCAGTTTCCTTCATTGAAATCGCAACGCTTGGGACGGTTCCAATCGGATCGCGAACGGAATCACGGACGT
CAATCGACTGCGAGGTACGGCGCAACGCTTGGGACGGTTCCAATCGGATCGTTTGGTAGACCTGTTTTTCTTCAATTTTTCGCAACGCTTGGGACGGTTCCAATCGGATCGCGAACGGAATCACGGACGT
CAATCGACTGCGAGGTACGGCGCAACGCTTGGGACGGTTCCAATCGGATCTCCTCTCGGATTGTGGAGAAACATGTTTTGCGCAACGCTTGGGACGGTTCCAATCGGATCGCGAACGGAATCACGGACGT
CAATCGACTGCGAGGTACGGCGCAACGCTTGGGACGGTTCCAATCGGATCGAACTTCATAAATTCTTGTGACTTTGACTACGCAACGCTTGGGACGGTTCCAATCGGATCGCGAACGGAATCACGGACGT
CAATCGACTGCGAGGTACGGCGCAACGCTTGGGACGGTTCCAATCGGATCCTCGTTTCTATCGTTTTTTCGTTGAATTTTCGCAACGCTTGGGACGGTTCCAATCGGATCGCGAACGGAATCACGGACGT
CAATCGACTGCGAGGTACGGCGCAACGCTTGGGACGGTTCCAATCGGATCCAATTTCAAGATTTTTAGGCCAATCGATTTCGCAACGCTTGGGACGGTTCCAATCGGATCGCGAACGGAATCACGGACGT
CAATCGACTGCGAGGTACGGCGCAACGCTTGGGACGGTTCCAATCGGATCCCATGACGCGCAATTACAGCACTCTTCCTTCGCAACGCTTGGGACGGTTCCAATCGGATCGCGAACGGAATCACGGACGT
CAATCGACTGCGAGGTACGGCGCAACGCTTGGGACGGTTCCAATCGGATCCGTGGGATGAGGTGCGCAGTCTGCATTGACCGCAACGCTTGGGACGGTTCCAATCGGATCGCGAACGGAATCACGGACGT
CAATCGACTGCGAGGTACGGCGCAACGCTTGGGACGGTTCCAATCGGATCACATAGATTTTTCAGGCCTAAAAGTAATGCCGCAACGCTTGGGACGGTTCCAATCGGATCGCGAACGGAATCACGGACGT
CAATCGACTGCGAGGTACGGCGCAACGCTTGGGACGGTTCCAATCGGATCCAGAATAATGAAAGAAACGAAAGGAAAAACCGCAACGCTTGGGACGGTTCCAATCGGATCGCGAACGGAATCACGGACGT
CAATCGACTGCGAGGTACGGCGCAACGCTTGGGACGGTTCCAATCGGATCGGGGAGAAATAGAGGAAGTTATAGAAATATCGCAACGCTTGGGACGGTTCCAATCGGATCGCGAACGGAATCACGGACGT
CAATCGACTGCGAGGTACGGCGCAACGCTTGGGACGGTTCCAATCGGATCAAGGCTGACAAATATTGTTTCTACACAGTTCGCAACGCTTGGGACGGTTCCAATCGGATCGCGAACGGAATCACGGACGT
CAATCGACTGCGAGGTACGGCGCAACGCTTGGGACGGTTCCAATCGGATCGGCGTTGTAAACATAAAAACAAATTTCGTCCGCAACGCTTGGGACGGTTCCAATCGGATCGCGAACGGAATCACGGACGT
CAATCGACTGCGAGGTACGGCGCAACGCTTGGGACGGTTCCAATCGGATCCAATTTCAGCAAAAAATGAAAGAAGCAATGCGCAACGCTTGGGACGGTTCCAATCGGATCGCGAACGGAATCACGGACGT
CAATCGACTGCGAGGTACGGCGCAACGCTTGGGACGGTTCCAATCGGATCGGCATGAATTTATGAAGTTAAAAGAGTCTACGCAACGCTTGGGACGGTTCCAATCGGATCGCGAACGGAATCACGGACGT
CAATCGACTGCGAGGTACGGCGCAACGCTTGGGACGGTTCCAATCGGATCTTTTAAGGGAGATTAGAGAGACAGTCGAAGCGCAACGCTTGGGACGGTTCCAATCGGATCGCGAACGGAATCACGGACGT
CAATCGACTGCGAGGTACGGCGCAACGCTTGGGACGGTTCCAATCGGATCCGATAGATAAAGCTGAAATGTTAAATTGACCGCAACGCTTGGGACGGTTCCAATCGGATCGCGAACGGAATCACGGACGT
CAATCGACTGCGAGGTACGGCGCAACGCTTGGGACGGTTCCAATCGGATCGTCGAGATGGGGAAACGTGCGATATTTCCGCGCAACGCTTGGGACGGTTCCAATCGGATCGCGAACGGAATCACGGACGT
CAATCGACTGCGAGGTACGGCGCAACGCTTGGGACGGTTCCAATCGGATCTCGATGAAAACAACTCACCGGATGATTTGTCGCAACGCTTGGGACGGTTCCAATCGGATCGCGAACGGAATCACGGACGT
CAATCGACTGCGAGGTACGGCGCAACGCTTGGGACGGTTCCAATCGGATCGGCTTTCTGGAAATGTTAAATGAATTCAAACGCAACGCTTGGGACGGTTCCAATCGGATCGCGAACGGAATCACGGACGT
CAATCGACTGCGAGGTACGGCGCAACGCTTGGGACGGTTCCAATCGGATCGATTCGAGTCGGTTTCCACGATGTCGTCCACGCAACGCTTGGGACGGTTCCAATCGGATCGCGAACGGAATCACGGACGT
CAATCGACTGCGAGGTACGGCGCAACGCTTGGGACGGTTCCAATCGGATCGTTTGGAGGGAATGTCTTTGATCGGATAGTCGCAACGCTTGGGACGGTTCCAATCGGATCGCGAACGGAATCACGGACGT
CAATCGACTGCGAGGTACGGCGCAACGCTTGGGACGGTTCCAATCGGATCTCTTGCATTTCCTCCGATTCCATCATTGTCCGCAACGCTTGGGACGGTTCCAATCGGATCGCGAACGGAATCACGGACGT
CAATCGACTGCGAGGTACGGCGCAACGCTTGGGACGGTTCCAATCGGATCTCCATTTTCGTACTTCTCCACCGTGATAAACGCAACGCTTGGGACGGTTCCAATCGGATCGCGAACGGAATCACGGACGT
CAATCGACTGCGAGGTACGGCGCAACGCTTGGGACGGTTCCAATCGGATCGTGAGTTTAAAAACTTATGCTCTAAAAGCTCGCAACGCTTGGGACGGTTCCAATCGGATCGCGAACGGAATCACGGACGT
CAATCGACTGCGAGGTACGGCGCAACGCTTGGGACGGTTCCAATCGGATCCATTGGTAGAATTAAAAATTTCTGATGCAGCGCAACGCTTGGGACGGTTCCAATCGGATCGCGAACGGAATCACGGACGT
CAATCGACTGCGAGGTACGGCGCAACGCTTGGGACGGTTCCAATCGGATCAGGATCGGCACTAGGCTACAACGCGAAAGCCGCAACGCTTGGGACGGTTCCAATCGGATCGCGAACGGAATCACGGACGT
CAATCGACTGCGAGGTACGGCGCAACGCTTGGGACGGTTCCAATCGGATCTGACGATGTGTTTAGGGCTGGCAGCAGGTCCGCAACGCTTGGGACGGTTCCAATCGGATCGCGAACGGAATCACGGACGT
CAATCGACTGCGAGGTACGGCGCAACGCTTGGGACGGTTCCAATCGGATCCTGCAAACATTTTGGAATGTATCTATTTGACGCAACGCTTGGGACGGTTCCAATCGGATCGCGAACGGAATCACGGACGT
CAATCGACTGCGAGGTACGGCGCAACGCTTGGGACGGTTCCAATCGGATCTGTTGGTAGAGCGCGGCGTATGTGCAAATCCGCAACGCTTGGGACGGTTCCAATCGGATCGCGAACGGAATCACGGACGT
CAATCGACTGCGAGGTACGGCGCAACGCTTGGGACGGTTCCAATCGGATCATACCTTCGTAAATGATCTACCTCATGGCACGCAACGCTTGGGACGGTTCCAATCGGATCGCGAACGGAATCACGGACGT
CAATCGACTGCGAGGTACGGCGCAACGCTTGGGACGGTTCCAATCGGATCAGCGATATGTTTATGGACAGAGAAGGTGGGCGCAACGCTTGGGACGGTTCCAATCGGATCGCGAACGGAATCACGGACGT
CAATCGACTGCGAGGTACGGCGCAACGCTTGGGACGGTTCCAATCGGATCAATCGTTAAAATAACTGTCCATCAAAACAGCGCAACGCTTGGGACGGTTCCAATCGGATCGCGAACGGAATCACGGACGT
CAATCGACTGCGAGGTACGGCGCAACGCTTGGGACGGTTCCAATCGGATCACTTTATCGATAACAAAGATCCAGGTTTTACGCAACGCTTGGGACGGTTCCAATCGGATCGCGAACGGAATCACGGACGT
CAATCGACTGCGAGGTACGGCGCAACGCTTGGGACGGTTCCAATCGGATCATTCTCCGCGGCGTGTGTAAGAAACTGAAACGCAACGCTTGGGACGGTTCCAATCGGATCGCGAACGGAATCACGGACGT
CAATCGACTGCGAGGTACGGCGCAACGCTTGGGACGGTTCCAATCGGATCTGGGGGAAAATAAAAATTGAAAATGTTCGACGCAACGCTTGGGACGGTTCCAATCGGATCGCGAACGGAATCACGGACGT
CAATCGACTGCGAGGTACGGCGCAACGCTTGGGACGGTTCCAATCGGATCGACTTGCTGCAATTTTAATTTCATTGGAAACGCAACGCTTGGGACGGTTCCAATCGGATCGCGAACGGAATCACGGACGT
CAATCGACTGCGAGGTACGGCGCAACGCTTGGGACGGTTCCAATCGGATCCGTAATAGGTTTTTATGCATTTCACATAGACGCAACGCTTGGGACGGTTCCAATCGGATCGCGAACGGAATCACGGACGT
CAATCGACTGCGAGGTACGGCGCAACGCTTGGGACGGTTCCAATCGGATCACTGTATGTAGTTTTCGCTAAGAGATATCGCGCAACGCTTGGGACGGTTCCAATCGGATCGCGAACGGAATCACGGACGT
CAATCGACTGCGAGGTACGGCGCAACGCTTGGGACGGTTCCAATCGGATCCTATTACGGGAACAATATATCATGAGAATGCGCAACGCTTGGGACGGTTCCAATCGGATCGCGAACGGAATCACGGACGT
CAATCGACTGCGAGGTACGGCGCAACGCTTGGGACGGTTCCAATCGGATCTTGACAGAAGATTCAGTTTTTGGGCAGTCTCGCAACGCTTGGGACGGTTCCAATCGGATCGCGAACGGAATCACGGACGT
CAATCGACTGCGAGGTACGGCGCAACGCTTGGGACGGTTCCAATCGGATCGTAGTCCCCGAGGACAAGCTTTTACACTTTCGCAACGCTTGGGACGGTTCCAATCGGATCGCGAACGGAATCACGGACGT
CAATCGACTGCGAGGTACGGCGCAACGCTTGGGACGGTTCCAATCGGATCAAAATTGATTTTCGGTGAATTCCCGATTTGCGCAACGCTTGGGACGGTTCCAATCGGATCGCGAACGGAATCACGGACGT
CAATCGACTGCGAGGTACGGCGCAACGCTTGGGACGGTTCCAATCGGATCGGCGGAAATTTTGATTTTCGGTAAATTACCCGCAACGCTTGGGACGGTTCCAATCGGATCGCGAACGGAATCACGGACGT
CAATCGACTGCGAGGTACGGCGCAACGCTTGGGACGGTTCCAATCGGATCGCCAATGTTGAAAGTTTACAGTAAACAATTCGCAACGCTTGGGACGGTTCCAATCGGATCGCGAACGGAATCACGGACGT
CAATCGACTGCGAGGTACGGCGCAACGCTTGGGACGGTTCCAATCGGATCGTGCAATTTCCGGCAAACTCAACAAATCGGCGCAACGCTTGGGACGGTTCCAATCGGATCGCGAACGGAATCACGGACGT
CAATCGACTGCGAGGTACGGCGCAACGCTTGGGACGGTTCCAATCGGATCAGTTTCTAGAGGGATTTTTTAAAAGACGGACGCAACGCTTGGGACGGTTCCAATCGGATCGCGAACGGAATCACGGACGT
CAATCGACTGCGAGGTACGGCGCAACGCTTGGGACGGTTCCAATCGGATCGAAATTTGATTTTCGGTAAATTGCCCATTTCGCAACGCTTGGGACGGTTCCAATCGGATCGCGAACGGAATCACGGACGT
CAATCGACTGCGAGGTACGGCGCAACGCTTGGGACGGTTCCAATCGGATCATTTTGATTTTTGGTAAACTACCCATTTGCCGCAACGCTTGGGACGGTTCCAATCGGATCGCGAACGGAATCACGGACGT
CAATCGACTGCGAGGTACGGCGCAACGCTTGGGACGGTTCCAATCGGATCCAGATTTTGCCAGTTTCGTTGATGAATGTTCGCAACGCTTGGGACGGTTCCAATCGGATCGCGAACGGAATCACGGACGT
CAATCGACTGCGAGGTACGGCGCAACGCTTGGGACGGTTCCAATCGGATCTTGGAAGGGCACTGGCGTGTTGAACTCTTTCGCAACGCTTGGGACGGTTCCAATCGGATCGCGAACGGAATCACGGACGT
CAATCGACTGCGAGGTACGGCGCAACGCTTGGGACGGTTCCAATCGGATCACACGTGGATGCCGCAGTTGTAGCTATCTCCGCAACGCTTGGGACGGTTCCAATCGGATCGCGAACGGAATCACGGACGT
CAATCGACTGCGAGGTACGGCGCAACGCTTGGGACGGTTCCAATCGGATCCTCCCTGCCATAATAGCATTGACTGCCAGACGCAACGCTTGGGACGGTTCCAATCGGATCGCGAACGGAATCACGGACGT
CAATCGACTGCGAGGTACGGCGCAACGCTTGGGACGGTTCCAATCGGATCTTTCTCCACATCTTCTTCAGTGTGCCATTTCGCAACGCTTGGGACGGTTCCAATCGGATCGCGAACGGAATCACGGACGT
CAATCGACTGCGAGGTACGGCGCAACGCTTGGGACGGTTCCAATCGGATCCCAGAAGGGTTTTCTTCATCCGTCCTCTAACGCAACGCTTGGGACGGTTCCAATCGGATCGCGAACGGAATCACGGACGT
CAATCGACTGCGAGGTACGGCGCAACGCTTGGGACGGTTCCAATCGGATCTTTCTTACCGAGTACAGTTCGTACCCTTCTCGCAACGCTTGGGACGGTTCCAATCGGATCGCGAACGGAATCACGGACGT
CAATCGACTGCGAGGTACGGCGCAACGCTTGGGACGGTTCCAATCGGATCCACCACAACAGCTTGAAACGGGACTCCAAGCGCAACGCTTGGGACGGTTCCAATCGGATCGCGAACGGAATCACGGACGT
CAATCGACTGCGAGGTACGGCGCAACGCTTGGGACGGTTCCAATCGGATCTGGCAGTGGCCTCCTTGTAATCCATTTTATCGCAACGCTTGGGACGGTTCCAATCGGATCGCGAACGGAATCACGGACGT
CAATCGACTGCGAGGTACGGCGCAACGCTTGGGACGGTTCCAATCGGATCGGGGTTGCAAGCACCTTCGCATAGCTCCTTCGCAACGCTTGGGACGGTTCCAATCGGATCGCGAACGGAATCACGGACGT
CAATCGACTGCGAGGTACGGCGCAACGCTTGGGACGGTTCCAATCGGATCCGCTTTTACAATCGGGCCTTTTGGCGGGCGCGCAACGCTTGGGACGGTTCCAATCGGATCGCGAACGGAATCACGGACGT
CAATCGACTGCGAGGTACGGCGCAACGCTTGGGACGGTTCCAATCGGATCTCGTACTCCTTGCGCTGAGTCAGCTTCACACGCAACGCTTGGGACGGTTCCAATCGGATCGCGAACGGAATCACGGACGT
CAATCGACTGCGAGGTACGGCGCAACGCTTGGGACGGTTCCAATCGGATCCACTTCTGGTTTGACCGCCTCACTAATTCCCGCAACGCTTGGGACGGTTCCAATCGGATCGCGAACGGAATCACGGACGT
CAATCGACTGCGAGGTACGGCGCAACGCTTGGGACGGTTCCAATCGGATCGGCGATCCATGTCCTTCGGGGAGATTGTGCCGCAACGCTTGGGACGGTTCCAATCGGATCGCGAACGGAATCACGGACGT
CAATCGACTGCGAGGTACGGCGCAACGCTTGGGACGGTTCCAATCGGATCCAGAATTTGTTTTACGTGGCGAGGCACGCTCGCAACGCTTGGGACGGTTCCAATCGGATCGCGAACGGAATCACGGACGT
CAATCGACTGCGAGGTACGGCGCAACGCTTGGGACGGTTCCAATCGGATCTTCACGAATCCATTCGGAGACAGTTTGCCCCGCAACGCTTGGGACGGTTCCAATCGGATCGCGAACGGAATCACGGACGT
CAATCGACTGCGAGGTACGGCGCAACGCTTGGGACGGTTCCAATCGGATCTTTTATATTTCATTAGTGGCACAGGATGGGCGCAACGCTTGGGACGGTTCCAATCGGATCGCGAACGGAATCACGGACGT
CAATCGACTGCGAGGTACGGCGCAACGCTTGGGACGGTTCCAATCGGATCTATTTCGGAGGAGGTTTTGTGTACACTGGGCGCAACGCTTGGGACGGTTCCAATCGGATCGCGAACGGAATCACGGACGT
CAATCGACTGCGAGGTACGGCGCAACGCTTGGGACGGTTCCAATCGGATCATTGGTTACAAGTGGTGTCCTGGAGAGTTGCGCAACGCTTGGGACGGTTCCAATCGGATCGCGAACGGAATCACGGACGT
CAATCGACTGCGAGGTACGGCGCAACGCTTGGGACGGTTCCAATCGGATCGAACTTGACGCTGTTTCTCCTTTTTCTTACCGCAACGCTTGGGACGGTTCCAATCGGATCGCGAACGGAATCACGGACGT
CAATCGACTGCGAGGTACGGCGCAACGCTTGGGACGGTTCCAATCGGATCTTGGACTTCAGCACATCCGGTTTTCCACTCCGCAACGCTTGGGACGGTTCCAATCGGATCGCGAACGGAATCACGGACGT
CAATCGACTGCGAGGTACGGCGCAACGCTTGGGACGGTTCCAATCGGATCGTCCAGTTGAATTTGGAGCCACCCTCTGACCGCAACGCTTGGGACGGTTCCAATCGGATCGCGAACGGAATCACGGACGT
CAATCGACTGCGAGGTACGGCGCAACGCTTGGGACGGTTCCAATCGGATCGTTGAAAAGTTCCTCCCTCTTTTTCGTAAGCGCAACGCTTGGGACGGTTCCAATCGGATCGCGAACGGAATCACGGACGT
CAATCGACTGCGAGGTACGGCGCAACGCTTGGGACGGTTCCAATCGGATCGCGGTTAAGAGACCAGCAAGCCATTCCAGGCGCAACGCTTGGGACGGTTCCAATCGGATCGCGAACGGAATCACGGACGT
CAATCGACTGCGAGGTACGGCGCAACGCTTGGGACGGTTCCAATCGGATCTGTCCACCATTGTCTCATCGCCTGCTGCTGCGCAACGCTTGGGACGGTTCCAATCGGATCGCGAACGGAATCACGGACGT
CAATCGACTGCGAGGTACGGCGCAACGCTTGGGACGGTTCCAATCGGATCACTTCCAATGGTGGATAGCGCTTGCATATACGCAACGCTTGGGACGGTTCCAATCGGATCGCGAACGGAATCACGGACGT
CAATCGACTGCGAGGTACGGCGCAACGCTTGGGACGGTTCCAATCGGATCATCAGTCTGCGTACACATTTCACCAGCCTTCGCAACGCTTGGGACGGTTCCAATCGGATCGCGAACGGAATCACGGACGT
CAATCGACTGCGAGGTACGGCGCAACGCTTGGGACGGTTCCAATCGGATCGAGGGTGCTTATGGTTTCCTCTCTTTTTGGCGCAACGCTTGGGACGGTTCCAATCGGATCGCGAACGGAATCACGGACGT
CAATCGACTGCGAGGTACGGCGCAACGCTTGGGACGGTTCCAATCGGATCGCCGGTAGAATCTTAGCCTGATTCCCATTTCGCAACGCTTGGGACGGTTCCAATCGGATCGCGAACGGAATCACGGACGT
CAATCGACTGCGAGGTACGGCGCAACGCTTGGGACGGTTCCAATCGGATCTGAACCTGTGTTAGTGCGTTGGAGTTCCTGCGCAACGCTTGGGACGGTTCCAATCGGATCGCGAACGGAATCACGGACGT
CAATCGACTGCGAGGTACGGCGCAACGCTTGGGACGGTTCCAATCGGATCTGCTCCAATGCCAGCTTTGGATTTAATTTCCGCAACGCTTGGGACGGTTCCAATCGGATCGCGAACGGAATCACGGACGT
CAATCGACTGCGAGGTACGGCGCAACGCTTGGGACGGTTCCAATCGGATCTGATATGGCGGCTCAGATACTTAAGATCCTCGCAACGCTTGGGACGGTTCCAATCGGATCGCGAACGGAATCACGGACGT
CAATCGACTGCGAGGTACGGCGCAACGCTTGGGACGGTTCCAATCGGATCACATTGTTAGTTCGAAATCCATGGGCTTCTCGCAACGCTTGGGACGGTTCCAATCGGATCGCGAACGGAATCACGGACGT
CAATCGACTGCGAGGTACGGCGCAACGCTTGGGACGGTTCCAATCGGATCCACCCTTTCCCGATTCAACTTGGCATATTCCGCAACGCTTGGGACGGTTCCAATCGGATCGCGAACGGAATCACGGACGT
CAATCGACTGCGAGGTACGGCGCAACGCTTGGGACGGTTCCAATCGGATCATGTGGGCTCCCATCCACTTATGGCCTTCTCGCAACGCTTGGGACGGTTCCAATCGGATCGCGAACGGAATCACGGACGT
CAATCGACTGCGAGGTACGGCGCAACGCTTGGGACGGTTCCAATCGGATCTTTCTGGGCAGTGATTCCGTGCATTCCCAACGCAACGCTTGGGACGGTTCCAATCGGATCGCGAACGGAATCACGGACGT
CAATCGACTGCGAGGTACGGCGCAACGCTTGGGACGGTTCCAATCGGATCCTCCAATGCATTTGTGGTAGGTTTGAATCCCGCAACGCTTGGGACGGTTCCAATCGGATCGCGAACGGAATCACGGACGT
CAATCGACTGCGAGGTACGGCGCAACGCTTGGGACGGTTCCAATCGGATCGCGGCAGCTTCCAGTCTTTCTGCCACTTTACGCAACGCTTGGGACGGTTCCAATCGGATCGCGAACGGAATCACGGACGT
CAATCGACTGCGAGGTACGGCGCAACGCTTGGGACGGTTCCAATCGGATCGGGAAGTTTTTTGGGCATCGCAAGTGACGGCGCAACGCTTGGGACGGTTCCAATCGGATCGCGAACGGAATCACGGACGT
CAATCGACTGCGAGGTACGGCGCAACGCTTGGGACGGTTCCAATCGGATCGCGTCTTTCCTGAATTGTTCGATGTATCCTCGCAACGCTTGGGACGGTTCCAATCGGATCGCGAACGGAATCACGGACGT
CAATCGACTGCGAGGTACGGCGCAACGCTTGGGACGGTTCCAATCGGATCACCTTGATTGGAGGGTCGTTATCCTTCAGCCGCAACGCTTGGGACGGTTCCAATCGGATCGCGAACGGAATCACGGACGT
CAATCGACTGCGAGGTACGGCGCAACGCTTGGGACGGTTCCAATCGGATCAGAGTTCTTGACGGCGCTTCTTGTTTGATGCGCAACGCTTGGGACGGTTCCAATCGGATCGCGAACGGAATCACGGACGT
CAATCGACTGCGAGGTACGGCGCAACGCTTGGGACGGTTCCAATCGGATCATATTGAGGTACACCTTTGACCACTTGTGGCGCAACGCTTGGGACGGTTCCAATCGGATCGCGAACGGAATCACGGACGT
CAATCGACTGCGAGGTACGGCGCAACGCTTGGGACGGTTCCAATCGGATCTGTTGCCAGGCTCTTCCGAGCTCTGGAGCTCGCAACGCTTGGGACGGTTCCAATCGGATCGCGAACGGAATCACGGACGT
CAATCGACTGCGAGGTACGGCGCAACGCTTGGGACGGTTCCAATCGGATCGTGCATTCTTTGGGCTGTTGACTTCACATACGCAACGCTTGGGACGGTTCCAATCGGATCGCGAACGGAATCACGGACGT
CAATCGACTGCGAGGTACGGCGCAACGCTTGGGACGGTTCCAATCGGATCTGTGGGATTGGCTCATTGAGATGCGGTGAACGCAACGCTTGGGACGGTTCCAATCGGATCGCGAACGGAATCACGGACGT
CAATCGACTGCGAGGTACGGCGCAACGCTTGGGACGGTTCCAATCGGATCATTTTCCTCGAGCTTTCTTGGTGTTTCCCTCGCAACGCTTGGGACGGTTCCAATCGGATCGCGAACGGAATCACGGACGT
CAATCGACTGCGAGGTACGGCGCAACGCTTGGGACGGTTCCAATCGGATCCTTTTTGCGGATCCATGGCTTTGTCCTTTTCGCAACGCTTGGGACGGTTCCAATCGGATCGCGAACGGAATCACGGACGT
CAATCGACTGCGAGGTACGGCGCAACGCTTGGGACGGTTCCAATCGGATCTCTACCGAATCATCCAGATCAATTAATTCTCGCAACGCTTGGGACGGTTCCAATCGGATCGCGAACGGAATCACGGACGT
CAATCGACTGCGAGGTACGGCGCAACGCTTGGGACGGTTCCAATCGGATCCCGCTTTTTGATCTTTGGGGCTTCGACTGACGCAACGCTTGGGACGGTTCCAATCGGATCGCGAACGGAATCACGGACGT
CAATCGACTGCGAGGTACGGCGCAACGCTTGGGACGGTTCCAATCGGATCGAAGACTCATGATCCAGGTACCACGTGTTGCGCAACGCTTGGGACGGTTCCAATCGGATCGCGAACGGAATCACGGACGT
CAATCGACTGCGAGGTACGGCGCAACGCTTGGGACGGTTCCAATCGGATCGACAGTAGCGTCGTCTAGCCATGCTTCACGCGCAACGCTTGGGACGGTTCCAATCGGATCGCGAACGGAATCACGGACGT
CAATCGACTGCGAGGTACGGCGCAACGCTTGGGACGGTTCCAATCGGATCTTTCCCTGCACATGAACGATATGTACCAGTCGCAACGCTTGGGACGGTTCCAATCGGATCGCGAACGGAATCACGGACGT
CAATCGACTGCGAGGTACGGCGCAACGCTTGGGACGGTTCCAATCGGATCAGGATTGGGTCAAGAGCAGCGTACTTTTTGCGCAACGCTTGGGACGGTTCCAATCGGATCGCGAACGGAATCACGGACGT
CAATCGACTGCGAGGTACGGCGCAACGCTTGGGACGGTTCCAATCGGATCCTCAGGGCCTTTAATTTTGTACATGCTCCACGCAACGCTTGGGACGGTTCCAATCGGATCGCGAACGGAATCACGGACGT
CAATCGACTGCGAGGTACGGCGCAACGCTTGGGACGGTTCCAATCGGATCTGATTGCGTCCTGCAGTTCTTCCATGATGTCGCAACGCTTGGGACGGTTCCAATCGGATCGCGAACGGAATCACGGACGT
CAATCGACTGCGAGGTACGGCGCAACGCTTGGGACGGTTCCAATCGGATCTGATCGCCTTCACATATTGGGAAGAAGTATCGCAACGCTTGGGACGGTTCCAATCGGATCGCGAACGGAATCACGGACGT
CAATCGACTGCGAGGTACGGCGCAACGCTTGGGACGGTTCCAATCGGATCATATTTCCCGCTGAGTATCAGGAGTACCCACGCAACGCTTGGGACGGTTCCAATCGGATCGCGAACGGAATCACGGACGT
CAATCGACTGCGAGGTACGGCGCAACGCTTGGGACGGTTCCAATCGGATCGCTCTTGGTGGAAGCTGTTTGCGAAGTAATCGCAACGCTTGGGACGGTTCCAATCGGATCGCGAACGGAATCACGGACGT
CAATCGACTGCGAGGTACGGCGCAACGCTTGGGACGGTTCCAATCGGATCTGGTATATTGCCTGTTTTGTTTATGCGCTTCGCAACGCTTGGGACGGTTCCAATCGGATCGCGAACGGAATCACGGACGT
CAATCGACTGCGAGGTACGGCGCAACGCTTGGGACGGTTCCAATCGGATCATAACAATGTGCCCAATTTTTGGTTCAACTCGCAACGCTTGGGACGGTTCCAATCGGATCGCGAACGGAATCACGGACGT
CAATCGACTGCGAGGTACGGCGCAACGCTTGGGACGGTTCCAATCGGATCCTTGTGCCTTGGTAGCAGTTTTTCTTCTACCGCAACGCTTGGGACGGTTCCAATCGGATCGCGAACGGAATCACGGACGT
CAATCGACTGCGAGGTACGGCGCAACGCTTGGGACGGTTCCAATCGGATCTGTGTAACGCACTAATCAGGCCTAGTAGCCCGCAACGCTTGGGACGGTTCCAATCGGATCGCGAACGGAATCACGGACGT
CAATCGACTGCGAGGTACGGCGCAACGCTTGGGACGGTTCCAATCGGATCTTCACTGATCTGACTAGATCTTTGTTGTTGCGCAACGCTTGGGACGGTTCCAATCGGATCGCGAACGGAATCACGGACGT
CAATCGACTGCGAGGTACGGCGCAACGCTTGGGACGGTTCCAATCGGATCACCTTCATTCATTTCAATAGGAACCAGTTGCGCAACGCTTGGGACGGTTCCAATCGGATCGCGAACGGAATCACGGACGT
CAATCGACTGCGAGGTACGGCGCAACGCTTGGGACGGTTCCAATCGGATCCTGCTTGCGGATTGATTTCAATGTCTTGAACGCAACGCTTGGGACGGTTCCAATCGGATCGCGAACGGAATCACGGACGT
CAATCGACTGCGAGGTACGGCGCAACGCTTGGGACGGTTCCAATCGGATCGGATTCGATGGTTCAGTTTTGGATGCTGCTCGCAACGCTTGGGACGGTTCCAATCGGATCGCGAACGGAATCACGGACGT
CAATCGACTGCGAGGTACGGCGCAACGCTTGGGACGGTTCCAATCGGATCCTCAGTTTGTTCTGAATTCTCTGAATTCTTCGCAACGCTTGGGACGGTTCCAATCGGATCGCGAACGGAATCACGGACGT
CAATCGACTGCGAGGTACGGCGCAACGCTTGGGACGGTTCCAATCGGATCGCTGTGCACATTCGTCATTTGAAGATTTGTCGCAACGCTTGGGACGGTTCCAATCGGATCGCGAACGGAATCACGGACGT
CAATCGACTGCGAGGTACGGCGCAACGCTTGGGACGGTTCCAATCGGATCGTCGATTCAGTATCAACTTCTTCAATTTTTCGCAACGCTTGGGACGGTTCCAATCGGATCGCGAACGGAATCACGGACGT
CAATCGACTGCGAGGTACGGCGCAACGCTTGGGACGGTTCCAATCGGATCTCGCTTTTCTTGGTAATCTCTCTCTGAGATCGCAACGCTTGGGACGGTTCCAATCGGATCGCGAACGGAATCACGGACGT
CAATCGACTGCGAGGTACGGCGCAACGCTTGGGACGGTTCCAATCGGATCAGATCACAGTTGTAATAAGTAACTCCGAGTCGCAACGCTTGGGACGGTTCCAATCGGATCGCGAACGGAATCACGGACGT
CAATCGACTGCGAGGTACGGCGCAACGCTTGGGACGGTTCCAATCGGATCAATTATATCCGAAGCAATATTAGTGGAGACCGCAACGCTTGGGACGGTTCCAATCGGATCGCGAACGGAATCACGGACGT
CAATCGACTGCGAGGTACGGCGCAACGCTTGGGACGGTTCCAATCGGATCTTTCAACCGGTATCATAGAATCCTTATTTCCGCAACGCTTGGGACGGTTCCAATCGGATCGCGAACGGAATCACGGACGT
CAATCGACTGCGAGGTACGGCGCAACGCTTGGGACGGTTCCAATCGGATCTGGCCTGAAGGGACATCTTGGTCAAGTGGGCGCAACGCTTGGGACGGTTCCAATCGGATCGCGAACGGAATCACGGACGT
CAATCGACTGCGAGGTACGGCGCAACGCTTGGGACGGTTCCAATCGGATCAAATCAAAATTTTGTGTCAATGTTCTTGCGCGCAACGCTTGGGACGGTTCCAATCGGATCGCGAACGGAATCACGGACGT
CAATCGACTGCGAGGTACGGCGCAACGCTTGGGACGGTTCCAATCGGATCATCGCTGAAAATTATGAGCTTTGACCTGATCGCAACGCTTGGGACGGTTCCAATCGGATCGCGAACGGAATCACGGACGT
CAATCGACTGCGAGGTACGGCGCAACGCTTGGGACGGTTCCAATCGGATCATGCTGCTAGTCCGTAACTATTTTTGGATGCGCAACGCTTGGGACGGTTCCAATCGGATCGCGAACGGAATCACGGACGT
CAATCGACTGCGAGGTACGGCGCAACGCTTGGGACGGTTCCAATCGGATCACAGTTTTGTCGGGATATTCGAATCTGATGCGCAACGCTTGGGACGGTTCCAATCGGATCGCGAACGGAATCACGGACGT
CAATCGACTGCGAGGTACGGCGCAACGCTTGGGACGGTTCCAATCGGATCTCTGGATTTTCCCATAATCAAGGATGTTTTCGCAACGCTTGGGACGGTTCCAATCGGATCGCGAACGGAATCACGGACGT
CAATCGACTGCGAGGTACGGCGCAACGCTTGGGACGGTTCCAATCGGATCTATACCGCACATCTTTGTTTAACGGTTTCACGCAACGCTTGGGACGGTTCCAATCGGATCGCGAACGGAATCACGGACGT
CAATCGACTGCGAGGTACGGCGCAACGCTTGGGACGGTTCCAATCGGATCCTTTTTGAATGTAAATTGCACAATTTGTGCCGCAACGCTTGGGACGGTTCCAATCGGATCGCGAACGGAATCACGGACGT
CAATCGACTGCGAGGTACGGCGCAACGCTTGGGACGGTTCCAATCGGATCACTGATTCAAATGGAATATTTGTATGAAGCCGCAACGCTTGGGACGGTTCCAATCGGATCGCGAACGGAATCACGGACGT
CAATCGACTGCGAGGTACGGCGCAACGCTTGGGACGGTTCCAATCGGATCAAGAGCAATCATTGAATCCGAGAAGAACTCCGCAACGCTTGGGACGGTTCCAATCGGATCGCGAACGGAATCACGGACGT
CAATCGACTGCGAGGTACGGCGCAACGCTTGGGACGGTTCCAATCGGATCTTTTCAGTGGTTTCTGAGTGGTTGTCCAGGCGCAACGCTTGGGACGGTTCCAATCGGATCGCGAACGGAATCACGGACGT
CAATCGACTGCGAGGTACGGCGCAACGCTTGGGACGGTTCCAATCGGATCTTTATCAGCTGAACTTGATGGCTGACAAAGCGCAACGCTTGGGACGGTTCCAATCGGATCGCGAACGGAATCACGGACGT
CAATCGACTGCGAGGTACGGCGCAACGCTTGGGACGGTTCCAATCGGATCCTCTAGATCACCCAACATTTTGCAATTCTCCGCAACGCTTGGGACGGTTCCAATCGGATCGCGAACGGAATCACGGACGT
CAATCGACTGCGAGGTACGGCGCAACGCTTGGGACGGTTCCAATCGGATCCTGTGCGAACATAATGTAGTTTATGATTGACGCAACGCTTGGGACGGTTCCAATCGGATCGCGAACGGAATCACGGACGT
CAATCGACTGCGAGGTACGGCGCAACGCTTGGGACGGTTCCAATCGGATCCCTCGAGTTGTCATGTCCGCTGGATTATCTCGCAACGCTTGGGACGGTTCCAATCGGATCGCGAACGGAATCACGGACGT
CAATCGACTGCGAGGTACGGCGCAACGCTTGGGACGGTTCCAATCGGATCCAATTTCGACTCGAATAATTCATTAGAACTCGCAACGCTTGGGACGGTTCCAATCGGATCGCGAACGGAATCACGGACGT
CAATCGACTGCGAGGTACGGCGCAACGCTTGGGACGGTTCCAATCGGATCATTTATTCAAGAATTCTGGGCCCTGAAACCCGCAACGCTTGGGACGGTTCCAATCGGATCGCGAACGGAATCACGGACGT
CAATCGACTGCGAGGTACGGCGCAACGCTTGGGACGGTTCCAATCGGATCGGATAGTAGAATTGTCTGTCCACTGTTGTGCGCAACGCTTGGGACGGTTCCAATCGGATCGCGAACGGAATCACGGACGT
CAATCGACTGCGAGGTACGGCGCAACGCTTGGGACGGTTCCAATCGGATCTCCTCATCTATCTCATTGGCAATACATTTTCGCAACGCTTGGGACGGTTCCAATCGGATCGCGAACGGAATCACGGACGT
CAATCGACTGCGAGGTACGGCGCAACGCTTGGGACGGTTCCAATCGGATCTATTCTTCAGCTTTTCCAATACTTCTTTTCCGCAACGCTTGGGACGGTTCCAATCGGATCGCGAACGGAATCACGGACGT
CAATCGACTGCGAGGTACGGCGCAACGCTTGGGACGGTTCCAATCGGATCTTCTTCGGTAGCTGTTGACAAATTGATCATCGCAACGCTTGGGACGGTTCCAATCGGATCGCGAACGGAATCACGGACGT
CAATCGACTGCGAGGTACGGCGCAACGCTTGGGACGGTTCCAATCGGATCCTGTGGAAGTGAATGGAAGAGTTTCTTCGTCGCAACGCTTGGGACGGTTCCAATCGGATCGCGAACGGAATCACGGACGT
CAATCGACTGCGAGGTACGGCGCAACGCTTGGGACGGTTCCAATCGGATCCTTGGTACTTCTGATAAGTTTGAATAATGACGCAACGCTTGGGACGGTTCCAATCGGATCGCGAACGGAATCACGGACGT
CAATCGACTGCGAGGTACGGCGCAACGCTTGGGACGGTTCCAATCGGATCTTCTGAAAAGTGATGCTGCTTTCATGACAGCGCAACGCTTGGGACGGTTCCAATCGGATCGCGAACGGAATCACGGACGT
CAATCGACTGCGAGGTACGGCGCAACGCTTGGGACGGTTCCAATCGGATCAATTTTCCTGTACACTGCTTACCAGCGTTCCGCAACGCTTGGGACGGTTCCAATCGGATCGCGAACGGAATCACGGACGT
CAATCGACTGCGAGGTACGGCGCAACGCTTGGGACGGTTCCAATCGGATCTCCATCTTTAGCTGCTGAAAAATTTCTCAGCGCAACGCTTGGGACGGTTCCAATCGGATCGCGAACGGAATCACGGACGT
CAATCGACTGCGAGGTACGGCGCAACGCTTGGGACGGTTCCAATCGGATCCAGACTTTCGTCTGTCTTCGTTTCCTTCCACGCAACGCTTGGGACGGTTCCAATCGGATCGCGAACGGAATCACGGACGT
CAATCGACTGCGAGGTACGGCGCAACGCTTGGGACGGTTCCAATCGGATCGAGTCTGCATCTTTGTAATGATCAATAATTCGCAACGCTTGGGACGGTTCCAATCGGATCGCGAACGGAATCACGGACGT
CAATCGACTGCGAGGTACGGCGCAACGCTTGGGACGGTTCCAATCGGATCGAGATCTGCTGCAATTTTGAATTCTGATTTCGCAACGCTTGGGACGGTTCCAATCGGATCGCGAACGGAATCACGGACGT
CAATCGACTGCGAGGTACGGCGCAACGCTTGGGACGGTTCCAATCGGATCTTATCAAGCCAAAATTATCCATCATTGGTTCGCAACGCTTGGGACGGTTCCAATCGGATCGCGAACGGAATCACGGACGT
CAATCGACTGCGAGGTACGGCGCAACGCTTGGGACGGTTCCAATCGGATCGCGCTTTTCGATCCGAATTTGGCTGCGTCGCGCAACGCTTGGGACGGTTCCAATCGGATCGCGAACGGAATCACGGACGT
CAATCGACTGCGAGGTACGGCGCAACGCTTGGGACGGTTCCAATCGGATCAGCTAAGATCTTCTCTTTAGGAGTCTTTCCCGCAACGCTTGGGACGGTTCCAATCGGATCGCGAACGGAATCACGGACGT
CAATCGACTGCGAGGTACGGCGCAACGCTTGGGACGGTTCCAATCGGATCCTGGCTTCTGGAATTAATTTCTGTTTTTATCGCAACGCTTGGGACGGTTCCAATCGGATCGCGAACGGAATCACGGACGT
CAATCGACTGCGAGGTACGGCGCAACGCTTGGGACGGTTCCAATCGGATCTCCTTCACGCATAGAACACATTTGAAGATCCGCAACGCTTGGGACGGTTCCAATCGGATCGCGAACGGAATCACGGACGT
CAATCGACTGCGAGGTACGGCGCAACGCTTGGGACGGTTCCAATCGGATCGTAGTGTGTGCATTCCTCCGTCTCGTGTGCCGCAACGCTTGGGACGGTTCCAATCGGATCGCGAACGGAATCACGGACGT
CAATCGACTGCGAGGTACGGCGCAACGCTTGGGACGGTTCCAATCGGATCCCATGCGTGCGATGCGGCTCTCCTTGGTCGCGCAACGCTTGGGACGGTTCCAATCGGATCGCGAACGGAATCACGGACGT
CAATCGACTGCGAGGTACGGCGCAACGCTTGGGACGGTTCCAATCGGATCTTCACGCATTTCTGGCAGAGGTTCATTGCTCGCAACGCTTGGGACGGTTCCAATCGGATCGCGAACGGAATCACGGACGT
CAATCGACTGCGAGGTACGGCGCAACGCTTGGGACGGTTCCAATCGGATCGACCTTCGAGTGGCAACTTCCTCCGTGATACGCAACGCTTGGGACGGTTCCAATCGGATCGCGAACGGAATCACGGACGT
CAATCGACTGCGAGGTACGGCGCAACGCTTGGGACGGTTCCAATCGGATCAATGTTTGATGGGCTCCGCGACAAATGGAGCGCAACGCTTGGGACGGTTCCAATCGGATCGCGAACGGAATCACGGACGT
CAATCGACTGCGAGGTACGGCGCAACGCTTGGGACGGTTCCAATCGGATCTCATCTATCTTCTTCGAAGATGTTGCACAACGCAACGCTTGGGACGGTTCCAATCGGATCGCGAACGGAATCACGGACGT
CAATCGACTGCGAGGTACGGCGCAACGCTTGGGACGGTTCCAATCGGATCCTGTTTTTGAACAGATTTCCTTAGGATTCTCGCAACGCTTGGGACGGTTCCAATCGGATCGCGAACGGAATCACGGACGT
CAATCGACTGCGAGGTACGGCGCAACGCTTGGGACGGTTCCAATCGGATCTCAGATAATTGTTTCACGGGATTTAAATGACGCAACGCTTGGGACGGTTCCAATCGGATCGCGAACGGAATCACGGACGT
CAATCGACTGCGAGGTACGGCGCAACGCTTGGGACGGTTCCAATCGGATCATAACAATTAATTAACGGGTAGCAAGAGGACGCAACGCTTGGGACGGTTCCAATCGGATCGCGAACGGAATCACGGACGT
CAATCGACTGCGAGGTACGGCGCAACGCTTGGGACGGTTCCAATCGGATCCGGGTAATTATTAAATGGATAACCCAATTTCGCAACGCTTGGGACGGTTCCAATCGGATCGCGAACGGAATCACGGACGT
CAATCGACTGCGAGGTACGGCGCAACGCTTGGGACGGTTCCAATCGGATCCTCTCAGAATTTTTATTTTTGGCAACAACACGCAACGCTTGGGACGGTTCCAATCGGATCGCGAACGGAATCACGGACGT
CAATCGACTGCGAGGTACGGCGCAACGCTTGGGACGGTTCCAATCGGATCGAATATTAAGAAGACCAAAACTGTTCTTGTCGCAACGCTTGGGACGGTTCCAATCGGATCGCGAACGGAATCACGGACGT
CAATCGACTGCGAGGTACGGCGCAACGCTTGGGACGGTTCCAATCGGATCGACGACGATTTCAACTCTTTGGATGTACTCCGCAACGCTTGGGACGGTTCCAATCGGATCGCGAACGGAATCACGGACGT
CAATCGACTGCGAGGTACGGCGCAACGCTTGGGACGGTTCCAATCGGATCCCGACTGTTTCTCCCAGACTTTCAGATTCACGCAACGCTTGGGACGGTTCCAATCGGATCGCGAACGGAATCACGGACGT
CAATCGACTGCGAGGTACGGCGCAACGCTTGGGACGGTTCCAATCGGATCTTCTCTAGAAAACCTTGTTCGCCTGATGCGCGCAACGCTTGGGACGGTTCCAATCGGATCGCGAACGGAATCACGGACGT
CAATCGACTGCGAGGTACGGCGCAACGCTTGGGACGGTTCCAATCGGATCGAATCTCTCGGCTTTGATTCAAACGGAATTCGCAACGCTTGGGACGGTTCCAATCGGATCGCGAACGGAATCACGGACGT
CAATCGACTGCGAGGTACGGCGCAACGCTTGGGACGGTTCCAATCGGATCCATTCTCTTTCTACGTCTCTTCTACATTCTCGCAACGCTTGGGACGGTTCCAATCGGATCGCGAACGGAATCACGGACGT
CAATCGACTGCGAGGTACGGCGCAACGCTTGGGACGGTTCCAATCGGATCGTGCTCTCTCCTCAATTTTGCGGTGGGGCGCGCAACGCTTGGGACGGTTCCAATCGGATCGCGAACGGAATCACGGACGT
CAATCGACTGCGAGGTACGGCGCAACGCTTGGGACGGTTCCAATCGGATCCGGAGAAGAACCGCATTCTCTGCGTCTCTCCGCAACGCTTGGGACGGTTCCAATCGGATCGCGAACGGAATCACGGACGT
CAATCGACTGCGAGGTACGGCGCAACGCTTGGGACGGTTCCAATCGGATCGTGGCGATACGAATTTATTTTTGCCGGCTACGCAACGCTTGGGACGGTTCCAATCGGATCGCGAACGGAATCACGGACGT
CAATCGACTGCGAGGTACGGCGCAACGCTTGGGACGGTTCCAATCGGATCGCGAAAACATAGAAATTTACAAGGATTTCTCGCAACGCTTGGGACGGTTCCAATCGGATCGCGAACGGAATCACGGACGT
CAATCGACTGCGAGGTACGGCGCAACGCTTGGGACGGTTCCAATCGGATCGATTCGATCACATGAATACATCAGTTTAATCGCAACGCTTGGGACGGTTCCAATCGGATCGCGAACGGAATCACGGACGT
CAATCGACTGCGAGGTACGGCGCAACGCTTGGGACGGTTCCAATCGGATCGACGGAAGGTGCGATTTGTGAAAGAGACGACGCAACGCTTGGGACGGTTCCAATCGGATCGCGAACGGAATCACGGACGT
CAATCGACTGCGAGGTACGGCGCAACGCTTGGGACGGTTCCAATCGGATCATTTCGGGATTAATGAGCGGAAGAACGACGCGCAACGCTTGGGACGGTTCCAATCGGATCGCGAACGGAATCACGGACGT
CAATCGACTGCGAGGTACGGCGCAACGCTTGGGACGGTTCCAATCGGATCTCTAATGAGACTCGCTCGGGCCAGCGCCGTCGCAACGCTTGGGACGGTTCCAATCGGATCGCGAACGGAATCACGGACGT
CAATCGACTGCGAGGTACGGCGCAACGCTTGGGACGGTTCCAATCGGATCTCGGAGCGATAAGGTTTTGTTCGAGCGGGTCGCAACGCTTGGGACGGTTCCAATCGGATCGCGAACGGAATCACGGACGT
CAATCGACTGCGAGGTACGGCGCAACGCTTGGGACGGTTCCAATCGGATCTTGTCAGGCTCTTTGTCAGCAGCATAAGCTCGCAACGCTTGGGACGGTTCCAATCGGATCGCGAACGGAATCACGGACGT
CAATCGACTGCGAGGTACGGCGCAACGCTTGGGACGGTTCCAATCGGATCGTCGTCACCCCCCTCACATAGAGCCCTGGTCGCAACGCTTGGGACGGTTCCAATCGGATCGCGAACGGAATCACGGACGT
CAATCGACTGCGAGGTACGGCGCAACGCTTGGGACGGTTCCAATCGGATCTCTGCATCAAGAGCTGAAATTTCGTGCTCTCGCAACGCTTGGGACGGTTCCAATCGGATCGCGAACGGAATCACGGACGT
CAATCGACTGCGAGGTACGGCGCAACGCTTGGGACGGTTCCAATCGGATCTAAATAAGCCATTTCTCCCTTTCTGGAAAACGCAACGCTTGGGACGGTTCCAATCGGATCGCGAACGGAATCACGGACGT
CAATCGACTGCGAGGTACGGCGCAACGCTTGGGACGGTTCCAATCGGATCCAATTAACTCATTTCCATTTGTGGTTTTCACGCAACGCTTGGGACGGTTCCAATCGGATCGCGAACGGAATCACGGACGT
CAATCGACTGCGAGGTACGGCGCAACGCTTGGGACGGTTCCAATCGGATCAGACAACAATTTGCTCCTGTATCAATTAAACGCAACGCTTGGGACGGTTCCAATCGGATCGCGAACGGAATCACGGACGT
CAATCGACTGCGAGGTACGGCGCAACGCTTGGGACGGTTCCAATCGGATCGTTATTTCTTTTTGCCGATTCTTCAGAAATCGCAACGCTTGGGACGGTTCCAATCGGATCGCGAACGGAATCACGGACGT
CAATCGACTGCGAGGTACGGCGCAACGCTTGGGACGGTTCCAATCGGATCATCTCATTCTAACAGTTTTTTCCACTACTACGCAACGCTTGGGACGGTTCCAATCGGATCGCGAACGGAATCACGGACGT
CAATCGACTGCGAGGTACGGCGCAACGCTTGGGACGGTTCCAATCGGATCACAAATACGTCATCACTACCAACTCCTTTCCGCAACGCTTGGGACGGTTCCAATCGGATCGCGAACGGAATCACGGACGT
CAATCGACTGCGAGGTACGGCGCAACGCTTGGGACGGTTCCAATCGGATCATTATTGAATGGCACTTTGTAAATGTTGGACGCAACGCTTGGGACGGTTCCAATCGGATCGCGAACGGAATCACGGACGT
CAATCGACTGCGAGGTACGGCGCAACGCTTGGGACGGTTCCAATCGGATCGTAAGTTTGTTATAACTTTTGGCGTACAATCGCAACGCTTGGGACGGTTCCAATCGGATCGCGAACGGAATCACGGACGT
CAATCGACTGCGAGGTACGGCGCAACGCTTGGGACGGTTCCAATCGGATCTTTTTCAAGTTTGGAAGTTCTGACTTTTGACGCAACGCTTGGGACGGTTCCAATCGGATCGCGAACGGAATCACGGACGT
CAATCGACTGCGAGGTACGGCGCAACGCTTGGGACGGTTCCAATCGGATCGTATCTTTTCCCATTTGTTCAAGAATTTGACGCAACGCTTGGGACGGTTCCAATCGGATCGCGAACGGAATCACGGACGT
CAATCGACTGCGAGGTACGGCGCAACGCTTGGGACGGTTCCAATCGGATCATTTTCCCATTGCTGTTATGCAACTTTTCCCGCAACGCTTGGGACGGTTCCAATCGGATCGCGAACGGAATCACGGACGT
CAATCGACTGCGAGGTACGGCGCAACGCTTGGGACGGTTCCAATCGGATCGCCAAATTATATCAGTACCTAAAATCATGTCGCAACGCTTGGGACGGTTCCAATCGGATCGCGAACGGAATCACGGACGT
CAATCGACTGCGAGGTACGGCGCAACGCTTGGGACGGTTCCAATCGGATCACTCTTTTGAATTCAGCTTCTTCAAAAAGTCGCAACGCTTGGGACGGTTCCAATCGGATCGCGAACGGAATCACGGACGT
CAATCGACTGCGAGGTACGGCGCAACGCTTGGGACGGTTCCAATCGGATCGCTTGTACACACAAGGGTTTTCTCATTGCTCGCAACGCTTGGGACGGTTCCAATCGGATCGCGAACGGAATCACGGACGT
CAATCGACTGCGAGGTACGGCGCAACGCTTGGGACGGTTCCAATCGGATCTGAAACTAGTCGGAATAATGAATTCACCCACGCAACGCTTGGGACGGTTCCAATCGGATCGCGAACGGAATCACGGACGT
CAATCGACTGCGAGGTACGGCGCAACGCTTGGGACGGTTCCAATCGGATCTCTTCACCCATTTCTTCTCCTCTCAATGTTCGCAACGCTTGGGACGGTTCCAATCGGATCGCGAACGGAATCACGGACGT
CAATCGACTGCGAGGTACGGCGCAACGCTTGGGACGGTTCCAATCGGATCTTCCTCTATCCATGCTTCGCTCGTGTACACCGCAACGCTTGGGACGGTTCCAATCGGATCGCGAACGGAATCACGGACGT
CAATCGACTGCGAGGTACGGCGCAACGCTTGGGACGGTTCCAATCGGATCTCTCTGTTATCTGATTGCACGAGTCAAATTCGCAACGCTTGGGACGGTTCCAATCGGATCGCGAACGGAATCACGGACGT
CAATCGACTGCGAGGTACGGCGCAACGCTTGGGACGGTTCCAATCGGATCGTTGAAGATAAATCAGCTTCATCTTCTTCCCGCAACGCTTGGGACGGTTCCAATCGGATCGCGAACGGAATCACGGACGT
CAATCGACTGCGAGGTACGGCGCAACGCTTGGGACGGTTCCAATCGGATCGACGTTTAACCTCCACATCTTTTCAAGAGCCGCAACGCTTGGGACGGTTCCAATCGGATCGCGAACGGAATCACGGACGT
CAATCGACTGCGAGGTACGGCGCAACGCTTGGGACGGTTCCAATCGGATCCTTTTGCCAATTCTGGAGTCTCGAGTCCTACGCAACGCTTGGGACGGTTCCAATCGGATCGCGAACGGAATCACGGACGT
CAATCGACTGCGAGGTACGGCGCAACGCTTGGGACGGTTCCAATCGGATCGCCAAAACGTCTTCCATGTGAGACTGTTCTCGCAACGCTTGGGACGGTTCCAATCGGATCGCGAACGGAATCACGGACGT
CAATCGACTGCGAGGTACGGCGCAACGCTTGGGACGGTTCCAATCGGATCGTTTTCCCATGTTACTGTTTTTTGGAATTCCGCAACGCTTGGGACGGTTCCAATCGGATCGCGAACGGAATCACGGACGT
CAATCGACTGCGAGGTACGGCGCAACGCTTGGGACGGTTCCAATCGGATCCATTCATGGGCAGTTTCACCAAAAGATTTCCGCAACGCTTGGGACGGTTCCAATCGGATCGCGAACGGAATCACGGACGT
CAATCGACTGCGAGGTACGGCGCAACGCTTGGGACGGTTCCAATCGGATCGGTAGGTTGTTCTCTAAATGAATTTCACTTCGCAACGCTTGGGACGGTTCCAATCGGATCGCGAACGGAATCACGGACGT
CAATCGACTGCGAGGTACGGCGCAACGCTTGGGACGGTTCCAATCGGATCGCTTTTTACCAATTTCTGGATTTTCCTTTTCGCAACGCTTGGGACGGTTCCAATCGGATCGCGAACGGAATCACGGACGT
CAATCGACTGCGAGGTACGGCGCAACGCTTGGGACGGTTCCAATCGGATCTCCCTTTTTCAAATGAAAATTTGGGCAGCGCGCAACGCTTGGGACGGTTCCAATCGGATCGCGAACGGAATCACGGACGT
CAATCGACTGCGAGGTACGGCGCAACGCTTGGGACGGTTCCAATCGGATCCGTGTCTGAAATTAACATTTTAATGACAGACGCAACGCTTGGGACGGTTCCAATCGGATCGCGAACGGAATCACGGACGT
CAATCGACTGCGAGGTACGGCGCAACGCTTGGGACGGTTCCAATCGGATCTCATTCTCCTTTGACTCCTCCATTGGCACCCGCAACGCTTGGGACGGTTCCAATCGGATCGCGAACGGAATCACGGACGT
CAATCGACTGCGAGGTACGGCGCAACGCTTGGGACGGTTCCAATCGGATCACATCAGCAGAGATTTCCGTCTGACATCCCCGCAACGCTTGGGACGGTTCCAATCGGATCGCGAACGGAATCACGGACGT
CAATCGACTGCGAGGTACGGCGCAACGCTTGGGACGGTTCCAATCGGATCCCAGAATCCGTGGATTTTCCCTTTTTTCGTCGCAACGCTTGGGACGGTTCCAATCGGATCGCGAACGGAATCACGGACGT
CAATCGACTGCGAGGTACGGCGCAACGCTTGGGACGGTTCCAATCGGATCTTTTTCTTTCCTTTTATGGAGAATTTCGTCCGCAACGCTTGGGACGGTTCCAATCGGATCGCGAACGGAATCACGGACGT
CAATCGACTGCGAGGTACGGCGCAACGCTTGGGACGGTTCCAATCGGATCTCCTTTCAGCCAACATCGGTCCTTTTCGTCCGCAACGCTTGGGACGGTTCCAATCGGATCGCGAACGGAATCACGGACGT
CAATCGACTGCGAGGTACGGCGCAACGCTTGGGACGGTTCCAATCGGATCCTCCGATTTCCATGCTCCTGTTCACGAGATCGCAACGCTTGGGACGGTTCCAATCGGATCGCGAACGGAATCACGGACGT
CAATCGACTGCGAGGTACGGCGCAACGCTTGGGACGGTTCCAATCGGATCTTTTCCTTCGTCGATTGGAACTTCTCAGGTCGCAACGCTTGGGACGGTTCCAATCGGATCGCGAACGGAATCACGGACGT
CAATCGACTGCGAGGTACGGCGCAACGCTTGGGACGGTTCCAATCGGATCGATTTCTTCTAATTTCCATACTTTTCCGAACGCAACGCTTGGGACGGTTCCAATCGGATCGCGAACGGAATCACGGACGT
CAATCGACTGCGAGGTACGGCGCAACGCTTGGGACGGTTCCAATCGGATCCGTCAAAAATTTTCTTTGTCGAAATGAGATCGCAACGCTTGGGACGGTTCCAATCGGATCGCGAACGGAATCACGGACGT
CAATCGACTGCGAGGTACGGCGCAACGCTTGGGACGGTTCCAATCGGATCCCGAATTATATCCGCAATTTTTCATTCAAACGCAACGCTTGGGACGGTTCCAATCGGATCGCGAACGGAATCACGGACGT
CAATCGACTGCGAGGTACGGCGCAACGCTTGGGACGGTTCCAATCGGATCAGATCACACAATCTGAAAATTATCGATTCGCGCAACGCTTGGGACGGTTCCAATCGGATCGCGAACGGAATCACGGACGT
CAATCGACTGCGAGGTACGGCGCAACGCTTGGGACGGTTCCAATCGGATCTTGTGTTGCCTTTGTAGCTGCTCTCGTCGTCGCAACGCTTGGGACGGTTCCAATCGGATCGCGAACGGAATCACGGACGT
CAATCGACTGCGAGGTACGGCGCAACGCTTGGGACGGTTCCAATCGGATCTTTTCCACATTCCGACTGTGTCCCGATCGTCGCAACGCTTGGGACGGTTCCAATCGGATCGCGAACGGAATCACGGACGT
CAATCGACTGCGAGGTACGGCGCAACGCTTGGGACGGTTCCAATCGGATCTCGTCCCGTGTCTTGTGCTCTTCTTTGGCGCGCAACGCTTGGGACGGTTCCAATCGGATCGCGAACGGAATCACGGACGT
CAATCGACTGCGAGGTACGGCGCAACGCTTGGGACGGTTCCAATCGGATCCATAAATAACGCTCGATCTCCAAATTAATTCGCAACGCTTGGGACGGTTCCAATCGGATCGCGAACGGAATCACGGACGT
CAATCGACTGCGAGGTACGGCGCAACGCTTGGGACGGTTCCAATCGGATCCTGAGAATTCATTTCATTCCAAGTATTCCTCGCAACGCTTGGGACGGTTCCAATCGGATCGCGAACGGAATCACGGACGT
CAATCGACTGCGAGGTACGGCGCAACGCTTGGGACGGTTCCAATCGGATCCTGAATCTGAAGATTATTCTCATTCTGTTACGCAACGCTTGGGACGGTTCCAATCGGATCGCGAACGGAATCACGGACGT
CAATCGACTGCGAGGTACGGCGCAACGCTTGGGACGGTTCCAATCGGATCTTTACGAAAATATTCCTTTCCACCGAACAACGCAACGCTTGGGACGGTTCCAATCGGATCGCGAACGGAATCACGGACGT
CAATCGACTGCGAGGTACGGCGCAACGCTTGGGACGGTTCCAATCGGATCTTGATTTTCCTTTTTCAGAATTCGACCCTTCGCAACGCTTGGGACGGTTCCAATCGGATCGCGAACGGAATCACGGACGT
CAATCGACTGCGAGGTACGGCGCAACGCTTGGGACGGTTCCAATCGGATCCTGGAGATCATGTAAGTTTATAGAACTGATCGCAACGCTTGGGACGGTTCCAATCGGATCGCGAACGGAATCACGGACGT
CAATCGACTGCGAGGTACGGCGCAACGCTTGGGACGGTTCCAATCGGATCCTGACTTCAATTGTTTTTGGATAATGTCATCGCAACGCTTGGGACGGTTCCAATCGGATCGCGAACGGAATCACGGACGT
CAATCGACTGCGAGGTACGGCGCAACGCTTGGGACGGTTCCAATCGGATCGGTGGAATGTCACTACAAACTTCAACAAAACGCAACGCTTGGGACGGTTCCAATCGGATCGCGAACGGAATCACGGACGT
CAATCGACTGCGAGGTACGGCGCAACGCTTGGGACGGTTCCAATCGGATCCATGTGTGGAATATAGAAACATCTGTTTTTCGCAACGCTTGGGACGGTTCCAATCGGATCGCGAACGGAATCACGGACGT
CAATCGACTGCGAGGTACGGCGCAACGCTTGGGACGGTTCCAATCGGATCTTGTCGTATTTGAATCTTGTTTCACTACAGCGCAACGCTTGGGACGGTTCCAATCGGATCGCGAACGGAATCACGGACGT
CAATCGACTGCGAGGTACGGCGCAACGCTTGGGACGGTTCCAATCGGATCTGAGAACTTGCATCCAACACCATTCTTAACCGCAACGCTTGGGACGGTTCCAATCGGATCGCGAACGGAATCACGGACGT
CAATCGACTGCGAGGTACGGCGCAACGCTTGGGACGGTTCCAATCGGATCACACTGATTAAGAGACAACTTGTTTTTCATCGCAACGCTTGGGACGGTTCCAATCGGATCGCGAACGGAATCACGGACGT
CAATCGACTGCGAGGTACGGCGCAACGCTTGGGACGGTTCCAATCGGATCCAGTTATTAGCTTTATTATTGATGGTGAACCGCAACGCTTGGGACGGTTCCAATCGGATCGCGAACGGAATCACGGACGT
CAATCGACTGCGAGGTACGGCGCAACGCTTGGGACGGTTCCAATCGGATCCGTCATATAAAATTTTCCAGCTCTGCATCGCGCAACGCTTGGGACGGTTCCAATCGGATCGCGAACGGAATCACGGACGT
CAATCGACTGCGAGGTACGGCGCAACGCTTGGGACGGTTCCAATCGGATCCCGAATTTGATGAAAAGCTTTTTCAATATCCGCAACGCTTGGGACGGTTCCAATCGGATCGCGAACGGAATCACGGACGT
CAATCGACTGCGAGGTACGGCGCAACGCTTGGGACGGTTCCAATCGGATCATCTTGTGAAGTCTCTGTCATCTTTTTGCACGCAACGCTTGGGACGGTTCCAATCGGATCGCGAACGGAATCACGGACGT
CAATCGACTGCGAGGTACGGCGCAACGCTTGGGACGGTTCCAATCGGATCGGTCCTTTGGACGGATCCTTTACCCAAACGCGCAACGCTTGGGACGGTTCCAATCGGATCGCGAACGGAATCACGGACGT
CAATCGACTGCGAGGTACGGCGCAACGCTTGGGACGGTTCCAATCGGATCGAATCTGTATGTGATGAAATTGTCTGTAACCGCAACGCTTGGGACGGTTCCAATCGGATCGCGAACGGAATCACGGACGT
CAATCGACTGCGAGGTACGGCGCAACGCTTGGGACGGTTCCAATCGGATCGAGAACATGATAATCCAAATGGAATCCTTGCGCAACGCTTGGGACGGTTCCAATCGGATCGCGAACGGAATCACGGACGT
CAATCGACTGCGAGGTACGGCGCAACGCTTGGGACGGTTCCAATCGGATCTACGTTAGGATAGATGCCGCTAATAAATACCGCAACGCTTGGGACGGTTCCAATCGGATCGCGAACGGAATCACGGACGT
CAATCGACTGCGAGGTACGGCGCAACGCTTGGGACGGTTCCAATCGGATCCTTATTGATTTCAGCTGGATATTTTTCCATCGCAACGCTTGGGACGGTTCCAATCGGATCGCGAACGGAATCACGGACGT
CAATCGACTGCGAGGTACGGCGCAACGCTTGGGACGGTTCCAATCGGATCCATATTGTCAACATAACAGTTTTGTTCCAACGCAACGCTTGGGACGGTTCCAATCGGATCGCGAACGGAATCACGGACGT
CAATCGACTGCGAGGTACGGCGCAACGCTTGGGACGGTTCCAATCGGATCTTAACTCAGACTCATTGTTCGTTGTGAACACGCAACGCTTGGGACGGTTCCAATCGGATCGCGAACGGAATCACGGACGT
CAATCGACTGCGAGGTACGGCGCAACGCTTGGGACGGTTCCAATCGGATCGCTGCTTCCTTAGACTCCTTGTACATATTTCGCAACGCTTGGGACGGTTCCAATCGGATCGCGAACGGAATCACGGACGT
CAATCGACTGCGAGGTACGGCGCAACGCTTGGGACGGTTCCAATCGGATCATACTCTCGGAGGTTCATTCCCCACTTTTTCGCAACGCTTGGGACGGTTCCAATCGGATCGCGAACGGAATCACGGACGT
CAATCGACTGCGAGGTACGGCGCAACGCTTGGGACGGTTCCAATCGGATCTAGCACTAGATGTACTTTCCGAATTGGTTTCGCAACGCTTGGGACGGTTCCAATCGGATCGCGAACGGAATCACGGACGT
CAATCGACTGCGAGGTACGGCGCAACGCTTGGGACGGTTCCAATCGGATCGGCTTTTGTGGAGCTCTGTCCATCTCTGGACGCAACGCTTGGGACGGTTCCAATCGGATCGCGAACGGAATCACGGACGT
CAATCGACTGCGAGGTACGGCGCAACGCTTGGGACGGTTCCAATCGGATCGAGCATCAAATATGTGACTCAAAATTTTGTCGCAACGCTTGGGACGGTTCCAATCGGATCGCGAACGGAATCACGGACGT
CAATCGACTGCGAGGTACGGCGCAACGCTTGGGACGGTTCCAATCGGATCACCGGAATTTTCAGAGTCATCGTGTCTTTTCGCAACGCTTGGGACGGTTCCAATCGGATCGCGAACGGAATCACGGACGT
CAATCGACTGCGAGGTACGGCGCAACGCTTGGGACGGTTCCAATCGGATCTCTTTTTGTTGGTCTTTGATCCTTGGGAGGCGCAACGCTTGGGACGGTTCCAATCGGATCGCGAACGGAATCACGGACGT
CAATCGACTGCGAGGTACGGCGCAACGCTTGGGACGGTTCCAATCGGATCGATCATAAAACTTTGCTAGAAACGATTGTACGCAACGCTTGGGACGGTTCCAATCGGATCGCGAACGGAATCACGGACGT
CAATCGACTGCGAGGTACGGCGCAACGCTTGGGACGGTTCCAATCGGATCCTTACAGTCAGTGGTGTAAGAATTCCCATTCGCAACGCTTGGGACGGTTCCAATCGGATCGCGAACGGAATCACGGACGT
CAATCGACTGCGAGGTACGGCGCAACGCTTGGGACGGTTCCAATCGGATCAGGCCAGAGAGATTGCAGAAATAATTTCAACGCAACGCTTGGGACGGTTCCAATCGGATCGCGAACGGAATCACGGACGT
CAATCGACTGCGAGGTACGGCGCAACGCTTGGGACGGTTCCAATCGGATCCTGGAATCTTTTGTTTCCAATTGATCTTTGCGCAACGCTTGGGACGGTTCCAATCGGATCGCGAACGGAATCACGGACGT
CAATCGACTGCGAGGTACGGCGCAACGCTTGGGACGGTTCCAATCGGATCCGAATTGTTTCCCAAATCTTTTCTGTACCTCGCAACGCTTGGGACGGTTCCAATCGGATCGCGAACGGAATCACGGACGT
CAATCGACTGCGAGGTACGGCGCAACGCTTGGGACGGTTCCAATCGGATCGCAGATTTCTATTGTTTTCCGGAACTAGAACGCAACGCTTGGGACGGTTCCAATCGGATCGCGAACGGAATCACGGACGT
CAATCGACTGCGAGGTACGGCGCAACGCTTGGGACGGTTCCAATCGGATCAATTGCTCCTTCGACATCCGATTCCAATTTCGCAACGCTTGGGACGGTTCCAATCGGATCGCGAACGGAATCACGGACGT
CAATCGACTGCGAGGTACGGCGCAACGCTTGGGACGGTTCCAATCGGATCACTAACTTCTAGTGTACGACCTTATTTCTTCGCAACGCTTGGGACGGTTCCAATCGGATCGCGAACGGAATCACGGACGT
CAATCGACTGCGAGGTACGGCGCAACGCTTGGGACGGTTCCAATCGGATCAGACTTCCAGTAAATTTCGGAAGAATAGCCCGCAACGCTTGGGACGGTTCCAATCGGATCGCGAACGGAATCACGGACGT
CAATCGACTGCGAGGTACGGCGCAACGCTTGGGACGGTTCCAATCGGATCCACTCATATGAATGATGCTTCATATTCAATCGCAACGCTTGGGACGGTTCCAATCGGATCGCGAACGGAATCACGGACGT
CAATCGACTGCGAGGTACGGCGCAACGCTTGGGACGGTTCCAATCGGATCTCCCAGTAAGTATCGGGAGAATTTTCCAAACGCAACGCTTGGGACGGTTCCAATCGGATCGCGAACGGAATCACGGACGT
CAATCGACTGCGAGGTACGGCGCAACGCTTGGGACGGTTCCAATCGGATCCCAATTCCCAATTTCTAATTTCCCATAAGACGCAACGCTTGGGACGGTTCCAATCGGATCGCGAACGGAATCACGGACGT
CAATCGACTGCGAGGTACGGCGCAACGCTTGGGACGGTTCCAATCGGATCCTCCAAATTTTCAATTTCCAATGTTCCAATCGCAACGCTTGGGACGGTTCCAATCGGATCGCGAACGGAATCACGGACGT
CAATCGACTGCGAGGTACGGCGCAACGCTTGGGACGGTTCCAATCGGATCTCCAGTTTTCCAGGTTTCCAGGTTTCCAAACGCAACGCTTGGGACGGTTCCAATCGGATCGCGAACGGAATCACGGACGT
CAATCGACTGCGAGGTACGGCGCAACGCTTGGGACGGTTCCAATCGGATCTCAAGTTCTCGGTTTTCCATATTCCCTGTTCGCAACGCTTGGGACGGTTCCAATCGGATCGCGAACGGAATCACGGACGT
CAATCGACTGCGAGGTACGGCGCAACGCTTGGGACGGTTCCAATCGGATCATGCTTGTATTCAGCTTCAGTTATCCATTTCGCAACGCTTGGGACGGTTCCAATCGGATCGCGAACGGAATCACGGACGT
CAATCGACTGCGAGGTACGGCGCAACGCTTGGGACGGTTCCAATCGGATCGACTTTCAGTAAATATCGAAAGAATTTTCCCGCAACGCTTGGGACGGTTCCAATCGGATCGCGAACGGAATCACGGACGT
CAATCGACTGCGAGGTACGGCGCAACGCTTGGGACGGTTCCAATCGGATCTCCTTTAATCCATCTATGTTCCATTCCATACGCAACGCTTGGGACGGTTCCAATCGGATCGCGAACGGAATCACGGACGT
CAATCGACTGCGAGGTACGGCGCAACGCTTGGGACGGTTCCAATCGGATCACAACTTTCAGTAGGTATCGAAAGAGTTTCCGCAACGCTTGGGACGGTTCCAATCGGATCGCGAACGGAATCACGGACGT
CAATCGACTGCGAGGTACGGCGCAACGCTTGGGACGGTTCCAATCGGATCTCCTATTTTCCATAAGACTCCCTGTAACATCGCAACGCTTGGGACGGTTCCAATCGGATCGCGAACGGAATCACGGACGT
CAATCGACTGCGAGGTACGGCGCAACGCTTGGGACGGTTCCAATCGGATCTGCTATGATTAAGCCCTTTCCCGCAGAAAGCGCAACGCTTGGGACGGTTCCAATCGGATCGCGAACGGAATCACGGACGT
CAATCGACTGCGAGGTACGGCGCAACGCTTGGGACGGTTCCAATCGGATCGTTGTTAAGTTCCCGACCAGAAACGTTTCCCGCAACGCTTGGGACGGTTCCAATCGGATCGCGAACGGAATCACGGACGT
CAATCGACTGCGAGGTACGGCGCAACGCTTGGGACGGTTCCAATCGGATCTGTCCTATCTCCAGTTCCAAGTTCTTCATCCGCAACGCTTGGGACGGTTCCAATCGGATCGCGAACGGAATCACGGACGT
CAATCGACTGCGAGGTACGGCGCAACGCTTGGGACGGTTCCAATCGGATCCCGATTAACTCAGATTTTTCCATATTGATTCGCAACGCTTGGGACGGTTCCAATCGGATCGCGAACGGAATCACGGACGT
CAATCGACTGCGAGGTACGGCGCAACGCTTGGGACGGTTCCAATCGGATCGGATATGATCTTGTTCCAATTTCTCTGATACGCAACGCTTGGGACGGTTCCAATCGGATCGCGAACGGAATCACGGACGT
CAATCGACTGCGAGGTACGGCGCAACGCTTGGGACGGTTCCAATCGGATCTATTCAGACACGACCTGGTTTTAATTTGATCGCAACGCTTGGGACGGTTCCAATCGGATCGCGAACGGAATCACGGACGT
CAATCGACTGCGAGGTACGGCGCAACGCTTGGGACGGTTCCAATCGGATCATGTATTCCATCTCTTTTGCTCTTCTATTCCGCAACGCTTGGGACGGTTCCAATCGGATCGCGAACGGAATCACGGACGT
CAATCGACTGCGAGGTACGGCGCAACGCTTGGGACGGTTCCAATCGGATCTTGCTTCAACAGGTTCCACTGTGAGTACGTCGCAACGCTTGGGACGGTTCCAATCGGATCGCGAACGGAATCACGGACGT
CAATCGACTGCGAGGTACGGCGCAACGCTTGGGACGGTTCCAATCGGATCTCTGATTGGCATAGATATTGATCAGATATCCGCAACGCTTGGGACGGTTCCAATCGGATCGCGAACGGAATCACGGACGT
CAATCGACTGCGAGGTACGGCGCAACGCTTGGGACGGTTCCAATCGGATCTCTCTTAGAATCATCATGATGTTCCAGTTGCGCAACGCTTGGGACGGTTCCAATCGGATCGCGAACGGAATCACGGACGT
CAATCGACTGCGAGGTACGGCGCAACGCTTGGGACGGTTCCAATCGGATCGTATCTCGTGGTAAATTAGACTTGTCTAATCGCAACGCTTGGGACGGTTCCAATCGGATCGCGAACGGAATCACGGACGT
CAATCGACTGCGAGGTACGGCGCAACGCTTGGGACGGTTCCAATCGGATCGTGATCTCGCAACAGAATAATTGGAAATTTCGCAACGCTTGGGACGGTTCCAATCGGATCGCGAACGGAATCACGGACGT
CAATCGACTGCGAGGTACGGCGCAACGCTTGGGACGGTTCCAATCGGATCGAATATCTCTCATTATCATTTCTGTCAGCTCGCAACGCTTGGGACGGTTCCAATCGGATCGCGAACGGAATCACGGACGT
CAATCGACTGCGAGGTACGGCGCAACGCTTGGGACGGTTCCAATCGGATCTGCTCCGTGCCGATATGCTTATTTCTCCAACGCAACGCTTGGGACGGTTCCAATCGGATCGCGAACGGAATCACGGACGT
CAATCGACTGCGAGGTACGGCGCAACGCTTGGGACGGTTCCAATCGGATCCCAGTAAGTCTTCCGACACTCAGCGAAGAGCGCAACGCTTGGGACGGTTCCAATCGGATCGCGAACGGAATCACGGACGT
CAATCGACTGCGAGGTACGGCGCAACGCTTGGGACGGTTCCAATCGGATCTTTTCCTTGCGAGTTGCCTGCCTTTTGGAACGCAACGCTTGGGACGGTTCCAATCGGATCGCGAACGGAATCACGGACGT
CAATCGACTGCGAGGTACGGCGCAACGCTTGGGACGGTTCCAATCGGATCGCTCTCCGACAAACTGTGCACGAGCTCACACGCAACGCTTGGGACGGTTCCAATCGGATCGCGAACGGAATCACGGACGT
CAATCGACTGCGAGGTACGGCGCAACGCTTGGGACGGTTCCAATCGGATCAATATCTGGATATTTGTATTTTCTCCCTGCCGCAACGCTTGGGACGGTTCCAATCGGATCGCGAACGGAATCACGGACGT
CAATCGACTGCGAGGTACGGCGCAACGCTTGGGACGGTTCCAATCGGATCATTTCTGTACTCTGCATTCCGGCAAAGGTGCGCAACGCTTGGGACGGTTCCAATCGGATCGCGAACGGAATCACGGACGT
CAATCGACTGCGAGGTACGGCGCAACGCTTGGGACGGTTCCAATCGGATCTAGTCTAGTCCAATTCTTTCAAACGGTCTACGCAACGCTTGGGACGGTTCCAATCGGATCGCGAACGGAATCACGGACGT
CAATCGACTGCGAGGTACGGCGCAACGCTTGGGACGGTTCCAATCGGATCTCCATTCGCCTTGTAGTAGATGGGTCCAAACGCAACGCTTGGGACGGTTCCAATCGGATCGCGAACGGAATCACGGACGT
CAATCGACTGCGAGGTACGGCGCAACGCTTGGGACGGTTCCAATCGGATCTACAAATTAATGTCCAGCATTTTCGTTCAACGCAACGCTTGGGACGGTTCCAATCGGATCGCGAACGGAATCACGGACGT
CAATCGACTGCGAGGTACGGCGCAACGCTTGGGACGGTTCCAATCGGATCTCCAGATGGATATTTCTTGTTACCAGACATCGCAACGCTTGGGACGGTTCCAATCGGATCGCGAACGGAATCACGGACGT
CAATCGACTGCGAGGTACGGCGCAACGCTTGGGACGGTTCCAATCGGATCAAACTCGACTGTTCCATTGTCTGAAACCAGCGCAACGCTTGGGACGGTTCCAATCGGATCGCGAACGGAATCACGGACGT
CAATCGACTGCGAGGTACGGCGCAACGCTTGGGACGGTTCCAATCGGATCTTCTGGCAAAGAATCTTCTCATAGCCAAAACGCAACGCTTGGGACGGTTCCAATCGGATCGCGAACGGAATCACGGACGT
CAATCGACTGCGAGGTACGGCGCAACGCTTGGGACGGTTCCAATCGGATCTTATCAAGCAAAACTTTTCTTGGTGTTCCTCGCAACGCTTGGGACGGTTCCAATCGGATCGCGAACGGAATCACGGACGT
CAATCGACTGCGAGGTACGGCGCAACGCTTGGGACGGTTCCAATCGGATCAATTTTCTCTCCCAGTTTGAAAGTTCTGGCCGCAACGCTTGGGACGGTTCCAATCGGATCGCGAACGGAATCACGGACGT
CAATCGACTGCGAGGTACGGCGCAACGCTTGGGACGGTTCCAATCGGATCCCGAGCCAAGTCTTCGAATATCTCCATTGACGCAACGCTTGGGACGGTTCCAATCGGATCGCGAACGGAATCACGGACGT
CAATCGACTGCGAGGTACGGCGCAACGCTTGGGACGGTTCCAATCGGATCTGATCCAGGAAGGTCGTGAATGCTTCACATCGCAACGCTTGGGACGGTTCCAATCGGATCGCGAACGGAATCACGGACGT
CAATCGACTGCGAGGTACGGCGCAACGCTTGGGACGGTTCCAATCGGATCGGGAGTGATAAAATCCCAATTCATTGGATTCGCAACGCTTGGGACGGTTCCAATCGGATCGCGAACGGAATCACGGACGT
CAATCGACTGCGAGGTACGGCGCAACGCTTGGGACGGTTCCAATCGGATCTCTCGTAGATCACGCCTTTCCAAGGACTCACGCAACGCTTGGGACGGTTCCAATCGGATCGCGAACGGAATCACGGACGT
CAATCGACTGCGAGGTACGGCGCAACGCTTGGGACGGTTCCAATCGGATCTACAGTAGTCTTTTGACAATTGCAATCAGTCGCAACGCTTGGGACGGTTCCAATCGGATCGCGAACGGAATCACGGACGT
CAATCGACTGCGAGGTACGGCGCAACGCTTGGGACGGTTCCAATCGGATCGAAGTTTAGTTTGGCAGTGTCTCCGGACGACGCAACGCTTGGGACGGTTCCAATCGGATCGCGAACGGAATCACGGACGT
CAATCGACTGCGAGGTACGGCGCAACGCTTGGGACGGTTCCAATCGGATCCAATCTCTGTCATTGTTGTGAATAATTGAACGCAACGCTTGGGACGGTTCCAATCGGATCGCGAACGGAATCACGGACGT
CAATCGACTGCGAGGTACGGCGCAACGCTTGGGACGGTTCCAATCGGATCCGAGTAATTGGTCGTGAATTAACGATGGCTCGCAACGCTTGGGACGGTTCCAATCGGATCGCGAACGGAATCACGGACGT
CAATCGACTGCGAGGTACGGCGCAACGCTTGGGACGGTTCCAATCGGATCTACTGGTGAATCTGTCAATTTTTCTGAATTCGCAACGCTTGGGACGGTTCCAATCGGATCGCGAACGGAATCACGGACGT
CAATCGACTGCGAGGTACGGCGCAACGCTTGGGACGGTTCCAATCGGATCCTCCTGGATTCAGAAAGTCGGCTGGTCTAACGCAACGCTTGGGACGGTTCCAATCGGATCGCGAACGGAATCACGGACGT
CAATCGACTGCGAGGTACGGCGCAACGCTTGGGACGGTTCCAATCGGATCATCACATCATCTTGTAATATTCCGAGAGTGCGCAACGCTTGGGACGGTTCCAATCGGATCGCGAACGGAATCACGGACGT
CAATCGACTGCGAGGTACGGCGCAACGCTTGGGACGGTTCCAATCGGATCCTCTACTTTTCCAACAGAATCTTCATCAACCGCAACGCTTGGGACGGTTCCAATCGGATCGCGAACGGAATCACGGACGT
CAATCGACTGCGAGGTACGGCGCAACGCTTGGGACGGTTCCAATCGGATCTCAATTTTGCCAAGTGAAGTCTGGCCAATTCGCAACGCTTGGGACGGTTCCAATCGGATCGCGAACGGAATCACGGACGT
CAATCGACTGCGAGGTACGGCGCAACGCTTGGGACGGTTCCAATCGGATCCAATCTTTCCATAATCCTTCAAGGTGATTACGCAACGCTTGGGACGGTTCCAATCGGATCGCGAACGGAATCACGGACGT
CAATCGACTGCGAGGTACGGCGCAACGCTTGGGACGGTTCCAATCGGATCAAAGAATGAGAGACACTTGAAAACAAAAGGCGCAACGCTTGGGACGGTTCCAATCGGATCGCGAACGGAATCACGGACGT
CAATCGACTGCGAGGTACGGCGCAACGCTTGGGACGGTTCCAATCGGATCGATATGGCCGGCAAAATTAGAATAAGTAAGCGCAACGCTTGGGACGGTTCCAATCGGATCGCGAACGGAATCACGGACGT
CAATCGACTGCGAGGTACGGCGCAACGCTTGGGACGGTTCCAATCGGATCTCTGACGCTTGCTGGGCAATTTAATTATCACGCAACGCTTGGGACGGTTCCAATCGGATCGCGAACGGAATCACGGACGT
CAATCGACTGCGAGGTACGGCGCAACGCTTGGGACGGTTCCAATCGGATCCGCCATAGTCGTTCGAGTTGAGTGATAGCTCGCAACGCTTGGGACGGTTCCAATCGGATCGCGAACGGAATCACGGACGT
CAATCGACTGCGAGGTACGGCGCAACGCTTGGGACGGTTCCAATCGGATCCAATACGCTGTTTCTGCGACTTCAAAGTCGCGCAACGCTTGGGACGGTTCCAATCGGATCGCGAACGGAATCACGGACGT
CAATCGACTGCGAGGTACGGCGCAACGCTTGGGACGGTTCCAATCGGATCGACTTTCAAAGTTTTCTTGGCAATAGTTGCCGCAACGCTTGGGACGGTTCCAATCGGATCGCGAACGGAATCACGGACGT
CAATCGACTGCGAGGTACGGCGCAACGCTTGGGACGGTTCCAATCGGATCCAGCTTTCAAGTCAACCAAGAGTTCTTGGGCGCAACGCTTGGGACGGTTCCAATCGGATCGCGAACGGAATCACGGACGT
CAATCGACTGCGAGGTACGGCGCAACGCTTGGGACGGTTCCAATCGGATCCAGGATCTCGTCACGCTTCAGTTCCGGTTGCGCAACGCTTGGGACGGTTCCAATCGGATCGCGAACGGAATCACGGACGT
CAATCGACTGCGAGGTACGGCGCAACGCTTGGGACGGTTCCAATCGGATCAAATTCCAAAATCCCCACCACGTCGGCACGCGCAACGCTTGGGACGGTTCCAATCGGATCGCGAACGGAATCACGGACGT
CAATCGACTGCGAGGTACGGCGCAACGCTTGGGACGGTTCCAATCGGATCCCTCCGCGATCCAATTTTCAATATTCTCTACGCAACGCTTGGGACGGTTCCAATCGGATCGCGAACGGAATCACGGACGT
CAATCGACTGCGAGGTACGGCGCAACGCTTGGGACGGTTCCAATCGGATCAGCCACCAACTCCACATTTGCTGATGTTTCCGCAACGCTTGGGACGGTTCCAATCGGATCGCGAACGGAATCACGGACGT
CAATCGACTGCGAGGTACGGCGCAACGCTTGGGACGGTTCCAATCGGATCTCGCATGCTCTTTCATGGATTTAGTGTACTCGCAACGCTTGGGACGGTTCCAATCGGATCGCGAACGGAATCACGGACGT
CAATCGACTGCGAGGTACGGCGCAACGCTTGGGACGGTTCCAATCGGATCCTTTTCGCTAGCACTTCATACTCTTTCAGACGCAACGCTTGGGACGGTTCCAATCGGATCGCGAACGGAATCACGGACGT
CAATCGACTGCGAGGTACGGCGCAACGCTTGGGACGGTTCCAATCGGATCATCTTCCAGTCCCGTTTTCATCAACTTCAACGCAACGCTTGGGACGGTTCCAATCGGATCGCGAACGGAATCACGGACGT
CAATCGACTGCGAGGTACGGCGCAACGCTTGGGACGGTTCCAATCGGATCATGATTGCCAATCTTCTTGGTTTTTAATGACGCAACGCTTGGGACGGTTCCAATCGGATCGCGAACGGAATCACGGACGT
CAATCGACTGCGAGGTACGGCGCAACGCTTGGGACGGTTCCAATCGGATCCCGTCATTGTTTCCAATCGGAGTCGCTGGCCGCAACGCTTGGGACGGTTCCAATCGGATCGCGAACGGAATCACGGACGT
CAATCGACTGCGAGGTACGGCGCAACGCTTGGGACGGTTCCAATCGGATCGTCGGACATTGGATCATTGTCTTGATCATCCGCAACGCTTGGGACGGTTCCAATCGGATCGCGAACGGAATCACGGACGT
CAATCGACTGCGAGGTACGGCGCAACGCTTGGGACGGTTCCAATCGGATCCCTGATTCAACCCTGTCACAGTTGGAGCTTCGCAACGCTTGGGACGGTTCCAATCGGATCGCGAACGGAATCACGGACGT
CAATCGACTGCGAGGTACGGCGCAACGCTTGGGACGGTTCCAATCGGATCGTAACTTGATTGGGTCCCACTTGATCACTTCGCAACGCTTGGGACGGTTCCAATCGGATCGCGAACGGAATCACGGACGT
CAATCGACTGCGAGGTACGGCGCAACGCTTGGGACGGTTCCAATCGGATCTGATACTAGCTAGAATTAACTCCATATTGACGCAACGCTTGGGACGGTTCCAATCGGATCGCGAACGGAATCACGGACGT
CAATCGACTGCGAGGTACGGCGCAACGCTTGGGACGGTTCCAATCGGATCCCCTGAATTGATTCCATAGTTTTAAATCTACGCAACGCTTGGGACGGTTCCAATCGGATCGCGAACGGAATCACGGACGT
CAATCGACTGCGAGGTACGGCGCAACGCTTGGGACGGTTCCAATCGGATCAACTTTTCCACATTTGGTCGCCTTTGCAGTCGCAACGCTTGGGACGGTTCCAATCGGATCGCGAACGGAATCACGGACGT
CAATCGACTGCGAGGTACGGCGCAACGCTTGGGACGGTTCCAATCGGATCGTGTTGGCAGAATTACTTTTGGTCGTAGACCGCAACGCTTGGGACGGTTCCAATCGGATCGCGAACGGAATCACGGACGT
CAATCGACTGCGAGGTACGGCGCAACGCTTGGGACGGTTCCAATCGGATCCTTCTTTCGGCTACCCGATCCTTTTCCTTTCGCAACGCTTGGGACGGTTCCAATCGGATCGCGAACGGAATCACGGACGT
CAATCGACTGCGAGGTACGGCGCAACGCTTGGGACGGTTCCAATCGGATCCCTCACTACTGTCTTCTGACTGAGTGTAATCGCAACGCTTGGGACGGTTCCAATCGGATCGCGAACGGAATCACGGACGT
CAATCGACTGCGAGGTACGGCGCAACGCTTGGGACGGTTCCAATCGGATCTATTTGCTGGAATTTTGACTCGAATCAGAACGCAACGCTTGGGACGGTTCCAATCGGATCGCGAACGGAATCACGGACGT
CAATCGACTGCGAGGTACGGCGCAACGCTTGGGACGGTTCCAATCGGATCTCTTTCACTGACTTCAAACGCATCCGTCAACGCAACGCTTGGGACGGTTCCAATCGGATCGCGAACGGAATCACGGACGT
CAATCGACTGCGAGGTACGGCGCAACGCTTGGGACGGTTCCAATCGGATCTCTAGAAGTTCTCGCCTTTGATTCTTCTTCCGCAACGCTTGGGACGGTTCCAATCGGATCGCGAACGGAATCACGGACGT
CAATCGACTGCGAGGTACGGCGCAACGCTTGGGACGGTTCCAATCGGATCGGAAAAACAGTTTGATTTGGTTCGATGCACCGCAACGCTTGGGACGGTTCCAATCGGATCGCGAACGGAATCACGGACGT
CAATCGACTGCGAGGTACGGCGCAACGCTTGGGACGGTTCCAATCGGATCGTCTTTGGATTCTTTTTTGAGATAAACGATCGCAACGCTTGGGACGGTTCCAATCGGATCGCGAACGGAATCACGGACGT
CAATCGACTGCGAGGTACGGCGCAACGCTTGGGACGGTTCCAATCGGATCCAGTGAATTGCCTCGCCGGAACGTCATCCGCGCAACGCTTGGGACGGTTCCAATCGGATCGCGAACGGAATCACGGACGT
CAATCGACTGCGAGGTACGGCGCAACGCTTGGGACGGTTCCAATCGGATCGCGTGGCTTTGTGCCGCCCAATACAATTTTCGCAACGCTTGGGACGGTTCCAATCGGATCGCGAACGGAATCACGGACGT
CAATCGACTGCGAGGTACGGCGCAACGCTTGGGACGGTTCCAATCGGATCTTTATCATTCAGTCGACTTGAATATTGTCTCGCAACGCTTGGGACGGTTCCAATCGGATCGCGAACGGAATCACGGACGT
CAATCGACTGCGAGGTACGGCGCAACGCTTGGGACGGTTCCAATCGGATCCTGTGGTTCCGTGAGTGTGTTCCAAATGAACGCAACGCTTGGGACGGTTCCAATCGGATCGCGAACGGAATCACGGACGT
CAATCGACTGCGAGGTACGGCGCAACGCTTGGGACGGTTCCAATCGGATCAAATTTTTTAGGCTCTTGGAGCTTCATCTTCGCAACGCTTGGGACGGTTCCAATCGGATCGCGAACGGAATCACGGACGT
CAATCGACTGCGAGGTACGGCGCAACGCTTGGGACGGTTCCAATCGGATCACTCTTCGTATTCGAGCTTGTTGACTCCATCGCAACGCTTGGGACGGTTCCAATCGGATCGCGAACGGAATCACGGACGT
CAATCGACTGCGAGGTACGGCGCAACGCTTGGGACGGTTCCAATCGGATCTTTCTCCGTATCCCTCCATGAAAATTACTTCGCAACGCTTGGGACGGTTCCAATCGGATCGCGAACGGAATCACGGACGT
CAATCGACTGCGAGGTACGGCGCAACGCTTGGGACGGTTCCAATCGGATCATCAATTTCGATTTTTTCGTGAGATCAGGACGCAACGCTTGGGACGGTTCCAATCGGATCGCGAACGGAATCACGGACGT
CAATCGACTGCGAGGTACGGCGCAACGCTTGGGACGGTTCCAATCGGATCGGCTCTTCCAGTCACGCATCCTTTCAATTGCGCAACGCTTGGGACGGTTCCAATCGGATCGCGAACGGAATCACGGACGT
CAATCGACTGCGAGGTACGGCGCAACGCTTGGGACGGTTCCAATCGGATCTTGTCGGTGATTTGAAGACCGTTCAACAATCGCAACGCTTGGGACGGTTCCAATCGGATCGCGAACGGAATCACGGACGT
CAATCGACTGCGAGGTACGGCGCAACGCTTGGGACGGTTCCAATCGGATCATCAATCTTGGCGTTTCTGAATCTCTTTTCCGCAACGCTTGGGACGGTTCCAATCGGATCGCGAACGGAATCACGGACGT
CAATCGACTGCGAGGTACGGCGCAACGCTTGGGACGGTTCCAATCGGATCCGTCCAGTTTCATCTGATCATAGTTTTTCTCGCAACGCTTGGGACGGTTCCAATCGGATCGCGAACGGAATCACGGACGT
CAATCGACTGCGAGGTACGGCGCAACGCTTGGGACGGTTCCAATCGGATCATATCATATACCAATGATGTGATAGTACCTCGCAACGCTTGGGACGGTTCCAATCGGATCGCGAACGGAATCACGGACGT
CAATCGACTGCGAGGTACGGCGCAACGCTTGGGACGGTTCCAATCGGATCTGGACTATCCACATTCATTCCACGATGCTTCGCAACGCTTGGGACGGTTCCAATCGGATCGCGAACGGAATCACGGACGT
CAATCGACTGCGAGGTACGGCGCAACGCTTGGGACGGTTCCAATCGGATCGTAGCTTCCCAATTATTGACTGATAAATCCCGCAACGCTTGGGACGGTTCCAATCGGATCGCGAACGGAATCACGGACGT
CAATCGACTGCGAGGTACGGCGCAACGCTTGGGACGGTTCCAATCGGATCTTGATAAGAATGTCCTCCGCGATGTGAGCACGCAACGCTTGGGACGGTTCCAATCGGATCGCGAACGGAATCACGGACGT
CAATCGACTGCGAGGTACGGCGCAACGCTTGGGACGGTTCCAATCGGATCGAATTCGCCATTGAATTTTGAGCTTTGAGTCGCAACGCTTGGGACGGTTCCAATCGGATCGCGAACGGAATCACGGACGT
CAATCGACTGCGAGGTACGGCGCAACGCTTGGGACGGTTCCAATCGGATCTTTTTCTATCGATCCATCTCTCAACTTTATCGCAACGCTTGGGACGGTTCCAATCGGATCGCGAACGGAATCACGGACGT
CAATCGACTGCGAGGTACGGCGCAACGCTTGGGACGGTTCCAATCGGATCTCGATACTCATTGATGGCCATTTTTGCGTTCGCAACGCTTGGGACGGTTCCAATCGGATCGCGAACGGAATCACGGACGT
CAATCGACTGCGAGGTACGGCGCAACGCTTGGGACGGTTCCAATCGGATCCAATTCAAAATCTTTTGGACCTTTCTTTTCCGCAACGCTTGGGACGGTTCCAATCGGATCGCGAACGGAATCACGGACGT
CAATCGACTGCGAGGTACGGCGCAACGCTTGGGACGGTTCCAATCGGATCTTTTTGCTTCCAACTGGTTCACATCATTTTCGCAACGCTTGGGACGGTTCCAATCGGATCGCGAACGGAATCACGGACGT
CAATCGACTGCGAGGTACGGCGCAACGCTTGGGACGGTTCCAATCGGATCTGACCATTTTCTTTGGGGTTACCCTTCTCACGCAACGCTTGGGACGGTTCCAATCGGATCGCGAACGGAATCACGGACGT
CAATCGACTGCGAGGTACGGCGCAACGCTTGGGACGGTTCCAATCGGATCCGGGTGGCCTCCCTCTTTCCGAAACCCCTGCGCAACGCTTGGGACGGTTCCAATCGGATCGCGAACGGAATCACGGACGT
CAATCGACTGCGAGGTACGGCGCAACGCTTGGGACGGTTCCAATCGGATCTGCATGTAGATTTATTGTGGCCTTTTTGTCCGCAACGCTTGGGACGGTTCCAATCGGATCGCGAACGGAATCACGGACGT
CAATCGACTGCGAGGTACGGCGCAACGCTTGGGACGGTTCCAATCGGATCTGTCCGTTGTCTTCTCCTTTGTTGTGGAATCGCAACGCTTGGGACGGTTCCAATCGGATCGCGAACGGAATCACGGACGT
CAATCGACTGCGAGGTACGGCGCAACGCTTGGGACGGTTCCAATCGGATCTTCACCAGATTTGGAGCATTTCCAGAATGGCGCAACGCTTGGGACGGTTCCAATCGGATCGCGAACGGAATCACGGACGT
CAATCGACTGCGAGGTACGGCGCAACGCTTGGGACGGTTCCAATCGGATCTGAAGCAAAGTCCTTGTTTGACGGCAATGTCGCAACGCTTGGGACGGTTCCAATCGGATCGCGAACGGAATCACGGACGT
CAATCGACTGCGAGGTACGGCGCAACGCTTGGGACGGTTCCAATCGGATCTCGTCGCTGATGTGCTTATTGCTGAAGCACCGCAACGCTTGGGACGGTTCCAATCGGATCGCGAACGGAATCACGGACGT
CAATCGACTGCGAGGTACGGCGCAACGCTTGGGACGGTTCCAATCGGATCCTTTTGACACTTGAGCTTGTCTCTCCGACACGCAACGCTTGGGACGGTTCCAATCGGATCGCGAACGGAATCACGGACGT
CAATCGACTGCGAGGTACGGCGCAACGCTTGGGACGGTTCCAATCGGATCCGTGGATGATGGTATTGTGTCCACGTTTACCGCAACGCTTGGGACGGTTCCAATCGGATCGCGAACGGAATCACGGACGT
CAATCGACTGCGAGGTACGGCGCAACGCTTGGGACGGTTCCAATCGGATCTGGTTTGCTCTGAACCATTTTCCCACTGGTCGCAACGCTTGGGACGGTTCCAATCGGATCGCGAACGGAATCACGGACGT
CAATCGACTGCGAGGTACGGCGCAACGCTTGGGACGGTTCCAATCGGATCGTTCCACTGCTGAGGTTCCTGTCTTGGCTTCGCAACGCTTGGGACGGTTCCAATCGGATCGCGAACGGAATCACGGACGT
CAATCGACTGCGAGGTACGGCGCAACGCTTGGGACGGTTCCAATCGGATCGCTGAAGGTATCCGTGTGTTCCTGGCTTGTCGCAACGCTTGGGACGGTTCCAATCGGATCGCGAACGGAATCACGGACGT
CAATCGACTGCGAGGTACGGCGCAACGCTTGGGACGGTTCCAATCGGATCTTTGATTTTTTGAAGAGAACCCCGGCCCGTCGCAACGCTTGGGACGGTTCCAATCGGATCGCGAACGGAATCACGGACGT
CAATCGACTGCGAGGTACGGCGCAACGCTTGGGACGGTTCCAATCGGATCGCAATATTCAAGCGAAATGTATCGATTTTTCGCAACGCTTGGGACGGTTCCAATCGGATCGCGAACGGAATCACGGACGT
CAATCGACTGCGAGGTACGGCGCAACGCTTGGGACGGTTCCAATCGGATCAAAGTTTAAAAGGAATTGACGGAATTTCACCGCAACGCTTGGGACGGTTCCAATCGGATCGCGAACGGAATCACGGACGT
CAATCGACTGCGAGGTACGGCGCAACGCTTGGGACGGTTCCAATCGGATCGGACATTCTGGAAATAGAAATATTGTTGATCGCAACGCTTGGGACGGTTCCAATCGGATCGCGAACGGAATCACGGACGT
CAATCGACTGCGAGGTACGGCGCAACGCTTGGGACGGTTCCAATCGGATCAATCTGACCATGCTTGATCGATTGGATCTCCGCAACGCTTGGGACGGTTCCAATCGGATCGCGAACGGAATCACGGACGT
CAATCGACTGCGAGGTACGGCGCAACGCTTGGGACGGTTCCAATCGGATCGTTTCCGCTTCTTTGTCAGTTTCCTTCTCGCGCAACGCTTGGGACGGTTCCAATCGGATCGCGAACGGAATCACGGACGT
CAATCGACTGCGAGGTACGGCGCAACGCTTGGGACGGTTCCAATCGGATCAATTTCTCCTTCGTCTCCGACTTCTTCCACCGCAACGCTTGGGACGGTTCCAATCGGATCGCGAACGGAATCACGGACGT
CAATCGACTGCGAGGTACGGCGCAACGCTTGGGACGGTTCCAATCGGATCGCTCATCGTTCTCCTGAGTCTTTAACGGCGCGCAACGCTTGGGACGGTTCCAATCGGATCGCGAACGGAATCACGGACGT
CAATCGACTGCGAGGTACGGCGCAACGCTTGGGACGGTTCCAATCGGATCGCCAATAGTCCCTCCAAATTGCCTTTATCACGCAACGCTTGGGACGGTTCCAATCGGATCGCGAACGGAATCACGGACGT
CAATCGACTGCGAGGTACGGCGCAACGCTTGGGACGGTTCCAATCGGATCATTTTATTGATTTTCACTCACTGAGCTCGTCGCAACGCTTGGGACGGTTCCAATCGGATCGCGAACGGAATCACGGACGT
CAATCGACTGCGAGGTACGGCGCAACGCTTGGGACGGTTCCAATCGGATCGGCAGCTTCTCTGGAAATAATATAATTTTACGCAACGCTTGGGACGGTTCCAATCGGATCGCGAACGGAATCACGGACGT
CAATCGACTGCGAGGTACGGCGCAACGCTTGGGACGGTTCCAATCGGATCGCTGAGCCACTATCCAATAACGGGACTCCGCGCAACGCTTGGGACGGTTCCAATCGGATCGCGAACGGAATCACGGACGT
CAATCGACTGCGAGGTACGGCGCAACGCTTGGGACGGTTCCAATCGGATCTCCAAACATGACCAGTTGAGTTCCAGCAGTCGCAACGCTTGGGACGGTTCCAATCGGATCGCGAACGGAATCACGGACGT
CAATCGACTGCGAGGTACGGCGCAACGCTTGGGACGGTTCCAATCGGATCGCTTTGAGCTCTCAAGGAGTTTCACCAGAGCGCAACGCTTGGGACGGTTCCAATCGGATCGCGAACGGAATCACGGACGT
CAATCGACTGCGAGGTACGGCGCAACGCTTGGGACGGTTCCAATCGGATCTTTATTAGACCGACGGCAGTATTGTTGTCGCGCAACGCTTGGGACGGTTCCAATCGGATCGCGAACGGAATCACGGACGT
CAATCGACTGCGAGGTACGGCGCAACGCTTGGGACGGTTCCAATCGGATCCACAATCGACTTGAGTGATCCGTTGATCGACGCAACGCTTGGGACGGTTCCAATCGGATCGCGAACGGAATCACGGACGT
CAATCGACTGCGAGGTACGGCGCAACGCTTGGGACGGTTCCAATCGGATCGCCAAGCATTGTTCGCTGCTTTCTCTCCGTCGCAACGCTTGGGACGGTTCCAATCGGATCGCGAACGGAATCACGGACGT
CAATCGACTGCGAGGTACGGCGCAACGCTTGGGACGGTTCCAATCGGATCTCTTTTTTCAGCATCACAATAGTAGACTCTCGCAACGCTTGGGACGGTTCCAATCGGATCGCGAACGGAATCACGGACGT
[truncated: 4,398 more rows]
