# Supplementary material for: Multiplex DNA fluorescence in situ hybridization to analyze maternal vs. paternal C. elegans chromosomes
Source: Genome Biol. 2024 Mar 14;25:71. doi: 10.1186/s13059-024-03199-6 (PMC10941459; doi:10.1186/s13059-024-03199-6)
Supplement: Supplementary file 3 — Additional file 3: Table S4. Genomic Coordinates of 100-kb Probe Regions for ChrV Whole-Chromosome Tracing in N2 (Ce10) and HI (Thompson). [file 13059_2024_3199_MOESM3_ESM.xlsx]

## Sheet: Table S4
Locations of ChrV regions in N2 and HI genomes
Region	N2 (CE10)		HI (Thompson)
	center	position in Mb	center	position in Mb
1	430000	0.4	428683	0.4
2	1469976	1.5	1458574	1.5
3	2160009	2.2	2133299	2.1
4	2620044	2.6	2484295	2.5
5	3188353	3.2	3042065	3
6	3860031	3.9	3621507	3.6
7	4800156	4.8	4536050	4.5
8	5715007	5.7	5447411	5.4
9	6545026	6.5	6249619	6.2
10	7464970	7.5	7167626	7.2
11	9750017	9.8	9434449	9.4
12	11076749	11.1	10761691	10.8
13	13985152	14	13664288	13.7
14	14764988	14.8	14440879	14.4
15	15980065	16	15667674	15.7
16	16899895	16.9	16581125	16.6
17	17399992	17.4	16980983	17
18	17929989	17.9	17387381	17.4
19	18670002	18.7	18077129	18.1
20	19740142	19.7	19080377	19.1
21	20752884	20.8	20011459	20
